# Supplementary material for: Defining candidate mRNA and protein EV biomarkers to discriminate ccRCC and pRCC from non-malignant renal cells in vitro
Source: Med Oncol. 2021 Jul 31;38(9):105. doi: 10.1007/s12032-021-01554-2 (PMC8325656; doi:10.1007/s12032-021-01554-2)
Supplement: Supplementary file 2 — Supplementary file2 (XLSX 1064 KB) [file 12032_2021_1554_MOESM2_ESM.xlsx]

## Sheet: Supp Tables
Table S1. Protein identification and quantiation results. Reported values are the normalized log2 ratio of the individual TMT channels to the reference channel. Samples for the individual cell lines include cell lysate (CL), 2K pellet (2K), and extracellular vesicle (EV) pellet
Table S2. Proteins annotated as EV-associated using selected filtering criteria. Reported ratios are derived from comparison of the log2 values of the extracellular vesicle (EV) pellet, cell lysate (CL), and 2K pellet (2K)
Table S3. DAVID cell component enrichment analysis results of renal EV proteome (FDR < 0.05)
Table S4. DAVID biological process enrichment analysis results of renal EV proteome (FDR < 0.05)
Table S5. Differentially abundant EV-associated proteins (log2 FC > 0.58) between renal cell carcinoma (RCC) cell lines and HK2 renal cell line
Table S6. Differentially abundant cellular/cell lysate proteins (log2 FC > 0.58) between RCC EVs and HK2 benign renal EVs
Table S7. Differentially abundant EV-associated proteins (log2 FC > 0.58) between pRCC cell lines and ccRCC cell lines
Table S8. WebGestalt over representation analysis results of significant differentially abundant (log2 FC > 0.58) EV-associated proteins between individual renal cell carcinoma (RCC) cell lines and HK2 renal cell line (FDR < 0.05)
Table S9. WebGestalt over representation analysis results of significant differentially abundant (log2 FC > 0.58) EV-associated proteins between papillary or clear cell renal cell carcinoma (RCC) cell lines and HK2 renal cell line (FDR < 0.05)
Table S10. WebGestalt over representation analysis results of significant differentially abundant (log2 FC > 0.58) EV-associated proteins increased in pRCC cell lines compared to ccRCC cell lines (FDR < 0.05)
Table S11. WebGestalt over representation analysis results of significant differentially abundant (log2 FC > 0.58) EV-associated proteins increased in ccRCC cell lines compared to pRCC cell lines (FDR < 0.05)
Table S12. EV-associated proteins by cell line type (ccRCC, pRCC, benign immortalized renal)
Table S13. Differential mRNA-abundance of ccRCC EVs versus benign renal Evs.
Table S14. EV-associated mRNA by cell line

## Sheet: Table S1
Table S1. Protein identification and quantiation results. Reported values are the normalized log2 ratio of the individual TMT channels to the reference channel. Samples for the individual cell lines include cell lysate (CL), 2K pellet (2K), and extracellular vesicle (EV) pellet
Protein Group Accessions	Protein Group Names	Pooled Reference	ACHN-CL	ACHN-2K	ACHN-EV	786O-CL	786O-2K	786O-EV	CAKI1-CL	CAKI1-2K	CAKI1-EV	Pooled Reference	769P-CL	769P-2K	769P-EV	CAKI2-CL	CAKI2-2K	CAKI2-EV	HK2-CL	HK2-2K	HK2-EV
sp|P38646|GRP75_HUMAN	Stress-70 protein, mitochondrial OS=Homo sapiens OX=9606 GN=HSPA9 PE=1 SV=2	0	-0.144123	-0.688856	-0.869239	-0.171756	-0.085845	-1.19459	-0.0590684	0.0298457	-1.10969	0	0.566228	0.353102	-1.22715	-0.00193046	-0.355999	-0.866663	-0.580718	-0.823528	-0.910214
sp|P63241|IF5A1_HUMAN	Eukaryotic translation initiation factor 5A-1 OS=Homo sapiens OX=9606 GN=EIF5A PE=1 SV=2	0	-0.198489	-1.09698	-2.37489	0.162961	-0.754671	-2.14565	0.150586	-0.58948	-1.5989	0	0.0686718	-1.4809	-2.11846	-0.116687	-1.11955	-2.13261	-0.0345514	-0.762209	-2.07379
sp|Q5T2W1|NHRF3_HUMAN	Na(+)/H(+) exchange regulatory cofactor NHE-RF3 OS=Homo sapiens OX=9606 GN=PDZK1 PE=1 SV=2	0	-0.796416	-0.489084	-0.0101644	0.455717	-0.0766159	0.0438489	-1.40092	-1.20269	-0.0456771	0	1.01353	-0.218337	0.145973	0.10326	-0.5837	0.230414	-0.621427	-0.911369	-0.221231
sp|Q9NX63|MIC19_HUMAN	MICOS complex subunit MIC19 OS=Homo sapiens OX=9606 GN=CHCHD3 PE=1 SV=1	0	-0.23956	0.585552	-1.16046	0.0852181	0.582667	-1.26341	-0.156095	-0.133589	-0.698192	0	0.0473965	1.25622	-0.901404	-0.217496	0.466949	-0.956	0.0946216	-0.15255	-0.931384
sp|P50995|ANX11_HUMAN	Annexin A11 OS=Homo sapiens OX=9606 GN=ANXA11 PE=1 SV=1	0	0.0869354	0.519682	0.0766681	-0.277237	0.200398	0.379564	0.0298308	0.0378275	-0.205853	0	0.420722	0.665854	-0.184632	0.00288323	-0.247109	0.0307096	-0.475309	-0.0961963	0.248751
sp|P15880|RS2_HUMAN	40S ribosomal protein S2 OS=Homo sapiens OX=9606 GN=RPS2 PE=1 SV=2	0	0.864272	0.135498	-0.149271	-0.201617	-0.289795	-0.137629	-0.128844	-0.0846747	-0.00536217	0	0.0252105	-0.157333	-0.011176	-0.705606	0.0844718	-0.0692578	0.000205917	0.0784358	-0.145718
sp|Q96C19|EFHD2_HUMAN	EF-hand domain-containing protein D2 OS=Homo sapiens OX=9606 GN=EFHD2 PE=1 SV=1	0	0.939813	-0.512092	-0.359562	0.828535	0.0316635	-0.578962	-0.345609	-0.692334	-0.642659	0	-1.43588	-1.40833	-1.0372	-0.46845	-0.701214	-0.813682	0.622351	0.375046	-0.705799
sp|Q9NWV4|CA123_HUMAN	UPF0587 protein C1orf123 OS=Homo sapiens OX=9606 GN=C1orf123 PE=1 SV=1	0	-0.517145	-0.822753	0.523588	0.263811	-0.520972	-0.245956	0.268497	-0.200348	0.0818328	0	0.184395	-0.894721	-0.498826	0.530187	-0.458978	-0.345218	-0.507401	-0.731696	-0.37721
sp|P16435|NCPR_HUMAN	NADPH--cytochrome P450 reductase OS=Homo sapiens OX=9606 GN=POR PE=1 SV=2	0	-0.297104	0.155866	-0.737917	0.373326	0.468221	-1.03758	-0.480371	-0.588374	-0.934106	0	-0.445293	-0.275819	-0.566347	0.798964	0.575166	-0.60774	-0.308984	-0.275756	0.0326278
sp|O95433|AHSA1_HUMAN	Activator of 90 kDa heat shock protein ATPase homolog 1 OS=Homo sapiens OX=9606 GN=AHSA1 PE=1 SV=1	0	-0.182531	-0.277766	0.833252	0.0957252	0.252939	-0.232526	0.502662	0.0676807	-0.0313182	0	-0.323856	-0.40566	0.12613	-0.449184	0.579835	0.0777828	0.207577	0.243742	0.349728
sp|P05198|IF2A_HUMAN	Eukaryotic translation initiation factor 2 subunit 1 OS=Homo sapiens OX=9606 GN=EIF2S1 PE=1 SV=3	0	-0.0089183	-0.33101	-0.248088	-0.0847654	0.138128	0.225812	-0.026711	0.0410463	-0.0666831	0	-0.124933	-0.441304	-0.0119937	-0.0385098	0.0961491	-0.0990921	0.364601	0.400815	0.0700286
sp|P12956|XRCC6_HUMAN	X-ray repair cross-complementing protein 6 OS=Homo sapiens OX=9606 GN=XRCC6 PE=1 SV=2	0	0.256481	0.0473785	0.571518	-0.0849477	-0.523949	0.887393	-0.0919594	-0.271188	-0.162626	0	0.0731866	-0.0392441	0.619148	-0.0500511	-0.347349	-0.552529	0.325795	-0.572946	-0.456248
sp|Q02952|AKA12_HUMAN	A-kinase anchor protein 12 OS=Homo sapiens OX=9606 GN=AKAP12 PE=1 SV=4	0	1.04731	1.61406	2.27425	-0.266125	1.21361	1.87778	-0.181257	-0.0884791	2.49208	0	1.42577	0.245381	0.502929	0.00513668	-0.327667	-0.240787	-0.710054	-0.739327	-0.141036
sp|Q9Y3I0|RTCB_HUMAN	tRNA-splicing ligase RtcB homolog OS=Homo sapiens OX=9606 GN=RTCB PE=1 SV=1	0	0.425431	-0.177154	0.0371346	-0.215836	-0.196647	0.241463	-0.135565	-0.201018	-0.0745791	0	0.166448	-0.334267	-0.467701	0.171585	0.0371249	-0.142031	-0.0842669	-0.327583	-0.475491
sp|P14324|FPPS_HUMAN	Farnesyl pyrophosphate synthase OS=Homo sapiens OX=9606 GN=FDPS PE=1 SV=4	0	1.01874	0.305332	1.17326	-0.0336341	0.367587	0.498729	-0.388743	0.188766	1.68621	0	-0.351128	0.16502	-0.178217	-0.961344	0.382438	-0.623336	0.290266	0.996985	0.0859574
sp|Q14847|LASP1_HUMAN	LIM and SH3 domain protein 1 OS=Homo sapiens OX=9606 GN=LASP1 PE=1 SV=2	0	-0.974545	-0.022641	-0.975996	0.191379	0.482893	-1.12768	-1.073	0.108257	-0.746645	0	0.834855	0.169664	-0.710552	-0.0370567	0.608499	-0.0374868	-0.301939	0.404891	-0.141754
sp|P00749|UROK_HUMAN	Urokinase-type plasminogen activator OS=Homo sapiens OX=9606 GN=PLAU PE=1 SV=2	0	0.40949	0.695429	3.48984	0.108604	-0.874854	1.21363	-0.243351	0.00431918	1.56032	0	-0.325657	0.705314	2.48686	-0.243694	-0.245015	1.74289	0.257053	1.61423	2.4536
sp|Q9NRW1|RAB6B_HUMAN	Ras-related protein Rab-6B OS=Homo sapiens OX=9606 GN=RAB6B PE=1 SV=1	0	-0.336578	-0.0948649	0.134112	0.0515536	-0.251818	-0.126735	0.0353346	0.0960538	-0.0497836	0	-0.0923915	0.157034	0.539079	0.184706	0.0906328	-0.0513162	0.164378	0.23045	0.220229
sp|O75390|CISY_HUMAN	Citrate synthase, mitochondrial OS=Homo sapiens OX=9606 GN=CS PE=1 SV=2	0	0.150309	-0.124393	-1.60802	-0.291433	-0.232225	-1.3049	-0.211584	-0.323588	-0.866425	0	0.273783	0.668028	-0.313686	0.325373	0.284095	-0.582243	-0.173124	-0.148202	-0.583697
sp|P15121|ALDR_HUMAN	Aldose reductase OS=Homo sapiens OX=9606 GN=AKR1B1 PE=1 SV=3	0	-0.168328	-0.870659	-0.923236	-0.358395	-0.432449	-0.722935	0.570776	0.325039	-1.10769	0	-1.54242	-1.26104	-1.21751	0.766686	-0.0707712	-1.2872	-0.15976	0.184294	-0.730791
sp|P27695|APEX1_HUMAN	DNA-(apurinic or apyrimidinic site) lyase OS=Homo sapiens OX=9606 GN=APEX1 PE=1 SV=2	0	-0.669312	-0.461055	-1.58131	-0.0742817	-0.416068	-1.29929	0.137306	0.0521128	-1.07018	0	-0.322421	-0.356321	-0.751419	0.48874	-0.208782	-1.18273	0.126535	-0.377929	-0.881823
sp|P09543|CN37_HUMAN	2',3'-cyclic-nucleotide 3'-phosphodiesterase OS=Homo sapiens OX=9606 GN=CNP PE=1 SV=2	0	0.290461	0.347564	0.91452	-0.0147218	-0.0262066	0.821431	0.168116	0.463545	0.62915	0	0.272266	0.0394922	0.0773493	-0.587762	-0.236983	0.113327	0.251279	-0.12852	1.00136
sp|Q9BRX8|F213A_HUMAN	Redox-regulatory protein FAM213A OS=Homo sapiens OX=9606 GN=FAM213A PE=1 SV=3	None	None	None	None	None	None	None	None	None	None	0	-0.613193	-0.830376	0.134402	0.672428	0.508227	-0.353189	0.479412	0.894405	-0.291392
sp|O95292|VAPB_HUMAN	Vesicle-associated membrane protein-associated protein B/C OS=Homo sapiens OX=9606 GN=VAPB PE=1 SV=3	0	0.00361781	-0.360048	-0.34572	-0.141328	-0.423035	-0.264871	-0.0662012	-0.324995	-0.296598	0	-0.289445	-0.375961	-0.414723	0.205509	-0.192012	-0.0660679	0.529234	-0.288151	0.198546
sp|P57053|H2BFS_HUMAN	Histone H2B type F-S OS=Homo sapiens OX=9606 GN=H2BFS PE=1 SV=2	0	0.00848444	0.739862	0.843203	0.271018	0.563322	0.418042	-0.541914	0.710809	0.0874936	0	0.333303	1.48156	1.05418	0.328099	0.0614265	2.35991	-0.27001	-0.669773	2.15196
sp|P41091|IF2G_HUMAN	Eukaryotic translation initiation factor 2 subunit 3 OS=Homo sapiens OX=9606 GN=EIF2S3 PE=1 SV=3	0	0.716724	-0.406838	-0.138123	-0.153983	0.135063	0.248412	-0.0966718	0.0178826	-0.23111	0	-0.147018	-0.0290929	-0.468267	-0.114794	0.109054	-0.353336	0.312016	0.273515	-0.472401
sp|Q9Y4G6|TLN2_HUMAN	Talin-2 OS=Homo sapiens OX=9606 GN=TLN2 PE=1 SV=4	0	-0.234743	0.277108	-1.51203	0.29537	1.05702	-2.39726	-0.863288	-0.905553	-1.40278	0	-0.601473	1.03261	1.52824	0.987017	1.06992	1.58906	-0.370499	0.483903	1.83226
sp|Q9Y224|RTRAF_HUMAN	RNA transcription, translation and transport factor protein OS=Homo sapiens OX=9606 GN=RTRAF PE=1 SV=1	0	-0.10332	-0.461079	0.652926	-0.120071	-0.440681	0.278869	-0.0699454	-0.27572	0.0947726	0	-0.0274644	-0.427487	-0.344118	0.470872	-0.375539	-0.434216	0.0330185	-0.522757	-0.2797
sp|Q8WTV0|SCRB1_HUMAN	Scavenger receptor class B member 1 OS=Homo sapiens OX=9606 GN=SCARB1 PE=1 SV=1	None	None	None	None	None	None	None	None	None	None	0	-0.34494	-0.132024	0.951754	0.180891	-0.0145997	0.788461	0.370525	0.653762	1.82817
sp|P05386|RLA1_HUMAN	60S acidic ribosomal protein P1 OS=Homo sapiens OX=9606 GN=RPLP1 PE=1 SV=1	0	-0.709379	0.919957	-1.3226	-0.27821	1.9612	-1.04035	-0.451207	1.62188	-1.29627	0	1.06002	1.42722	-0.238855	-0.528409	0.879769	-0.901425	-1.0305	1.12981	-1.74729
sp|O43583|DENR_HUMAN	Density-regulated protein OS=Homo sapiens OX=9606 GN=DENR PE=1 SV=2	0	-0.934254	-1.28837	-0.862695	0.0500524	-0.591154	-1.297	0.410144	0.0465862	-1.21762	0	0.143078	-1.02755	-0.728089	0.0677564	-0.840765	-1.12174	0.124466	-0.438325	-0.956238
sp|Q9UMX5|NENF_HUMAN	Neudesin OS=Homo sapiens OX=9606 GN=NENF PE=1 SV=1	0	-0.565407	0.338468	-0.658953	-0.244563	0.209545	-0.972125	0.299047	0.168883	-1.38207	0	-0.483572	-0.333042	-0.165946	0.340492	-0.225573	-0.2686	0.276382	0.519602	-0.430836
sp|P15924|DESP_HUMAN	Desmoplakin OS=Homo sapiens OX=9606 GN=DSP PE=1 SV=3	None	None	None	None	None	None	None	None	None	None	0	-0.109143	1.47812	1.64644	0.0902669	0.49066	1.70776	0.218949	0.377885	1.11
sp|Q9Y2S7|PDIP2_HUMAN	Polymerase delta-interacting protein 2 OS=Homo sapiens OX=9606 GN=POLDIP2 PE=1 SV=1	None	None	None	None	None	None	None	None	None	None	0	0.166228	0.233096	-0.0249667	-0.0168431	-0.0918953	0.154512	0.0670455	-0.192745	-0.0350556
sp|Q92879|CELF1_HUMAN	CUGBP Elav-like family member 1 OS=Homo sapiens OX=9606 GN=CELF1 PE=1 SV=2	0	-0.193007	-0.202552	-0.71336	-0.154599	-0.803673	-0.741415	0.283768	-0.631898	-0.894837	0	0.156701	-0.0588162	-0.0677307	0.215585	-0.260232	-0.1351	0.085531	-0.371151	0.096202
sp|O43488|ARK72_HUMAN	Aflatoxin B1 aldehyde reductase member 2 OS=Homo sapiens OX=9606 GN=AKR7A2 PE=1 SV=3	0	-0.790694	-0.765585	-0.206673	0.0106177	-0.356197	-0.357309	0.184579	-0.316174	-0.561806	0	-0.162833	-0.345685	-0.132961	0.58831	0.140806	0.316578	0.078429	-0.146341	0.415181
sp|P08648|ITA5_HUMAN	Integrin alpha-5 OS=Homo sapiens OX=9606 GN=ITGA5 PE=1 SV=2	0	0.10492	2.53147	1.94881	0.4414	2.09498	2.49228	0.532253	0.974738	2.67854	0	-0.486366	0.171942	1.03752	-0.191957	1.04253	1.15398	-0.160171	0.661089	2.75635
sp|O15460|P4HA2_HUMAN	Prolyl 4-hydroxylase subunit alpha-2 OS=Homo sapiens OX=9606 GN=P4HA2 PE=1 SV=1	0	-0.260255	0.136399	0.589447	0.489931	1.07976	1.08231	0.207464	0.620302	0.528753	0	-0.297407	-0.212654	0.424053	0.0145316	-0.226965	0.51248	0.162249	0.263275	0.108351
sp|Q15392|DHC24_HUMAN	Delta(24)-sterol reductase OS=Homo sapiens OX=9606 GN=DHCR24 PE=1 SV=2	0	0.672072	0.970989	-0.0791013	-0.0363257	0.433471	-0.537381	-0.540444	-0.545651	-0.475608	0	-0.152842	0.426022	0.138439	-0.731497	-0.271798	0.0259105	0.608062	1.36739	-0.0749523
sp|Q15121|PEA15_HUMAN	Astrocytic phosphoprotein PEA-15 OS=Homo sapiens OX=9606 GN=PEA15 PE=1 SV=2	0	-0.30978	-0.993215	-1.53212	0.3125	-1.40624	-1.71931	0.38983	-1.424	-2.26106	0	-0.0811672	-1.13009	-0.771214	-0.545181	-0.843324	-0.462091	0.170759	-0.270387	-0.441345
sp|P53367|ARFP1_HUMAN	Arfaptin-1 OS=Homo sapiens OX=9606 GN=ARFIP1 PE=1 SV=2	0	2.53454	-3.68954	None	-2.79928	-2.82337	-2.7301	-2.70346	-2.88414	-2.1525	0	-1.81816	-3.58236	-1.53744	-1.51105	-2.12435	-0.951517	-2.21999	-2.44203	-2.01114
sp|A5YKK6|CNOT1_HUMAN	CCR4-NOT transcription complex subunit 1 OS=Homo sapiens OX=9606 GN=CNOT1 PE=1 SV=2	0	0.6599	1.08957	1.81744	0.0246629	0.616739	1.308	0.0695464	0.0472324	1.2606	0	-0.00437703	1.24813	1.72626	0.188752	1.08998	1.58018	0.0503585	0.587798	1.68934
sp|P29218|IMPA1_HUMAN	Inositol monophosphatase 1 OS=Homo sapiens OX=9606 GN=IMPA1 PE=1 SV=1	0	-0.532963	-0.589471	0.0533052	0.0731932	0.102125	-0.300952	-0.0898363	0.128315	-0.151101	0	-0.0725989	-0.213079	0.0538959	-0.103096	0.0568879	0.213843	-0.0206494	-0.121002	0.498478
sp|Q9P2R7|SUCB1_HUMAN	Succinate--CoA ligase [ADP-forming] subunit beta, mitochondrial OS=Homo sapiens OX=9606 GN=SUCLA2 PE=1 SV=3	0	0.141123	0.293339	0.950161	-0.242109	-0.0209879	-0.171668	0.138734	0.38904	0.159638	0	0.22531	0.725235	0.0487178	-0.486476	0.548779	-0.127991	0.0470565	0.421442	0.741311
sp|Q16718|NDUA5_HUMAN	NADH dehydrogenase [ubiquinone] 1 alpha subcomplex subunit 5 OS=Homo sapiens OX=9606 GN=NDUFA5 PE=1 SV=3	0	0.000964633	0.62815	-0.476209	-0.0776187	0.0904519	-1.87893	0.230954	0.17692	-1.23682	0	0.565123	0.181142	-1.35527	-0.432741	-0.598125	-1.17834	-0.356932	-0.593135	-1.08969
sp|P20929|NEBU_HUMAN	Nebulin OS=Homo sapiens OX=9606 GN=NEB PE=1 SV=5	None	None	None	None	None	None	None	None	None	None	0	-0.0265194	-0.053897	-0.0768911	-0.450278	-0.5639	0.164936	0.167216	-0.140883	-0.593332
sp|P61224|RAP1B_HUMAN	Ras-related protein Rap-1b OS=Homo sapiens OX=9606 GN=RAP1B PE=1 SV=1	0	0.258909	0.227661	0.579807	-0.274852	-0.393168	1.6164	-0.00662207	0.0703259	0.59521	0	-0.82834	-0.635803	-0.14511	0.848981	0.483668	1.05688	-0.321585	-0.673197	1.10892
sp|P62424|RL7A_HUMAN	60S ribosomal protein L7a OS=Homo sapiens OX=9606 GN=RPL7A PE=1 SV=2	0	-0.0799764	0.265911	-0.506497	0.198825	-0.255263	-0.32305	0.111336	-0.33385	-0.402206	0	-0.0366313	-0.0551668	-0.310285	-0.615298	-0.330415	-0.427685	0.213852	-0.0648109	0.0256114
sp|O00159|MYO1C_HUMAN	Unconventional myosin-Ic OS=Homo sapiens OX=9606 GN=MYO1C PE=1 SV=4	0	0.917743	0.849961	0.976901	-0.0187599	-0.150175	0.950388	-0.0333938	-0.04802	0.639751	0	0.108183	0.511547	0.00508254	-0.331152	0.324005	-0.206203	0.160248	0.336903	0.166334
sp|O95716|RAB3D_HUMAN	Ras-related protein Rab-3D OS=Homo sapiens OX=9606 GN=RAB3D PE=1 SV=1	None	None	None	None	None	None	None	None	None	None	0	0.105581	-0.0751691	0.648715	0.886481	0.677093	0.871215	0.00862957	0.255992	0.405864
sp|Q07866|KLC1_HUMAN	Kinesin light chain 1 OS=Homo sapiens OX=9606 GN=KLC1 PE=1 SV=2	0	0.0884909	0.038141	0.135306	-0.17631	-0.0499632	0.500489	0.154966	0.1906	-0.00817024	0	-0.269321	-0.396738	0.0462643	0.2148	0	0.190857	-0.248786	-0.226842	0.421269
sp|Q01082|SPTB2_HUMAN	Spectrin beta chain, non-erythrocytic 1 OS=Homo sapiens OX=9606 GN=SPTBN1 PE=1 SV=2	0	-0.14613	-0.706783	-0.125433	0.120381	-0.0305291	0.597246	-0.0465787	-0.392719	-0.666059	0	-0.367765	-0.826707	-0.419684	-0.00378154	-0.503166	-0.0178047	0.551624	0.0894635	-0.445649
sp|P40939|ECHA_HUMAN	Trifunctional enzyme subunit alpha, mitochondrial OS=Homo sapiens OX=9606 GN=HADHA PE=1 SV=2	0	0.192618	0.654132	0.546435	-0.17687	-0.0155786	0.148554	-0.0528443	0.0382821	0.262552	0	0.242535	0.565758	0.44575	0.26232	0.520048	0.0643484	-0.0274324	-0.19731	0.101411
sp|O43707|ACTN4_HUMAN	Alpha-actinin-4 OS=Homo sapiens OX=9606 GN=ACTN4 PE=1 SV=2	0	-0.644557	-0.902741	-1.1023	-0.26551	-0.289128	-1.38911	-0.386678	-0.595603	-1.33431	0	0.116784	-0.665661	-0.856921	0.914288	0.195217	-0.281539	-0.427508	-0.647991	-0.790326
sp|P43897|EFTS_HUMAN	Elongation factor Ts, mitochondrial OS=Homo sapiens OX=9606 GN=TSFM PE=1 SV=2	0	0.616017	1.14509	2.05386	-0.265363	0.367813	1.42961	-0.642264	-0.181994	1.68179	0	0.219646	0.550141	0.64023	-0.0352947	0.346517	0.826692	0.063648	0.447094	1.06441
sp|P40926|MDHM_HUMAN	Malate dehydrogenase, mitochondrial OS=Homo sapiens OX=9606 GN=MDH2 PE=1 SV=3	0	-0.270311	-0.168522	-1.64505	0.353428	0.426187	-2.01268	-0.0790893	-0.256271	-1.41576	0	0.309655	0.357621	-1.70272	-0.00934291	-0.469413	-1.67675	-0.391525	-0.406742	-2.09088
sp|Q16739|CEGT_HUMAN	Ceramide glucosyltransferase OS=Homo sapiens OX=9606 GN=UGCG PE=1 SV=1	None	None	None	None	None	None	None	None	None	None	0	-0.0739507	-0.0510548	1.05167	-0.00964684	0.0805813	0.841084	-0.0345439	0.154935	2.69645
sp|Q9HAV7|GRPE1_HUMAN	GrpE protein homolog 1, mitochondrial OS=Homo sapiens OX=9606 GN=GRPEL1 PE=1 SV=2	0	-0.713378	0.0109883	-1.24727	0.0545616	1.24503	-1.21778	0.0594739	0.81813	-0.431241	0	0.134749	0.791176	-0.849502	-0.331546	0.222955	-0.439555	0.212565	0.464422	-0.225234
sp|Q9GZT3|SLIRP_HUMAN	SRA stem-loop-interacting RNA-binding protein, mitochondrial OS=Homo sapiens OX=9606 GN=SLIRP PE=1 SV=1	0	-0.360775	0.0143172	-1.01319	0.182845	0.347857	-1.07207	-0.106161	-0.0515941	-0.549166	0	0.414716	0.29866	-0.338525	-0.129007	0.0850521	-0.0628989	0.443143	0.149302	-0.275555
sp|Q15691|MARE1_HUMAN	Microtubule-associated protein RP/EB family member 1 OS=Homo sapiens OX=9606 GN=MAPRE1 PE=1 SV=3	0	-0.713013	-1.50033	-0.971983	0.11581	-0.699607	-1.22657	0.129809	-0.688673	-0.568212	0	-0.101259	-0.465867	-0.33543	0.514627	-0.471071	0.0530927	0.150041	-0.276339	-0.297012
sp|P60174|TPIS_HUMAN	Triosephosphate isomerase OS=Homo sapiens OX=9606 GN=TPI1 PE=1 SV=3	0	-0.293967	-1.54122	-2.91842	-0.198066	-0.941887	-2.57139	0.199405	-0.467024	-2.09147	0	-0.271114	-2.13263	-2.64522	0.668424	-0.863821	-2.28624	-0.681212	-0.950864	-1.94792
sp|P23919|KTHY_HUMAN	Thymidylate kinase OS=Homo sapiens OX=9606 GN=DTYMK PE=1 SV=4	0	-0.225661	-0.11073	-0.559304	0.308706	-0.213969	-0.988596	0.179389	0.106609	-0.734599	0	0.0346755	-0.420827	1.10339	0.0455542	-0.145566	0.900391	-0.209354	-0.214874	0.693523
sp|Q02809|PLOD1_HUMAN	Procollagen-lysine,2-oxoglutarate 5-dioxygenase 1 OS=Homo sapiens OX=9606 GN=PLOD1 PE=1 SV=2	0	-0.142293	0.782606	1.01897	0.358121	0.808683	1.28796	0.0016051	0.376365	2.02752	0	-0.677763	1.29271	1.89296	0.252036	1.15156	2.63205	-0.183118	2.10687	1.84367
sp|Q96G23|CERS2_HUMAN	Ceramide synthase 2 OS=Homo sapiens OX=9606 GN=CERS2 PE=1 SV=1	0	0.170976	2.04162	0.273802	-0.086558	1.85118	0.819422	-0.354979	0.72112	0.581614	0	0.155969	1.40368	0.315591	0.0280129	1.20749	0.820804	-0.0231253	1.21298	0.51426
sp|Q969G3|SMCE1_HUMAN	SWI/SNF-related matrix-associated actin-dependent regulator of chromatin subfamily E member 1 OS=Homo sapiens OX=9606 GN=SMARCE1 PE=1 SV=2	0	0.00638267	0.00671464	2.37609	0.162542	0.513509	0.778707	0.00172382	-0.288513	1.75094	None	None	None	None	None	None	None	None	None	None
sp|P11766|ADHX_HUMAN	Alcohol dehydrogenase class-3 OS=Homo sapiens OX=9606 GN=ADH5 PE=1 SV=4	0	0.373852	-0.370847	0.0364189	-0.298499	-0.634251	0.651835	0.0466659	0.0837859	0.16982	0	0.189341	0.243053	0.325694	0.267619	0.497941	0.574394	-0.364615	-0.179465	-0.100071
sp|Q9H3K6|BOLA2_HUMAN	BolA-like protein 2 OS=Homo sapiens OX=9606 GN=BOLA2 PE=1 SV=1	0	0.381333	-0.309198	-0.466479	-0.0705243	-0.338294	-0.235305	-0.0167449	0.0716295	-0.504289	0	-0.267617	-0.699709	-0.589831	0.354469	-0.103561	-0.0305755	-0.365589	-0.178908	-0.251366
sp|Q9NUJ1|ABHDA_HUMAN	Mycophenolic acid acyl-glucuronide esterase, mitochondrial OS=Homo sapiens OX=9606 GN=ABHD10 PE=1 SV=1	0	0.382903	-0.54789	-0.409629	-0.0951915	-0.248266	-0.295283	0.196199	-0.00876032	-0.392748	0	0.00761966	-0.147705	-0.667026	0.473802	-0.25293	-0.287152	-0.161075	-0.204763	-0.415488
sp|Q9BRA2|TXD17_HUMAN	Thioredoxin domain-containing protein 17 OS=Homo sapiens OX=9606 GN=TXNDC17 PE=1 SV=1	0	-0.350762	-1.14804	-1.92952	-0.12586	-0.850834	-1.8137	0.189558	-0.34237	-1.83547	0	0.182892	-1.48334	-0.80578	0.394795	-1.02232	-1.94614	-0.140994	-0.470067	-1.17527
sp|Q8WXF1|PSPC1_HUMAN	Paraspeckle component 1 OS=Homo sapiens OX=9606 GN=PSPC1 PE=1 SV=1	0	0.0146036	-0.298938	-0.21589	-0.161245	-0.260715	-0.108906	0.250547	-0.0673971	-0.253824	0	0.160436	-0.615145	-0.94287	-0.880903	-0.975413	-1.34422	0.211012	-0.773856	-1.45932
sp|O95084|PRS23_HUMAN	Serine protease 23 OS=Homo sapiens OX=9606 GN=PRSS23 PE=1 SV=1	0	0.644923	0.391983	2.54671	-0.216916	-0.381675	1.46678	0.101447	0.0518647	1.1213	0	-0.205075	1.10538	3.3696	0.102117	-0.238097	1.56895	0.272079	0.500808	3.00328
sp|P63092|GNAS2_HUMAN;sp|Q5JWF2|GNAS1_HUMAN	Guanine nucleotide-binding protein G(s) subunit alpha isoforms short OS=Homo sapiens OX=9606 GN=GNAS PE=1 SV=1;Guanine nucleotide-binding protein G(s) subunit alpha isoforms XLas OS=Homo sapiens OX=9606 GN=GNAS PE=1 SV=2	0	0.598452	0.225209	0.947667	0.0196959	-0.0420176	1.43759	0.468405	0.230801	1.14561	0	0.0641978	0.133548	0.497599	-0.321846	-0.132971	0.490938	0.0950581	0.381963	1.39243
sp|Q14165|MLEC_HUMAN	Malectin OS=Homo sapiens OX=9606 GN=MLEC PE=1 SV=1	0	0.0997513	1.011	-0.894345	0.100251	0.284354	-1.45149	0.275822	0.00690495	-1.27131	0	-0.600508	-0.558023	-0.428024	-0.435217	-0.488411	-0.634576	0.563842	0.266901	0.33055
sp|Q92804|RBP56_HUMAN	TATA-binding protein-associated factor 2N OS=Homo sapiens OX=9606 GN=TAF15 PE=1 SV=1	0	0.377868	-0.255723	0.698874	0.27322	0.224163	-0.6362	-0.106973	-0.530864	0.0602099	0	-0.176123	-1.35157	-1.2757	-0.703584	-1.46915	-1.74274	0.31084	-0.818322	-1.86115
sp|Q8IWB7|WDFY1_HUMAN	WD repeat and FYVE domain-containing protein 1 OS=Homo sapiens OX=9606 GN=WDFY1 PE=1 SV=1	0	-1.11975	-0.0268057	0.907425	0.479567	0.270523	0.859459	-0.20306	-0.24012	0.465546	0	-0.148151	-0.186149	1.50034	-0.0378056	-0.324883	1.53627	0.00849815	-0.0144802	1.93746
sp|P08559|ODPA_HUMAN	Pyruvate dehydrogenase E1 component subunit alpha, somatic form, mitochondrial OS=Homo sapiens OX=9606 GN=PDHA1 PE=1 SV=3	0	0.00749374	1.27346	-0.0458506	0.0440704	1.19308	-0.111866	-0.0484261	0.407817	0.356451	0	-0.0712852	1.42512	0.496641	-0.0744107	0.921067	0.646355	0.0508448	0.408683	0.636197
sp|P48449|ERG7_HUMAN	Lanosterol synthase OS=Homo sapiens OX=9606 GN=LSS PE=1 SV=1	0	0.202351	0.503889	0.985366	0.317147	0.816641	0.37092	-0.566773	-0.600164	0.54359	0	0.480696	0.920925	0.379296	0.0042671	0.161346	0.431627	0.19932	0.981859	1.62941
sp|P11717|MPRI_HUMAN	Cation-independent mannose-6-phosphate receptor OS=Homo sapiens OX=9606 GN=IGF2R PE=1 SV=3	0	0.656458	0.769703	1.56689	-0.140811	0.359731	0.980344	-0.235561	0.344026	1.17072	0	-0.0131714	0.594208	0.930699	-0.638591	-0.292964	1.30421	0.190264	0.828672	1.42913
sp|P02771|FETA_HUMAN	Alpha-fetoprotein OS=Homo sapiens OX=9606 GN=AFP PE=1 SV=1	0	0.561574	0.892434	4.80236	0.357553	0.49935	2.30786	-0.635976	0.710349	1.50245	0	0.0492975	0.882722	3.15451	-0.461225	0.947849	4.61651	-0.197569	-0.301952	4.73645
sp|Q8IVF7|FMNL3_HUMAN;sp|Q96PY5|FMNL2_HUMAN	Formin-like protein 3 OS=Homo sapiens OX=9606 GN=FMNL3 PE=1 SV=3;Formin-like protein 2 OS=Homo sapiens OX=9606 GN=FMNL2 PE=1 SV=3	0	0.687524	0.601504	1.11243	-0.295232	-0.0874846	1.18815	0.354594	0.177178	0.828914	0	0.21124	0.617448	1.15952	-0.192656	-0.0662891	1.16954	-0.114952	0.180485	1.26863
sp|P30050|RL12_HUMAN	60S ribosomal protein L12 OS=Homo sapiens OX=9606 GN=RPL12 PE=1 SV=1	0	-0.842922	-0.0153377	-0.241706	0.0830675	0.325605	0.0198014	0.214469	0.519831	0.0358058	0	0.226011	0.261309	-0.344473	-0.376424	0.165141	-0.495059	0.205873	0.222251	-1.00203
sp|P29692|EF1D_HUMAN	Elongation factor 1-delta OS=Homo sapiens OX=9606 GN=EEF1D PE=1 SV=5	0	-1.63163	-1.73924	-1.84842	0.31312	-0.200469	-1.71907	0.321754	-0.14882	-1.74673	0	0.481309	-0.762235	-1.52181	-0.0277141	-0.916173	-1.57012	-0.353096	-0.752231	-1.60707
sp|P49903|SPS1_HUMAN	Selenide, water dikinase 1 OS=Homo sapiens OX=9606 GN=SEPHS1 PE=1 SV=2	0	-0.650899	-0.733074	0.0399342	-0.0343885	-0.400413	-0.0610598	0.329795	0.18445	0.183217	0	0.302153	-0.17091	0.637035	0.253107	0.120996	0.108447	-0.0986443	-0.526208	0.567748
sp|P07996|TSP1_HUMAN	Thrombospondin-1 OS=Homo sapiens OX=9606 GN=THBS1 PE=1 SV=2	0	0.339703	0.753359	4.25021	-0.116155	-0.0736282	4.93848	-0.0110366	-0.570887	3.48645	0	-0.137295	0.709847	5.8555	0.302523	0.00228104	1.98101	-0.0496108	0.174218	1.95718
sp|Q15257|PTPA_HUMAN	Serine/threonine-protein phosphatase 2A activator OS=Homo sapiens OX=9606 GN=PTPA PE=1 SV=3	0	0.528158	0.185814	1.63025	0.365849	0.497764	0.940966	-0.0982537	0.0970139	1.1897	0	-0.0773801	-0.691619	-0.0409698	0.151182	-0.505196	-0.550395	-0.486681	-0.577751	-0.32311
sp|Q9NQH7|XPP3_HUMAN	Xaa-Pro aminopeptidase 3 OS=Homo sapiens OX=9606 GN=XPNPEP3 PE=1 SV=1	0	0.0669185	-0.865814	-1.59287	-0.419663	-0.361516	-0.960152	0.457711	0.0533088	-1.93809	0	-0.53605	-0.0114627	1.14964	-0.0546738	0.0615317	0.758347	-1.06274	-0.914564	0.266697
sp|O14594|NCAN_HUMAN	Neurocan core protein OS=Homo sapiens OX=9606 GN=NCAN PE=1 SV=3	0	0.109393	1.38187	2.69015	0.381141	0.986691	2.45426	-0.0283531	0.366024	5.68451	0	0.16564	1.64882	2.31356	0.270618	0.790697	1.95529	0.1213	0.728018	3.48845
sp|P60660|MYL6_HUMAN	Myosin light polypeptide 6 OS=Homo sapiens OX=9606 GN=MYL6 PE=1 SV=2	0	-1.41831	0.320225	-0.885385	0.464735	1.38276	-0.481339	-0.911779	-0.151546	-1.08751	0	0.145918	0.692275	-0.842887	0.296511	0.294611	-0.713513	0.155727	0.904967	-0.960967
sp|O43169|CYB5B_HUMAN	Cytochrome b5 type B OS=Homo sapiens OX=9606 GN=CYB5B PE=1 SV=2	0	-1.03412	1.24868	-1.54869	-0.396144	0.382046	-1.27789	-0.0531349	0.336443	-1.17358	0	-0.565006	0.436503	-1.0948	1.08214	1.1964	-1.07389	-0.139607	1.09761	-0.923399
sp|Q08945|SSRP1_HUMAN	FACT complex subunit SSRP1 OS=Homo sapiens OX=9606 GN=SSRP1 PE=1 SV=1	0	0.686169	-0.215421	-0.66228	-0.570417	-0.529321	-0.47495	-0.342516	-0.036953	-0.5148	0	-0.227457	-0.232508	-0.00464997	-0.3136	0.0473461	-0.341956	0.492037	0.00557993	-0.189818
sp|P62841|RS15_HUMAN	40S ribosomal protein S15 OS=Homo sapiens OX=9606 GN=RPS15 PE=1 SV=2	0	-0.250463	-0.601	-0.264316	0.387201	0.268506	-0.439639	0.105585	0.12473	-0.178051	0	-0.066066	-0.935206	-0.493909	0.276168	-0.782583	-0.986162	0.0487153	-0.1833	-0.219942
sp|Q03252|LMNB2_HUMAN	Lamin-B2 OS=Homo sapiens OX=9606 GN=LMNB2 PE=1 SV=4	0	-0.222402	-0.514806	-0.497168	0.502374	-0.264659	-1.08783	-0.262004	-0.836909	-0.602222	0	-0.212879	-0.738009	-1.46157	-0.267309	-0.981696	-1.27359	-0.0702962	-1.02123	-1.34485
sp|P10599|THIO_HUMAN	Thioredoxin OS=Homo sapiens OX=9606 GN=TXN PE=1 SV=3	0	-1.58557	-1.76664	-1.61387	-0.463008	-0.820285	-1.41171	-0.832308	-1.32459	-1.68056	0	-0.114312	-0.977406	-1.91324	1.57713	0.0210601	-0.735901	-1.34928	-0.834385	-1.00388
sp|P48681|NEST_HUMAN	Nestin OS=Homo sapiens OX=9606 GN=NES PE=1 SV=2	0	0.576997	0.570668	2.34288	0.146739	0.686838	1.6975	0.25363	0.560747	2.33568	0	-0.554711	1.19666	1.84761	-0.150915	-0.433272	1.16583	1.62674	1.34465	1.57284
sp|P35555|FBN1_HUMAN	Fibrillin-1 OS=Homo sapiens OX=9606 GN=FBN1 PE=1 SV=3	0	0.325667	-0.0244906	1.50541	-0.0590022	-0.00554415	1.09852	-0.14878	0.104273	4.55169	None	None	None	None	None	None	None	None	None	None
sp|P61247|RS3A_HUMAN	40S ribosomal protein S3a OS=Homo sapiens OX=9606 GN=RPS3A PE=1 SV=2	0	0.224439	0.0504293	-0.446562	0.0836765	0.178781	-0.290715	-0.0594978	0.0156619	0.0135797	0	-0.132743	-0.201296	0.45843	-0.491202	-0.18473	-0.489146	0.160472	0.226058	-0.12309
sp|P18583|SON_HUMAN	Protein SON OS=Homo sapiens OX=9606 GN=SON PE=1 SV=4	0	-2.20862	0.381867	-0.511618	0.482674	-0.0685362	-1.5523	-0.243299	-0.916958	-1.85186	0	0.533078	0.719829	0.900456	0.560413	0.0483816	0.486624	-0.069603	-0.272182	0.374095
sp|P07942|LAMB1_HUMAN	Laminin subunit beta-1 OS=Homo sapiens OX=9606 GN=LAMB1 PE=1 SV=2	0	-0.024809	0.418272	1.85477	-0.134216	0.288912	3.14915	0.133646	0.0341215	4.97372	0	-0.181693	0.136442	3.63383	0.0526952	-0.342191	4.16879	0.0883775	-0.0195222	3.13362
sp|O94776|MTA2_HUMAN	Metastasis-associated protein MTA2 OS=Homo sapiens OX=9606 GN=MTA2 PE=1 SV=1	0	0.264712	-0.0795721	0.778044	0.143099	-0.292162	0.463454	0.144637	-0.15082	0.668175	0	-0.329395	0.641781	1.08308	-0.232716	0.291742	1.02003	0.157661	1.9107	1.77385
sp|P53004|BIEA_HUMAN	Biliverdin reductase A OS=Homo sapiens OX=9606 GN=BLVRA PE=1 SV=2	0	0.916396	0.0744637	0.754239	-0.0598448	-0.329828	0.497346	0.00413423	0.0209141	0.465227	0	-0.29519	-0.592744	-0.167555	0.0611967	0.471422	0.164711	-0.575753	-0.437476	-0.425669
sp|P26368|U2AF2_HUMAN	Splicing factor U2AF 65 kDa subunit OS=Homo sapiens OX=9606 GN=U2AF2 PE=1 SV=4	0	-0.0287342	-1.22824	-1.45024	-0.210755	-1.06994	-1.56865	0.17121	-0.711198	-1.46947	0	-0.291907	-1.75978	-1.84963	0.24272	-1.39099	-1.89621	0.301438	-0.995384	-1.94643
sp|Q9BPW8|NIPS1_HUMAN	Protein NipSnap homolog 1 OS=Homo sapiens OX=9606 GN=NIPSNAP1 PE=1 SV=1	0	-0.246721	0.310998	0.0134046	-0.274869	-0.102147	-0.438254	-0.237178	-0.130083	0.338162	0	0.37875	0.64194	-0.302074	0.442014	0.544	-0.502923	-0.238389	-0.162476	-0.425284
sp|Q14195|DPYL3_HUMAN	Dihydropyrimidinase-related protein 3 OS=Homo sapiens OX=9606 GN=DPYSL3 PE=1 SV=1	0	-2.17412	-2.4998	-1.38903	-0.62303	-0.316499	-0.993599	-0.794602	-0.381828	-1.45895	0	1.44632	0.79807	-0.158528	-0.0771765	-0.172355	-0.420624	-1.41817	-1.2176	-0.818873
sp|Q8IXB1|DJC10_HUMAN	DnaJ homolog subfamily C member 10 OS=Homo sapiens OX=9606 GN=DNAJC10 PE=1 SV=2	0	0.637537	2.54138	1.26143	-0.488352	1.59572	0.737209	-0.233536	1.23254	3.0445	0	-0.590435	1.94694	0.88735	-0.794561	1.67498	0.899762	-0.269325	1.94306	1.392
sp|Q16851|UGPA_HUMAN	UTP--glucose-1-phosphate uridylyltransferase OS=Homo sapiens OX=9606 GN=UGP2 PE=1 SV=5	0	0.263313	-0.620377	-0.18245	-0.231821	-0.132106	-0.568018	0.2068	0.104262	-0.542863	0	-0.0871792	-0.382409	-0.441017	0.109054	-0.0447675	-0.46101	0.0816972	0.14944	-0.275432
sp|P78417|GSTO1_HUMAN	Glutathione S-transferase omega-1 OS=Homo sapiens OX=9606 GN=GSTO1 PE=1 SV=2	0	0.686211	-0.322067	-0.583855	-0.0890704	-0.468475	-0.564585	0.257458	0.374546	-1.04711	0	-0.176014	-0.975314	-0.533732	-0.985998	-1.44008	-0.689432	0.382503	0.375954	-0.775628
sp|Q6NUK1|SCMC1_HUMAN	Calcium-binding mitochondrial carrier protein SCaMC-1 OS=Homo sapiens OX=9606 GN=SLC25A24 PE=1 SV=2	0	0.278702	1.49106	0.559264	0.0925485	1.18642	0.320838	-0.144991	0.476215	0.943758	0	0.0997494	1.08221	-0.174974	-0.430028	0.441631	0.397473	0.546326	1.33785	-0.0614804
sp|Q9NZL9|MAT2B_HUMAN	Methionine adenosyltransferase 2 subunit beta OS=Homo sapiens OX=9606 GN=MAT2B PE=1 SV=1	0	0.149253	-0.91669	-0.353905	-0.281914	-0.54367	-0.446937	-0.140076	-0.449898	-0.669064	0	0.308043	-0.728715	-0.850127	0.622281	-0.187908	-0.83524	-0.634962	-1.16816	-1.12441
sp|Q15424|SAFB1_HUMAN	Scaffold attachment factor B1 OS=Homo sapiens OX=9606 GN=SAFB PE=1 SV=4	0	-1.28924	-0.788626	-0.130403	0.16733	-0.0471625	-0.941105	-0.0170916	-0.712958	-0.32227	0	-0.153988	-1.40561	-0.929882	0.405158	-1.21757	-1.29044	0.244542	-1.75384	-1.37094
sp|P51991|ROA3_HUMAN	Heterogeneous nuclear ribonucleoprotein A3 OS=Homo sapiens OX=9606 GN=HNRNPA3 PE=1 SV=2	0	-0.125102	-0.835877	-1.02213	-0.0675715	-0.796233	-1.36777	0.0130608	-0.819536	-0.957943	0	-0.306134	-1.29492	-1.07763	0.284529	-0.51213	-1.11689	0.333618	-1.06461	-1.09543
sp|P61421|VA0D1_HUMAN	V-type proton ATPase subunit d 1 OS=Homo sapiens OX=9606 GN=ATP6V0D1 PE=1 SV=1	0	0.341626	0.906069	0.93866	-0.146823	0.184354	0.360479	0.0131045	1.15632	0.785777	0	0.234557	0.940495	0.234832	-0.165273	0.580045	0.358344	-0.0184474	0.742626	1.60688
sp|P62633|CNBP_HUMAN	Cellular nucleic acid-binding protein OS=Homo sapiens OX=9606 GN=CNBP PE=1 SV=1	0	0.800006	0.200057	0.314308	0.0666688	0.480565	-0.270907	-0.334843	-0.391851	0.73965	0	0.146632	1.29893	0.145546	-0.0375061	-0.542888	-0.445954	0.442873	0.896423	-0.020314
sp|P09651|ROA1_HUMAN	Heterogeneous nuclear ribonucleoprotein A1 OS=Homo sapiens OX=9606 GN=HNRNPA1 PE=1 SV=5	0	-0.581509	-0.31164	-0.149308	0.145234	-0.11363	-0.121709	0.0442178	-0.304378	-0.597007	0	0.189571	-0.240876	0.182357	0.272893	-0.507678	-0.474619	0.159061	-0.443428	-1.50231
sp|O43615|TIM44_HUMAN	Mitochondrial import inner membrane translocase subunit TIM44 OS=Homo sapiens OX=9606 GN=TIMM44 PE=1 SV=2	0	-1.80775	-0.346751	-0.814635	0.587915	0.590177	-1.25881	-0.718911	-1.16419	-0.711037	0	0.424893	0.956311	0.532808	0.334254	0.276013	0.642443	-0.145944	0.339389	0.427429
sp|Q9UBQ7|GRHPR_HUMAN	Glyoxylate reductase/hydroxypyruvate reductase OS=Homo sapiens OX=9606 GN=GRHPR PE=1 SV=1	0	0.10851	0.629387	1.75081	0.232471	0.247057	0.891268	0.735251	-0.107159	1.6449	0	0.452009	0.377627	0.313852	-0.0802514	0.00580791	0.43572	-0.107852	0.0216798	0.783047
sp|P67870|CSK2B_HUMAN	Casein kinase II subunit beta OS=Homo sapiens OX=9606 GN=CSNK2B PE=1 SV=1	0	-0.136588	1.47606	0.0754817	0.00328434	1.27039	0.446419	0.0520449	0.472473	-0.62981	0	-0.0107021	-0.627984	0.647971	-0.0984395	-0.417585	-0.1711	0.153217	-0.158458	-0.218929
sp|Q15293|RCN1_HUMAN	Reticulocalbin-1 OS=Homo sapiens OX=9606 GN=RCN1 PE=1 SV=1	0	-1.27662	0.411587	-0.70938	0.337868	0.776456	-1.24217	0.457014	0.628536	-1.00141	0	-0.00843105	-0.0277856	-0.867084	-0.404127	-0.949391	-1.28208	0.100888	0.496861	-1.06476
sp|O00571|DDX3X_HUMAN	ATP-dependent RNA helicase DDX3X OS=Homo sapiens OX=9606 GN=DDX3X PE=1 SV=3	0	-0.0882824	0.229247	-0.082577	-0.0895688	0.0791303	0.321366	-0.0427508	-0.464526	0.194677	0	0.28741	0.195634	0.293585	-0.422009	-0.432921	1.05983	-0.161965	-0.18401	0.986869
sp|P53597|SUCA_HUMAN	Succinate--CoA ligase [ADP/GDP-forming] subunit alpha, mitochondrial OS=Homo sapiens OX=9606 GN=SUCLG1 PE=1 SV=4	0	-0.447159	0.171625	-0.101476	0.0777087	0.682403	-0.236488	-0.0634991	0.0360107	1.24074	0	0.1504	0.295038	0.0742718	-0.635157	-0.024816	1.16359	0.151863	-0.188207	0.522488
sp|O00115|DNS2A_HUMAN	Deoxyribonuclease-2-alpha OS=Homo sapiens OX=9606 GN=DNASE2 PE=1 SV=2	0	0.324974	0.54075	1.05362	0.111406	0.432046	0.127379	0.569447	0.463642	0.466612	None	None	None	None	None	None	None	None	None	None
sp|Q02978|M2OM_HUMAN	Mitochondrial 2-oxoglutarate/malate carrier protein OS=Homo sapiens OX=9606 GN=SLC25A11 PE=1 SV=3	0	0.26892	2.59197	0.810645	-0.366727	1.05351	0.800035	0.0768563	0.408581	1.19387	0	-0.0763442	1.14612	0.315645	-0.332611	0.735753	0.25254	0.147311	1.19508	0.574342
sp|P98160|PGBM_HUMAN	Basement membrane-specific heparan sulfate proteoglycan core protein OS=Homo sapiens OX=9606 GN=HSPG2 PE=1 SV=4	0	0.242901	0.324274	1.50423	-0.0295778	0.171606	4.18886	-0.0304811	-0.272015	3.25058	0	-0.0898577	0.592764	2.75123	0.00405358	0.665052	3.78373	0.0157735	-0.105742	3.01206
sp|P62993|GRB2_HUMAN	Growth factor receptor-bound protein 2 OS=Homo sapiens OX=9606 GN=GRB2 PE=1 SV=1	0	-0.163229	-0.761002	-0.489548	0.0676219	-0.155625	-0.262538	0.339729	-0.0940756	-0.0433652	0	0.166549	-0.870802	-0.262567	-0.511102	-0.872593	0.188651	-0.052479	-0.248807	1.06698
sp|P31937|3HIDH_HUMAN	3-hydroxyisobutyrate dehydrogenase, mitochondrial OS=Homo sapiens OX=9606 GN=HIBADH PE=1 SV=2	0	-0.0549068	-0.504758	-1.82844	-0.495769	-0.595773	-1.5038	-0.21953	-0.24374	-0.85799	0	-0.0587447	-0.049411	-0.273467	0.762306	0.168114	-0.353273	-0.799052	-1.0934	-0.985644
sp|P04439|1A03_HUMAN	HLA class I histocompatibility antigen, A-3 alpha chain OS=Homo sapiens OX=9606 GN=HLA-A PE=1 SV=2	0	-0.40664	0.638337	1.40998	0.291262	1.3308	1.63445	-0.554556	0.856891	0.804035	0	-0.609646	-0.0280672	0.494385	-0.246452	0.284992	1.38178	0.0198406	0.49793	2.60224
sp|P19320|VCAM1_HUMAN	Vascular cell adhesion protein 1 OS=Homo sapiens OX=9606 GN=VCAM1 PE=1 SV=1	0	-0.562894	-0.707292	0.439771	-0.438893	-0.596627	0.0775014	1.45984	0.438807	0.571501	None	None	None	None	None	None	None	None	None	None
sp|Q7Z4F1|LRP10_HUMAN	Low-density lipoprotein receptor-related protein 10 OS=Homo sapiens OX=9606 GN=LRP10 PE=1 SV=2	None	None	None	None	None	None	None	None	None	None	0	-0.112173	0.801518	2.01863	0.101142	0.984618	1.83257	0.0804293	1.22319	3.29509
sp|Q9BTV4|TMM43_HUMAN	Transmembrane protein 43 OS=Homo sapiens OX=9606 GN=TMEM43 PE=1 SV=1	0	0.793985	1.84697	1.05151	-1.08299	-0.287765	0.764566	0.0396298	0.595864	1.71388	0	-0.135047	0.499695	0.536941	0.44666	0.932497	0.874088	0.0475635	0.766635	0.95148
sp|P62820|RAB1A_HUMAN	Ras-related protein Rab-1A OS=Homo sapiens OX=9606 GN=RAB1A PE=1 SV=3	0	-0.599054	0.0860462	-0.35911	-0.146756	-0.357033	-0.103529	0.485489	0.171114	-0.635612	0	-0.180108	-0.143846	-0.426837	0.429111	-0.017528	-0.386285	-0.266604	-0.363098	1.18937
sp|Q9Y6M5|ZNT1_HUMAN	Zinc transporter 1 OS=Homo sapiens OX=9606 GN=SLC30A1 PE=1 SV=3	None	None	None	None	None	None	None	None	None	None	0	0.307598	1.1257	1.39286	-0.0347514	0.770016	1.37079	0.335753	1.32036	3.64765
sp|Q04941|PLP2_HUMAN	Proteolipid protein 2 OS=Homo sapiens OX=9606 GN=PLP2 PE=1 SV=1	0	-0.169593	-0.283595	1.10428	0.387295	1.07247	1.31132	-0.255322	0.314995	1.16485	None	None	None	None	None	None	None	None	None	None
sp|P63096|GNAI1_HUMAN	Guanine nucleotide-binding protein G(i) subunit alpha-1 OS=Homo sapiens OX=9606 GN=GNAI1 PE=1 SV=2	0	0.510754	0.818013	-0.0522196	-0.194904	0.27039	2.19482	-0.294489	0.0634136	0.204816	0	-0.287784	0.372198	0.703379	-0.0971382	0.253857	0.83778	0.0604241	0.534507	1.44326
sp|P43007|SATT_HUMAN	Neutral amino acid transporter A OS=Homo sapiens OX=9606 GN=SLC1A4 PE=1 SV=1	0	0.0972966	0.127074	1.9644	0.00519093	-0.26113	2.88205	-0.144412	-0.368684	2.39114	0	-0.0163266	0.0624827	0.787003	0.343125	0.58162	2.35463	-0.379431	0.363958	3.41272
sp|P06730|IF4E_HUMAN	Eukaryotic translation initiation factor 4E OS=Homo sapiens OX=9606 GN=EIF4E PE=1 SV=2	0	-0.0220888	0.189807	-0.8884	0.0699193	0.404161	0.381896	-0.261795	-0.0646386	-0.48987	0	0.29815	0.572072	0.000534657	0.392435	0.509828	0.620998	-0.248704	0.378391	0.947238
sp|P61158|ARP3_HUMAN	Actin-related protein 3 OS=Homo sapiens OX=9606 GN=ACTR3 PE=1 SV=3	0	0.805077	0.274236	0.472155	0.150461	0.627233	0.295887	-0.130021	0.280323	0.160287	0	-0.404196	0.0335716	-0.179319	-0.0974613	0.292042	0.347336	0.0308735	0.523372	0.101555
sp|P07437|TBB5_HUMAN	Tubulin beta chain OS=Homo sapiens OX=9606 GN=TUBB PE=1 SV=2	0	-0.841809	0.601181	-0.31264	0.271942	-0.0129109	0.355911	0.0646358	0.3797	-0.254457	0	0.510917	0.0796193	-0.528709	-0.186876	0.562517	-0.406111	0.325374	0.370204	-0.997408
sp|P20340|RAB6A_HUMAN	Ras-related protein Rab-6A OS=Homo sapiens OX=9606 GN=RAB6A PE=1 SV=3	0	-0.437501	0.0368767	0.201432	-0.210464	-0.0342438	0.402323	0.167462	0.299076	0.781723	0	-0.148052	0.931935	0.110452	0.358921	0.843448	0.555227	-0.282127	0.438395	1.16522
sp|O95218|ZRAB2_HUMAN	Zinc finger Ran-binding domain-containing protein 2 OS=Homo sapiens OX=9606 GN=ZRANB2 PE=1 SV=2	0	-1.30778	0.268284	-2.78786	0.820057	1.80659	-1.5564	-0.669594	0.0189653	-0.556979	0	0.337849	1.18752	0.261636	-0.489495	0.642866	0.376177	0.339522	0.849373	1.02788
sp|P62263|RS14_HUMAN	40S ribosomal protein S14 OS=Homo sapiens OX=9606 GN=RPS14 PE=1 SV=3	0	-1.12467	0.219895	-0.997122	0.0654693	-0.00215637	-0.663065	0.00113213	-0.174308	-1.02639	0	0.461975	0.0972898	0.178915	-0.598186	0.406828	0.946602	-0.588795	0.15621	0.976665
sp|Q9BXP5|SRRT_HUMAN	Serrate RNA effector molecule homolog OS=Homo sapiens OX=9606 GN=SRRT PE=1 SV=1	0	0.515205	-0.0354188	0.233836	-0.176568	-0.389437	0.274357	-0.097874	0.110563	0.220644	0	-0.268077	0.0874718	-0.00611524	0.00142505	-0.0588727	0.0531933	0.400722	-0.0889367	0.0186427
sp|P18621|RL17_HUMAN	60S ribosomal protein L17 OS=Homo sapiens OX=9606 GN=RPL17 PE=1 SV=3	0	0.102223	-0.0579768	-0.237908	-0.0133338	-0.154286	-0.762726	-0.0259596	0.0139715	-0.342502	0	0.389161	0.0516676	-1.13683	-0.463626	0.189891	-0.887196	0.000801638	0.0566367	-0.57307
sp|P26641|EF1G_HUMAN	Elongation factor 1-gamma OS=Homo sapiens OX=9606 GN=EEF1G PE=1 SV=3	0	0.419713	-0.588058	-1.14187	-0.0212499	0.104525	-0.140653	0.236417	0.263147	-0.670433	0	0.194827	-0.0904195	-0.55118	-0.426759	-0.285759	-0.579545	-0.163822	0.068708	-0.747821
sp|Q8WVQ1|CANT1_HUMAN	Soluble calcium-activated nucleotidase 1 OS=Homo sapiens OX=9606 GN=CANT1 PE=1 SV=1	0	0.611102	0.378775	1.63853	-0.101777	0.0563258	1.14739	0.327243	0.303456	2.52506	None	None	None	None	None	None	None	None	None	None
sp|O60762|DPM1_HUMAN	Dolichol-phosphate mannosyltransferase subunit 1 OS=Homo sapiens OX=9606 GN=DPM1 PE=1 SV=1	0	0.652508	1.49591	0.101794	-0.517029	1.12274	-0.0882526	-0.613633	0.841436	-0.151415	0	0.46141	1.56041	0.245738	-0.0992253	1.98246	0.0108076	0.125869	1.30757	-0.266381
sp|Q99584|S10AD_HUMAN	Protein S100-A13 OS=Homo sapiens OX=9606 GN=S100A13 PE=1 SV=1	0	-0.847385	-1.44169	-0.290589	-0.287954	-0.78843	-0.587519	0.56467	0.0288653	-0.687374	0	0.17182	-0.575897	-0.713128	0.258034	-0.671085	-0.339691	-0.423112	-0.271906	-0.410821
sp|Q8WUT4|LRRN4_HUMAN	Leucine-rich repeat neuronal protein 4 OS=Homo sapiens OX=9606 GN=LRRN4 PE=1 SV=3	0	0.629253	0.828214	2.15553	-0.0166791	0.156205	1.10257	-0.266128	-0.00735999	0.692812	0	0.0584763	0.0989543	1.39584	-0.386457	-0.310074	0.965904	-0.353001	0.236112	2.15375
sp|P61163|ACTZ_HUMAN	Alpha-centractin OS=Homo sapiens OX=9606 GN=ACTR1A PE=1 SV=1	0	-0.0754017	0.27322	-0.12897	0.201234	0.620723	0.758097	-0.197903	0.0201626	-0.0120972	0	0.107834	0.42758	0.0757842	-0.548511	0.384526	0.205831	-0.0136106	0.447374	0.480582
sp|P51809|VAMP7_HUMAN	Vesicle-associated membrane protein 7 OS=Homo sapiens OX=9606 GN=VAMP7 PE=1 SV=3	0	-0.0406335	-0.437609	0.502008	-0.127156	-0.118777	1.47941	0.902466	0.0638011	1.1372	0	0.404269	0.737267	0.516817	0.637285	0.546892	0.418608	-0.00441719	0.379595	2.16693
sp|P31689|DNJA1_HUMAN	DnaJ homolog subfamily A member 1 OS=Homo sapiens OX=9606 GN=DNAJA1 PE=1 SV=2	0	0.345292	0.620808	0.145791	0.000968244	0.123576	0.484234	-0.241519	0.137365	0.608002	0	0.0796271	0.348074	0.992015	-0.0466038	0.286286	1.1663	-0.148575	0.715128	1.26231
sp|P49747|COMP_HUMAN	Cartilage oligomeric matrix protein OS=Homo sapiens OX=9606 GN=COMP PE=1 SV=2	0	-0.0370429	0.747314	5.01625	0.184781	-0.620481	2.74536	0.235802	-0.10808	1.39118	0	-0.122144	1.84866	3.27688	-0.533249	0.756916	4.30069	-0.172269	0.782134	4.32405
sp|O75146|HIP1R_HUMAN	Huntingtin-interacting protein 1-related protein OS=Homo sapiens OX=9606 GN=HIP1R PE=1 SV=2	0	-0.265468	0.62225	0.908586	0.171943	0.89075	0.476967	-0.690237	-0.970185	1.12972	0	0.166829	2.11683	1.33074	-0.203997	1.93874	1.73731	0.567994	1.81092	3.33418
sp|O43447|PPIH_HUMAN	Peptidyl-prolyl cis-trans isomerase H OS=Homo sapiens OX=9606 GN=PPIH PE=1 SV=1	0	0.205768	-0.787165	-0.844168	0.0491599	-0.602775	-0.615849	0.149155	-0.413887	-0.625338	0	0.23693	-0.0903517	-0.64605	-0.139248	-0.359439	-0.527683	-0.315115	-0.378192	-0.678166
sp|O95757|HS74L_HUMAN	Heat shock 70 kDa protein 4L OS=Homo sapiens OX=9606 GN=HSPA4L PE=1 SV=3	0	-0.727633	-0.204476	-0.266242	0.275576	-0.317559	0.0991181	0.0853925	-0.193388	0.285715	0	0.477391	0.132036	0.308813	-0.317281	-0.0970443	-0.51479	-0.219662	-0.466822	-0.615474
sp|P11387|TOP1_HUMAN	DNA topoisomerase 1 OS=Homo sapiens OX=9606 GN=TOP1 PE=1 SV=2	0	0.909519	0.423464	1.08871	-0.225148	-0.251981	0.230495	-0.423999	-0.274204	0.476645	0	-0.248222	0.470949	1.29938	-0.404933	-0.653744	0.496714	0.313829	0.0110108	0.636181
sp|P25445|TNR6_HUMAN	Tumor necrosis factor receptor superfamily member 6 OS=Homo sapiens OX=9606 GN=FAS PE=1 SV=1	0	-0.270029	0.405986	0.696254	0.0834879	0.449476	0.903504	0.0655527	0.157336	0.208613	0	0.258504	2.50884	1.74323	-0.305097	2.06468	3.20551	-0.974118	0.825126	3.22405
sp|O75947|ATP5H_HUMAN	ATP synthase subunit d, mitochondrial OS=Homo sapiens OX=9606 GN=ATP5H PE=1 SV=3	0	-1.72962	1.17585	-0.258266	0.0429957	0.531292	-0.626881	0.00723313	0.616406	-0.519402	0	0.740153	1.30993	0.16099	-0.401965	-0.0778806	0.0730505	-0.0766419	0.343485	-0.868515
sp|Q9NYF8|BCLF1_HUMAN	Bcl-2-associated transcription factor 1 OS=Homo sapiens OX=9606 GN=BCLAF1 PE=1 SV=2	0	-1.25155	-0.109697	-0.167383	0.440572	0.699317	-0.920919	-0.744396	-0.568736	-1.0266	0	0.0816202	0.314003	0.934076	0.632594	0.318459	1.16392	0.233484	0.0143367	1.41783
sp|Q9UBB4|ATX10_HUMAN	Ataxin-10 OS=Homo sapiens OX=9606 GN=ATXN10 PE=1 SV=1	0	0.312405	-0.346593	-0.513997	-0.229792	-0.450529	-0.302385	0.176845	0.225834	-0.400489	0	0.415187	0.118071	-0.263696	-0.246296	0.148622	-0.289179	-0.111811	-0.0999316	-0.260291
sp|Q9NUP9|LIN7C_HUMAN	Protein lin-7 homolog C OS=Homo sapiens OX=9606 GN=LIN7C PE=1 SV=1	0	0.148157	-0.285174	-0.021797	0.0727364	-0.219528	1.26945	-0.0561476	-0.234888	0.36916	0	0.26935	0.5047	0.785075	-0.0853361	0.203239	1.18321	0.0872018	-0.0627903	1.11342
sp|O15347|HMGB3_HUMAN	High mobility group protein B3 OS=Homo sapiens OX=9606 GN=HMGB3 PE=1 SV=4	0	1.94567	-2.21576	-0.0848852	-1.09899	-2.2159	-1.68316	-1.49932	-1.81478	-1.03952	0	0.216418	-0.471207	-0.0396004	0.0345887	-0.954351	-0.0129459	0.0496567	-0.652352	-0.107049
sp|Q9BVG4|PBDC1_HUMAN	Protein PBDC1 OS=Homo sapiens OX=9606 GN=PBDC1 PE=1 SV=1	None	None	None	None	None	None	None	None	None	None	0	-0.0469584	-0.302957	-0.15719	0.106334	-0.442731	-0.311097	0.274201	0.0408486	-0.0106668
sp|Q9H1E3|NUCKS_HUMAN	Nuclear ubiquitous casein and cyclin-dependent kinase substrate 1 OS=Homo sapiens OX=9606 GN=NUCKS1 PE=1 SV=1	0	-0.143323	1.15013	0.198941	-0.279038	1.66178	-0.340078	-0.897839	1.77599	0.690852	0	0.0205128	1.57286	0.596927	-0.660547	1.03135	0.503698	-0.503872	1.51992	0.709
sp|Q14008|CKAP5_HUMAN	Cytoskeleton-associated protein 5 OS=Homo sapiens OX=9606 GN=CKAP5 PE=1 SV=3	0	-0.395242	-0.331029	-0.480012	0.102456	0.433083	-0.271946	-0.0446312	0.169083	-0.338288	None	None	None	None	None	None	None	None	None	None
sp|P11310|ACADM_HUMAN	Medium-chain specific acyl-CoA dehydrogenase, mitochondrial OS=Homo sapiens OX=9606 GN=ACADM PE=1 SV=1	0	-0.0864136	0.203666	1.08727	-0.225452	-0.399286	0.388397	-0.210654	-0.360544	1.00608	0	0.326926	0.116905	1.08066	0.136933	0.14638	0.804147	0.524415	0.0464342	0.724225
sp|P55327|TPD52_HUMAN	Tumor protein D52 OS=Homo sapiens OX=9606 GN=TPD52 PE=1 SV=2	0	-1.9701	-1.85417	0.648028	0.0478558	-0.494735	-1.43838	0.201496	-0.0518818	0.370095	0	-0.33701	-0.952391	-0.800453	0.984659	0.213663	-0.704978	-0.625335	-0.54714	-0.630782
sp|P19440|GGT1_HUMAN	Glutathione hydrolase 1 proenzyme OS=Homo sapiens OX=9606 GN=GGT1 PE=1 SV=2	0	-0.10666	0.438989	0.665834	0.0396158	0.684446	2.18425	-0.385147	-0.58622	0.367079	0	0.0313606	0.667347	1.44448	0.135135	0.681956	3.23164	0.117707	0.777161	1.94209
sp|P62826|RAN_HUMAN	GTP-binding nuclear protein Ran OS=Homo sapiens OX=9606 GN=RAN PE=1 SV=3	0	0.265869	-0.171224	0.687815	-0.253872	-0.736408	0.31864	-0.0388287	0.0535023	0.0886507	0	0.0794062	-0.318351	0.0728712	0.175603	-0.283563	0.385082	-0.095107	-0.386106	-0.112905
sp|Q13501|SQSTM_HUMAN	Sequestosome-1 OS=Homo sapiens OX=9606 GN=SQSTM1 PE=1 SV=1	0	-0.359423	1.60289	0.812882	-0.329989	-0.189872	0.370166	-0.00896006	-0.46756	0.384219	0	-0.165082	-0.506197	0.481159	1.24368	0.533492	0.732071	-0.299427	-0.409069	0.391577
sp|Q13630|FCL_HUMAN	GDP-L-fucose synthase OS=Homo sapiens OX=9606 GN=TSTA3 PE=1 SV=1	0	-0.520059	-1.24502	-0.18841	0.558187	0.0184093	-0.195554	-0.0303045	-0.162168	-0.900066	0	0.418454	0.261683	0.460916	0.14766	-0.293857	0.483241	-0.447526	-0.73812	0.21441
sp|Q6PIU2|NCEH1_HUMAN	Neutral cholesterol ester hydrolase 1 OS=Homo sapiens OX=9606 GN=NCEH1 PE=1 SV=3	0	0.269043	1.42896	0.0404521	0.11451	1.14975	-0.403996	-0.131465	0.485309	-0.334483	0	-0.0830184	1.15681	-0.347606	0.0698043	0.933016	-0.176593	-0.4613	0.845927	-0.354124
sp|P69905|HBA_HUMAN	Hemoglobin subunit alpha OS=Homo sapiens OX=9606 GN=HBA1 PE=1 SV=2	0	0.185031	3.31307	3.74389	-0.0203301	1.19153	2.8708	-0.29763	1.88022	2.40625	0	-0.295756	3.39916	2.57229	-0.386221	3.48215	3.99076	-0.614444	1.90276	3.23574
sp|Q16836|HCDH_HUMAN	Hydroxyacyl-coenzyme A dehydrogenase, mitochondrial OS=Homo sapiens OX=9606 GN=HADH PE=1 SV=3	None	None	None	None	None	None	None	None	None	None	0	0.902924	0.611189	-1.46748	-0.636525	-0.290867	-1.07482	-0.238576	-0.59494	-0.771736
sp|P49006|MRP_HUMAN	MARCKS-related protein OS=Homo sapiens OX=9606 GN=MARCKSL1 PE=1 SV=2	0	-0.28241	-0.963663	-1.3761	-0.0173467	-0.0088822	-0.0107529	-0.297862	-0.291989	-0.533841	0	1.21464	0.426485	0.164131	-2.07063	-1.65707	-0.62277	0.631422	0.35027	1.17109
sp|P06865|HEXA_HUMAN	Beta-hexosaminidase subunit alpha OS=Homo sapiens OX=9606 GN=HEXA PE=1 SV=2	0	0.314648	0.632058	0.190799	0.0945543	-0.099078	-0.383959	0.554984	0.240261	0.0827152	0	0.0687635	0.0012138	-0.0988196	-0.0959582	-0.371751	0.148693	-0.67647	-0.384125	-0.126418
sp|P02042|HBD_HUMAN;sp|P68871|HBB_HUMAN	Hemoglobin subunit delta OS=Homo sapiens OX=9606 GN=HBD PE=1 SV=2;Hemoglobin subunit beta OS=Homo sapiens OX=9606 GN=HBB PE=1 SV=2	0	0.153822	2.94408	3.48094	-0.206916	1.06695	3.71355	0.0775082	1.60064	3.09545	0	-0.0951845	2.22144	2.2216	-0.26534	1.90689	2.87875	-0.265838	1.61717	1.80856
sp|P61081|UBC12_HUMAN	NEDD8-conjugating enzyme Ubc12 OS=Homo sapiens OX=9606 GN=UBE2M PE=1 SV=1	0	0.0790223	-0.543075	0.0943638	-0.371474	-0.584656	0.0890494	0.253529	0.175233	-0.392998	0	-0.055707	0.268519	1.1789	0.413701	0.216409	0.907433	0.169179	0.522989	1.44248
sp|P67775|PP2AA_HUMAN	Serine/threonine-protein phosphatase 2A catalytic subunit alpha isoform OS=Homo sapiens OX=9606 GN=PPP2CA PE=1 SV=1	0	-0.149776	-0.387907	-0.304049	-0.103147	-0.382046	0.456995	-0.122768	-0.334787	-0.376048	0	-0.0371142	-0.424944	0.545422	-0.087254	-0.300195	0.220025	-0.0155238	0.049991	0.261899
sp|Q15056|IF4H_HUMAN	Eukaryotic translation initiation factor 4H OS=Homo sapiens OX=9606 GN=EIF4H PE=1 SV=5	0	-0.153695	-0.964697	-0.411559	0.507384	-1.65461	-1.34953	-0.0322652	-1.30896	-0.285016	0	0.249972	-0.992222	-0.646756	0.229569	-1.06622	-0.619633	-0.359503	-0.990386	-0.145151
sp|Q92890|UFD1_HUMAN	Ubiquitin recognition factor in ER-associated degradation protein 1 OS=Homo sapiens OX=9606 GN=UFD1 PE=1 SV=3	0	0.453713	-0.783546	-0.459938	-0.0665777	-0.471981	-0.457833	0.26732	-0.2459	-0.232934	0	-0.100946	-0.677036	-0.118291	-0.199592	-0.325277	0.395846	-0.183157	-0.626356	-0.0305318
sp|P02545|LMNA_HUMAN	Prelamin-A/C OS=Homo sapiens OX=9606 GN=LMNA PE=1 SV=1	0	-0.363024	-0.596105	-1.00886	0.0666934	-0.759896	-1.42145	0.191163	-0.534733	-0.981689	0	-0.225369	-0.908088	-1.42153	0.263115	-0.993016	-1.45057	-0.195105	-1.21711	-1.69253
sp|Q99523|SORT_HUMAN	Sortilin OS=Homo sapiens OX=9606 GN=SORT1 PE=1 SV=3	None	None	None	None	None	None	None	None	None	None	0	-0.301455	1.71586	0.891929	-0.415593	0.079518	1.0777	0.6106	1.71427	3.35349
sp|P01116|RASK_HUMAN	GTPase KRas OS=Homo sapiens OX=9606 GN=KRAS PE=1 SV=1	0	0.516349	-0.424552	0.592452	-0.309045	-0.324919	1.37016	0.11377	-0.0478326	1.23274	0	-0.197911	-0.193595	1.02128	-0.290998	-0.144377	1.52017	-0.152411	-0.405438	1.65772
sp|Q92743|HTRA1_HUMAN	Serine protease HTRA1 OS=Homo sapiens OX=9606 GN=HTRA1 PE=1 SV=1	0	-0.0746451	0.694021	2.06564	-0.166534	0.747484	3.92619	-0.10451	0.0409471	3.5117	0	-0.205408	2.23253	4.42624	0.219936	0.267135	2.84714	-0.0627239	-0.0464134	1.43884
sp|Q14789|GOGB1_HUMAN	Golgin subfamily B member 1 OS=Homo sapiens OX=9606 GN=GOLGB1 PE=1 SV=2	0	-0.351026	-0.0741921	0.495503	0.247258	0.84469	0.592623	0.199218	-0.09015	1.3003	0	0.141468	1.20551	0.301505	-0.25205	0.726296	0.424943	0.337441	1.08739	1.08681
sp|Q16563|SYPL1_HUMAN	Synaptophysin-like protein 1 OS=Homo sapiens OX=9606 GN=SYPL1 PE=1 SV=1	0	0.616433	1.32549	0.546875	-0.209755	0.629653	0.746374	-0.206685	0.439697	0.232703	0	0.177966	0.573171	0.20613	-0.0786912	0.498485	-0.112856	-0.351397	0.0536794	0.23327
sp|O43684|BUB3_HUMAN	Mitotic checkpoint protein BUB3 OS=Homo sapiens OX=9606 GN=BUB3 PE=1 SV=1	0	0.707794	0.368544	0.186205	-0.190592	0.0263495	0.117666	-0.213032	-0.53146	-0.0747711	0	0.0609278	0.124822	1.18579	-0.0936584	-0.0592856	0.513828	0.309587	0.188791	0.468908
sp|O60884|DNJA2_HUMAN	DnaJ homolog subfamily A member 2 OS=Homo sapiens OX=9606 GN=DNAJA2 PE=1 SV=1	0	0.211817	0.585159	0.0555869	-0.000260099	0.356301	0.144202	-0.0176254	0.186845	0.188875	0	0.196216	0.315216	1.11113	-0.425812	-0.22639	0.644994	0.122872	0.385862	0.796055
sp|P49327|FAS_HUMAN	Fatty acid synthase OS=Homo sapiens OX=9606 GN=FASN PE=1 SV=3	0	0.963226	0.634229	0.440155	-0.452509	0.11463	0.833651	-0.0611886	0.257683	0.588815	0	-0.0247424	0.165578	0.239498	-0.938302	0.0312342	0.1616	-0.0471508	0.469798	0.166059
sp|P17096|HMGA1_HUMAN	High mobility group protein HMG-I/HMG-Y OS=Homo sapiens OX=9606 GN=HMGA1 PE=1 SV=3	0	0.0790175	0.60818	0.328778	-2.40092	-1.58464	-0.648928	0.480478	2.11661	0.250296	0	0.608577	1.49953	0.192272	0.184367	0.757676	-0.113064	-0.67912	-0.187308	0.160461
sp|P11166|GTR1_HUMAN	Solute carrier family 2, facilitated glucose transporter member 1 OS=Homo sapiens OX=9606 GN=SLC2A1 PE=1 SV=2	0	-0.503735	0.590023	0.542852	0.597849	0.890045	2.82579	-0.718707	-0.438797	0.0127184	0	-0.0588304	0.894312	0.812976	-0.716228	0.87975	1.6576	0.586245	1.29274	3.77276
sp|P12109|CO6A1_HUMAN	Collagen alpha-1(VI) chain OS=Homo sapiens OX=9606 GN=COL6A1 PE=1 SV=3	0	0.264516	0.481992	2.37118	-0.233208	-0.143811	2.42717	0.370364	0.265024	2.65532	0	-0.394486	1.15791	2.30622	-0.120219	1.13804	3.29919	0.475511	1.41042	2.72106
sp|O15382|BCAT2_HUMAN	Branched-chain-amino-acid aminotransferase, mitochondrial OS=Homo sapiens OX=9606 GN=BCAT2 PE=1 SV=2	None	None	None	None	None	None	None	None	None	None	0	0.248389	-0.348689	0.0179177	0.612499	-0.219497	-0.346174	-0.160895	0.0539465	-0.427892
sp|Q96AQ6|PBIP1_HUMAN	Pre-B-cell leukemia transcription factor-interacting protein 1 OS=Homo sapiens OX=9606 GN=PBXIP1 PE=1 SV=1	0	-0.555262	0.172463	-0.0883627	0.0545096	-0.245325	-0.079487	0.367891	-0.218129	0.28558	0	-0.275455	-0.107343	0.0989564	-0.694276	-1.02696	-0.116451	0.618423	0.372673	-0.0604066
sp|O95861|BPNT1_HUMAN	3'(2'),5'-bisphosphate nucleotidase 1 OS=Homo sapiens OX=9606 GN=BPNT1 PE=1 SV=1	0	-0.00897962	-1.1547	-0.345556	-0.382454	-1.08429	-0.914045	0.242669	-0.390677	-0.813646	0	0.296061	-0.3349	0.0586462	0.153451	-0.396586	0.171023	-0.325533	-0.497866	0.296119
sp|O00505|IMA4_HUMAN	Importin subunit alpha-4 OS=Homo sapiens OX=9606 GN=KPNA3 PE=1 SV=2	0	-0.43271	-0.255155	0.0387159	0.032418	0.210513	-0.115645	0.392658	0.804614	-0.571129	0	0.12262	0.394258	0.691768	-0.337105	0.42805	1.02593	0.0153052	0.160777	0.982195
sp|P0DN76|U2AF5_HUMAN;sp|Q01081|U2AF1_HUMAN	Splicing factor U2AF 35 kDa subunit-like protein OS=Homo sapiens OX=9606 GN=U2AF1L5 PE=1 SV=1;Splicing factor U2AF 35 kDa subunit OS=Homo sapiens OX=9606 GN=U2AF1 PE=1 SV=3	0	0.374197	-0.145407	-0.892768	0.111234	-0.296161	-0.996026	-0.30401	-0.411831	-0.6732	0	-0.0210893	-0.509481	0.349691	-0.0436009	-0.207429	0.0963685	0.50909	-0.191375	-0.122525
sp|Q6UWP8|SBSN_HUMAN	Suprabasin OS=Homo sapiens OX=9606 GN=SBSN PE=1 SV=2	None	None	None	None	None	None	None	None	None	None	0	-0.900508	2.5199	0.992044	-0.513825	0.0308018	1.16331	-0.538319	-0.327255	1.97584
sp|Q9Y5B9|SP16H_HUMAN	FACT complex subunit SPT16 OS=Homo sapiens OX=9606 GN=SUPT16H PE=1 SV=1	0	0.255282	0.354544	0.537297	-0.197643	0.401338	0.670772	-0.265246	0.132563	0.688658	None	None	None	None	None	None	None	None	None	None
sp|O95340|PAPS2_HUMAN	Bifunctional 3'-phosphoadenosine 5'-phosphosulfate synthase 2 OS=Homo sapiens OX=9606 GN=PAPSS2 PE=1 SV=2	0	0.717494	-0.153704	0.415306	-0.114263	-0.0895507	0.5623	-0.154722	0.215265	0.170875	0	-1.08296	-1.17105	-0.965771	0.0911124	0.479901	-0.0573411	-0.164583	-0.186895	-0.782494
sp|P13984|T2FB_HUMAN	General transcription factor IIF subunit 2 OS=Homo sapiens OX=9606 GN=GTF2F2 PE=1 SV=2	0	0.459288	-2.11443	-2.25087	0.369292	-0.620216	-1.33752	-0.336038	-1.27151	-2.26619	0	0.0668426	1.06406	0.77859	0.116455	0.0179705	1.55649	0.174806	0.263808	1.75315
sp|Q14019|COTL1_HUMAN	Coactosin-like protein OS=Homo sapiens OX=9606 GN=COTL1 PE=1 SV=3	0	0.0740728	0.122053	-0.837959	-0.257738	-0.27358	-1.15518	0.243875	0.202518	-1.30071	0	0.0725357	-0.438585	-0.940244	0.0486829	-0.396634	-1.34736	-0.11511	0.31654	-0.951757
sp|O75131|CPNE3_HUMAN	Copine-3 OS=Homo sapiens OX=9606 GN=CPNE3 PE=1 SV=1	0	-0.0702237	0.227109	0.423862	0.269634	0.688005	0.722349	-0.123694	0.0459108	0.265079	0	-0.167749	0.289458	-0.0105122	-0.724549	-0.947604	0.329802	-0.39785	0.164705	-0.287118
sp|Q13085|ACACA_HUMAN	Acetyl-CoA carboxylase 1 OS=Homo sapiens OX=9606 GN=ACACA PE=1 SV=2	0	1.24142	0.153537	0.674701	-0.349013	-0.37442	0.472748	-0.166398	-0.272099	0.496435	None	None	None	None	None	None	None	None	None	None
sp|P63208|SKP1_HUMAN	S-phase kinase-associated protein 1 OS=Homo sapiens OX=9606 GN=SKP1 PE=1 SV=2	0	-0.418024	-1.07658	-1.65482	0.00463111	-0.145418	-1.05063	0.093497	-0.262863	-1.32218	0	0.292362	-1.1317	-1.25126	0.227982	-0.838234	-1.56198	-0.100473	-0.740167	-1.43439
sp|Q5T749|KPRP_HUMAN	Keratinocyte proline-rich protein OS=Homo sapiens OX=9606 GN=KPRP PE=1 SV=1	None	None	None	None	None	None	None	None	None	None	0	-0.607768	3.53394	2.39959	-0.0414707	0.894911	2.41877	-0.368356	0.820561	3.56027
sp|P62995|TRA2B_HUMAN	Transformer-2 protein homolog beta OS=Homo sapiens OX=9606 GN=TRA2B PE=1 SV=1	0	-0.353653	0.0158349	-0.846227	0.277468	-0.0291066	-0.868704	-0.248586	0.318648	-0.519089	0	0.355874	0.576839	-0.649485	-0.651202	-0.151837	-0.587723	0.381984	-0.103653	-0.646443
sp|P31949|S10AB_HUMAN	Protein S100-A11 OS=Homo sapiens OX=9606 GN=S100A11 PE=1 SV=2	0	-1.1619	-1.08132	-2.15376	0.144255	-0.204986	-1.52557	0.424794	0.662695	-2.08894	0	0.281501	-0.737635	-1.82325	0.110392	-0.922893	-2.46178	-0.425635	-0.563765	-1.86162
sp|O75380|NDUS6_HUMAN	NADH dehydrogenase [ubiquinone] iron-sulfur protein 6, mitochondrial OS=Homo sapiens OX=9606 GN=NDUFS6 PE=1 SV=1	0	0.049749	0.408113	0.114057	0.124109	0.527138	0.358639	0.256149	0.638716	0.129267	0	0.584446	0.591285	0.899298	-0.447588	0.227795	1.36899	-0.352543	-0.395396	1.06508
sp|P68371|TBB4B_HUMAN	Tubulin beta-4B chain OS=Homo sapiens OX=9606 GN=TUBB4B PE=1 SV=1	0	-0.48427	-0.0467635	-1.27547	0.23622	-0.1616	-0.246241	0.41343	0.48121	-1.373	0	-0.112718	-0.408801	-1.08263	-0.781844	-0.329427	-0.999128	-0.0743392	-0.0898578	-1.80742
sp|P04066|FUCO_HUMAN	Tissue alpha-L-fucosidase OS=Homo sapiens OX=9606 GN=FUCA1 PE=1 SV=4	0	-0.404614	0.0481916	0.132312	0.26136	-0.00887538	0.125121	0.439487	0.450809	0.350657	None	None	None	None	None	None	None	None	None	None
sp|P42765|THIM_HUMAN	3-ketoacyl-CoA thiolase, mitochondrial OS=Homo sapiens OX=9606 GN=ACAA2 PE=1 SV=2	0	-0.582803	0.0684346	0.852189	-0.14086	-0.0419071	0.109192	-0.166949	-0.0115621	0.964953	0	-0.647711	-0.213408	0.413418	0.380014	0.940576	0.170823	0.937096	1.10558	-0.0414445
sp|P05387|RLA2_HUMAN	60S acidic ribosomal protein P2 OS=Homo sapiens OX=9606 GN=RPLP2 PE=1 SV=1	0	-1.90822	-0.488109	-0.948746	0.26238	0.706645	-1.23781	0.108679	0.432096	-1.04691	0	0.213916	-0.027831	-0.566458	-0.131705	-0.366901	-1.03965	-0.00892138	0.110809	-1.63
sp|P10412|H14_HUMAN	Histone H1.4 OS=Homo sapiens OX=9606 GN=HIST1H1E PE=1 SV=2	0	-1.48655	-0.403112	-1.1058	0.402042	-0.632553	-2.33023	-0.671629	-0.644617	-1.83768	0	0.0475997	-0.292654	-1.95248	0.765375	-1.35766	-1.56603	-0.289606	-1.16113	-0.505473
sp|Q99714|HCD2_HUMAN	3-hydroxyacyl-CoA dehydrogenase type-2 OS=Homo sapiens OX=9606 GN=HSD17B10 PE=1 SV=3	0	-1.12493	-0.491172	-0.155314	0.312466	-0.230701	-0.841564	0.238018	-0.139717	-0.66424	0	-0.0922543	-0.407081	-0.926528	0.366916	-0.416214	-0.872633	0.0157569	-0.544197	-1.22543
sp|Q92945|FUBP2_HUMAN	Far upstream element-binding protein 2 OS=Homo sapiens OX=9606 GN=KHSRP PE=1 SV=4	0	-0.143603	-0.339814	0.0181995	-0.0478952	-0.33766	-0.300346	0.200736	-0.00612219	-0.133091	0	0.0875067	-0.591856	-0.25946	-0.180693	-0.466498	-0.0754126	0.332358	-0.301741	-0.607088
sp|Q12904|AIMP1_HUMAN	Aminoacyl tRNA synthase complex-interacting multifunctional protein 1 OS=Homo sapiens OX=9606 GN=AIMP1 PE=1 SV=2	0	0.136326	-0.404474	-0.201411	-0.0793285	-0.156664	-0.170944	0.114197	-0.105659	-0.399722	0	0.110003	-0.555434	-0.473913	0.244584	-0.328572	-0.90038	-0.238288	-0.628898	-1.29394
sp|P54578|UBP14_HUMAN	Ubiquitin carboxyl-terminal hydrolase 14 OS=Homo sapiens OX=9606 GN=USP14 PE=1 SV=3	0	0.253646	-0.584308	-0.289621	-0.22328	-0.262054	-0.37838	0.485656	0.213058	-0.200074	0	0.0705983	-0.338751	-0.611524	-0.688622	-0.467641	-0.561323	-0.196451	-0.463086	-0.60616
sp|P40925|MDHC_HUMAN	Malate dehydrogenase, cytoplasmic OS=Homo sapiens OX=9606 GN=MDH1 PE=1 SV=4	0	0.316902	-0.483292	-1.16303	-0.229419	-0.581916	-1.13513	-0.256574	-0.453156	-1.47735	0	-0.0466514	-0.130141	-0.389625	0.590993	0.31277	-0.0959218	-0.443703	-0.50651	-0.394148
sp|P27635|RL10_HUMAN	60S ribosomal protein L10 OS=Homo sapiens OX=9606 GN=RPL10 PE=1 SV=4	0	0.544615	0.222932	-0.144133	-0.107441	-0.459655	0.118893	-0.154272	0.0220406	0.340046	0	0.378323	0.428088	-0.0634885	-1.01547	0.359134	-0.432832	0.0938625	0.66945	-0.574102
sp|P43121|MUC18_HUMAN	Cell surface glycoprotein MUC18 OS=Homo sapiens OX=9606 GN=MCAM PE=1 SV=2	0	1.25766	1.46254	0.514559	0.823527	1.13775	1.81764	-0.82594	-0.484213	0.12738	0	-0.318428	0.758662	0.863049	-0.565756	0.0974779	1.99328	0.703126	1.90073	3.23021
sp|O75352|MPU1_HUMAN	Mannose-P-dolichol utilization defect 1 protein OS=Homo sapiens OX=9606 GN=MPDU1 PE=1 SV=2	0	1.27409	2.61908	-0.385118	-0.326283	0.914757	-0.418284	-0.454466	0.744782	0.0620584	0	0.518191	1.53923	0.284868	-0.371654	0.842198	-0.250718	0.23939	1.46307	0.206873
sp|P53041|PPP5_HUMAN	Serine/threonine-protein phosphatase 5 OS=Homo sapiens OX=9606 GN=PPP5C PE=1 SV=1	0	0.303849	-0.557945	-0.348691	-0.359639	-0.319587	-0.277578	-0.0299908	-0.0410175	-0.422049	0	0.243507	-0.244657	-0.0992544	0.163974	0.091154	-0.290696	-0.3026	-0.267924	-0.0854543
sp|Q14517|FAT1_HUMAN	Protocadherin Fat 1 OS=Homo sapiens OX=9606 GN=FAT1 PE=1 SV=2	0	0.134106	-0.253458	0.571707	0.362672	-0.36458	0.507589	-0.263813	-0.74776	0.902195	0	-0.156418	0.449907	1.53403	0.0931494	0.111423	2.12877	0.215762	0.768143	2.15741
sp|O00154|BACH_HUMAN	Cytosolic acyl coenzyme A thioester hydrolase OS=Homo sapiens OX=9606 GN=ACOT7 PE=1 SV=3	0	-0.0541536	-0.0561803	0.130349	0.368362	0.452694	1.01973	0.0475768	0.213508	0.16802	0	-0.349773	-0.4764	-0.625691	0.547225	0.671852	-0.17035	-0.425501	-0.302421	-0.739145
sp|Q02388|CO7A1_HUMAN	Collagen alpha-1(VII) chain OS=Homo sapiens OX=9606 GN=COL7A1 PE=1 SV=2	0	0.196031	0.385647	1.97465	-0.0265099	0.24515	3.30693	-0.0675282	-0.3432	3.0356	0	-0.462129	0.963322	5.05781	0.193933	0.785042	2.41989	0.136156	0.420707	4.47025
sp|O94973|AP2A2_HUMAN	AP-2 complex subunit alpha-2 OS=Homo sapiens OX=9606 GN=AP2A2 PE=1 SV=2	0	-0.328252	-0.124806	0.404039	-0.176476	-0.272047	0.543922	0.60592	0.663185	-0.00740033	0	-0.0888432	-0.0689557	0.199854	-0.22215	0.231714	0.331252	-0.00652887	-0.396796	0.448948
sp|P34896|GLYC_HUMAN	Serine hydroxymethyltransferase, cytosolic OS=Homo sapiens OX=9606 GN=SHMT1 PE=1 SV=1	0	0.168031	0.2069	0.63062	0.0462732	0.249787	0.218555	-0.233345	-0.111861	-0.358373	0	-0.0400673	0.267135	0.578129	0.0932235	0.489978	0.310083	0.198094	0.237034	0.267304
sp|Q9Y6G9|DC1L1_HUMAN	Cytoplasmic dynein 1 light intermediate chain 1 OS=Homo sapiens OX=9606 GN=DYNC1LI1 PE=1 SV=3	0	-0.381989	0.120751	0.574732	0.185503	0.674974	0.985759	0.039371	0.192702	1.28052	0	-0.113964	-0.401738	0.314871	0.425089	0.992479	0.246615	0.149354	0.141843	-0.0936337
sp|Q00688|FKBP3_HUMAN	Peptidyl-prolyl cis-trans isomerase FKBP3 OS=Homo sapiens OX=9606 GN=FKBP3 PE=1 SV=1	0	0.0132956	-1.44704	-2.49538	-0.740039	-1.3044	-2.36397	-0.1764	-0.877681	-1.43949	0	-0.159629	-1.46666	-1.24551	0.874735	-0.615517	-1.93135	-0.0325842	-0.745988	-1.4771
sp|Q9NTJ5|SAC1_HUMAN	Phosphatidylinositide phosphatase SAC1 OS=Homo sapiens OX=9606 GN=SACM1L PE=1 SV=2	0	1.13853	0.745714	0.211869	-0.494444	0.330756	0.393695	-0.39501	-0.1419	0.244	0	-0.27077	1.16863	0.912343	0.242197	1.13712	1.52278	-0.138971	0.463771	1.11815
sp|Q6IAA8|LTOR1_HUMAN	Ragulator complex protein LAMTOR1 OS=Homo sapiens OX=9606 GN=LAMTOR1 PE=1 SV=2	0	-0.14698	0.128808	1.48272	0.1246	0.0113498	0.526539	0.0937853	0.144507	1.01171	0	0.160575	0.206071	2.01867	0.422794	0.0433161	1.23568	-0.0907018	-0.0666231	1.62141
sp|P82979|SARNP_HUMAN	SAP domain-containing ribonucleoprotein OS=Homo sapiens OX=9606 GN=SARNP PE=1 SV=3	0	-0.901405	-1.08418	-0.408057	0.208408	-0.658935	-1.13739	-0.184174	-0.653523	-0.275442	0	0.172979	-1.01053	-1.12431	0.624521	-0.843009	-1.25847	0.0641584	-0.811981	-0.981659
sp|P78371|TCPB_HUMAN	T-complex protein 1 subunit beta OS=Homo sapiens OX=9606 GN=CCT2 PE=1 SV=4	0	-0.710148	0.0427137	0.105786	-0.0307436	0.392907	0.871562	-0.0737616	0.310849	0.75145	0	0.464131	0.0164988	0.698099	-0.21194	0.216878	0.3245	0.108866	-0.012779	-0.223802
sp|A0FGR8|ESYT2_HUMAN	Extended synaptotagmin-2 OS=Homo sapiens OX=9606 GN=ESYT2 PE=1 SV=1	0	0.154907	0.474928	0.565141	0.0572263	-0.119859	0.275066	0.252521	0.275031	0.311535	0	-0.0548756	0.740094	1.08489	-0.0839942	1.17877	0.606146	-0.0449716	0.692249	0.773018
sp|P26640|SYVC_HUMAN	Valine--tRNA ligase OS=Homo sapiens OX=9606 GN=VARS PE=1 SV=4	0	0.146119	0.198628	0.396589	-0.107944	0.0189119	0.793377	-0.408114	-0.369953	0.444555	0	0.439445	0.937717	0.422611	0.0393477	0.636561	0.478024	-0.0287453	0.253905	0.0195261
sp|P61970|NTF2_HUMAN	Nuclear transport factor 2 OS=Homo sapiens OX=9606 GN=NUTF2 PE=1 SV=1	0	-0.888644	-1.34766	-0.299073	0.147476	-1.09307	-0.169931	0.457535	-0.130394	-0.345066	0	0.234391	-1.4794	-1.02189	0.0181925	-1.26815	-1.23416	-0.216697	-0.839643	-1.75988
sp|Q06124|PTN11_HUMAN	Tyrosine-protein phosphatase non-receptor type 11 OS=Homo sapiens OX=9606 GN=PTPN11 PE=1 SV=2	0	1.04742	0.900934	0.409135	-0.325439	0.715624	0.530261	-0.594117	-0.298454	0.542549	0	-0.159675	0.553267	1.08489	-0.588888	0.415943	0.695998	0.315094	0.667082	1.08359
sp|P30153|2AAA_HUMAN	Serine/threonine-protein phosphatase 2A 65 kDa regulatory subunit A alpha isoform OS=Homo sapiens OX=9606 GN=PPP2R1A PE=1 SV=4	0	-0.0230059	0.311981	0.00111004	0.129149	0.453632	0.376619	0.110999	0.310478	0.277576	0	0.256762	0.252772	0.0810981	0.0503515	0.255604	0.383182	0.183077	0.446441	0.445766
sp|Q00610|CLH1_HUMAN	Clathrin heavy chain 1 OS=Homo sapiens OX=9606 GN=CLTC PE=1 SV=5	0	0.239554	0.658447	0.483691	-0.290819	0.780002	1.22494	0.114419	0.912889	0.517071	0	0.169581	0.983616	0.201876	-0.593089	0.670751	0.49981	0.135234	0.930649	0.105069
sp|P36404|ARL2_HUMAN	ADP-ribosylation factor-like protein 2 OS=Homo sapiens OX=9606 GN=ARL2 PE=1 SV=4	0	0.189584	0.617169	1.20963	0.00950825	-0.00461935	0.674281	0.659202	0.96358	1.02656	None	None	None	None	None	None	None	None	None	None
sp|P28065|PSB9_HUMAN	Proteasome subunit beta type-9 OS=Homo sapiens OX=9606 GN=PSMB9 PE=1 SV=2	0	0.396872	-0.255996	-0.0204007	0.0985257	0.00695546	0.739488	0.411564	-0.0485856	0.92317	0	-1.20873	-0.180901	0.445276	0.35871	0.569137	0.233973	-0.351646	-0.0711925	-0.451879
sp|Q07065|CKAP4_HUMAN	Cytoskeleton-associated protein 4 OS=Homo sapiens OX=9606 GN=CKAP4 PE=1 SV=2	0	-0.26574	1.5227	-0.349948	0.537789	1.28533	-0.544218	0.28789	0.653525	-0.0219846	0	-0.857885	-0.313761	-0.265244	-0.222099	-0.365881	-0.310036	-0.317471	0.354686	-0.452138
sp|Q9Y2Q5|LTOR2_HUMAN	Ragulator complex protein LAMTOR2 OS=Homo sapiens OX=9606 GN=LAMTOR2 PE=1 SV=1	0	-0.00298742	-0.801344	-0.238518	-0.271489	-0.294696	-0.217974	0.19644	0.0630642	-0.683349	0	0.0289019	0.307255	0.279439	0.41008	0.0282422	0.0316948	0.130034	0.135089	1.18146
sp|Q9NUN5|LMBD1_HUMAN	Probable lysosomal cobalamin transporter OS=Homo sapiens OX=9606 GN=LMBRD1 PE=1 SV=1	None	None	None	None	None	None	None	None	None	None	0	-0.0695748	0.542749	1.26245	0.206959	0.165736	1.70545	0.0891667	0.365767	4.2115
sp|P25391|LAMA1_HUMAN	Laminin subunit alpha-1 OS=Homo sapiens OX=9606 GN=LAMA1 PE=1 SV=2	0	0.609178	0.351965	2.25874	-0.00498961	0.0136737	0.856371	-0.0959734	0.233744	4.60687	0	-0.0843636	0.259391	1.27914	0.08864	0.314224	4.57286	-0.0494363	-0.229127	3.19592
sp|Q14258|TRI25_HUMAN	E3 ubiquitin/ISG15 ligase TRIM25 OS=Homo sapiens OX=9606 GN=TRIM25 PE=1 SV=2	0	0.259959	-0.425655	-0.337198	-0.215703	-0.924875	-0.712778	0.601224	-0.172616	-0.76529	0	-0.0671207	-0.472064	0.142329	-0.169337	-0.470148	-0.626436	-0.0956289	-0.392251	-0.16654
sp|P11908|PRPS2_HUMAN	Ribose-phosphate pyrophosphokinase 2 OS=Homo sapiens OX=9606 GN=PRPS2 PE=1 SV=2	0	0.179158	-0.043566	-0.397847	0.133886	-0.344411	-0.188261	0.570964	0.475596	-0.225915	0	-0.175855	-0.283728	-0.588204	-0.437566	0.155964	-0.670145	0.582393	0.421616	-0.364032
sp|P05067|A4_HUMAN	Amyloid-beta A4 protein OS=Homo sapiens OX=9606 GN=APP PE=1 SV=3	0	-0.14593	0.498768	0.885748	0.0374047	0.151129	1.23058	-0.436023	-0.193164	4.48103	0	-0.0208738	0.624017	1.44121	0.00485481	0.425801	5.98091	0.441897	0.0639863	2.33148
sp|P13929|ENOB_HUMAN	Beta-enolase OS=Homo sapiens OX=9606 GN=ENO3 PE=1 SV=5	0	-0.0472319	-1.45667	-3.24954	-0.253017	-0.429681	-1.56925	0.259191	-0.899049	-2.30097	0	-0.817789	-2.11595	-3.25664	0.845673	-0.447494	-2.6187	-0.34054	-0.806391	-2.24052
sp|Q13753|LAMC2_HUMAN	Laminin subunit gamma-2 OS=Homo sapiens OX=9606 GN=LAMC2 PE=1 SV=2	0	1.06641	0.668468	1.2567	-0.552623	0.676876	1.46624	-0.780667	-0.891786	1.03861	0	-0.245931	1.13637	2.44732	-0.070644	0.656539	1.9181	0.0842998	1.53633	2.19208
sp|Q9NQP4|PFD4_HUMAN	Prefoldin subunit 4 OS=Homo sapiens OX=9606 GN=PFDN4 PE=1 SV=1	0	-0.197626	-0.354151	-0.703169	0.0779427	-0.0279009	-0.237492	0.294673	-0.0935362	-0.0587967	0	-0.0371604	-0.88296	0.920994	0.141732	-0.645066	0.35098	-0.0482851	-0.693075	0.0287902
sp|P27348|1433T_HUMAN	14-3-3 protein theta OS=Homo sapiens OX=9606 GN=YWHAQ PE=1 SV=1	0	-0.853482	-0.797473	-1.63527	0.0839537	0.448678	-0.457432	-0.092751	0.487956	-0.709967	0	0.305454	-0.431968	-1.66182	0.172605	0.130148	-1.11598	0.119866	0.0552107	-0.725557
sp|Q86UE4|LYRIC_HUMAN	Protein LYRIC OS=Homo sapiens OX=9606 GN=MTDH PE=1 SV=2	0	-0.575915	0.597799	1.24587	0.44943	0.506852	0.329318	0.241544	-0.12864	0.640981	0	0.462135	-0.0368226	0.0430584	0.0220829	-0.158286	0.488436	-0.513937	-0.177469	0.283185
sp|Q9UBC2|EP15R_HUMAN	Epidermal growth factor receptor substrate 15-like 1 OS=Homo sapiens OX=9606 GN=EPS15L1 PE=1 SV=1	0	-0.625826	-0.814499	-0.428124	0.177564	0.164485	-0.331489	-0.109314	-0.417029	0.377983	0	0.165401	-0.553001	-1.11666	0.833435	-0.197048	-0.68873	-0.588613	-0.913162	-0.819294
sp|P35659|DEK_HUMAN	Protein DEK OS=Homo sapiens OX=9606 GN=DEK PE=1 SV=1	0	0.12114	-0.363004	-0.61443	-0.245167	-0.737125	-1.02421	-0.199254	-0.637242	-0.527076	0	0.145968	0.0583746	-0.0920956	0.322297	-0.529843	-0.0661746	0.289366	-0.325803	-0.0235006
sp|Q15185|TEBP_HUMAN	Prostaglandin E synthase 3 OS=Homo sapiens OX=9606 GN=PTGES3 PE=1 SV=1	0	-0.184426	-0.826126	-0.706913	-0.233187	-1.12377	-0.593257	-0.00498068	-0.649669	-0.855506	0	0.0672663	-1.42141	-1.3864	0.764747	-0.964237	-1.40128	-0.661338	-1.02046	-0.986449
sp|Q9UHY1|NRBP_HUMAN	Nuclear receptor-binding protein OS=Homo sapiens OX=9606 GN=NRBP1 PE=1 SV=1	0	-0.0386151	-0.488849	-0.744487	0.183446	-0.174049	-0.460997	0.109035	-0.0815379	-0.835879	0	-0.0317948	-0.729712	-0.200042	-0.0170844	-0.87163	-0.959512	0.662407	0.243119	-0.825017
sp|P27487|DPP4_HUMAN	Dipeptidyl peptidase 4 OS=Homo sapiens OX=9606 GN=DPP4 PE=1 SV=2	None	None	None	None	None	None	None	None	None	None	0	-0.199209	0.0742602	1.10577	0.066236	0.31867	1.65097	0.280038	0.872654	3.97962
sp|P50281|MMP14_HUMAN	Matrix metalloproteinase-14 OS=Homo sapiens OX=9606 GN=MMP14 PE=1 SV=3	0	0.0183649	0.62446	1.04842	0.201071	0.464454	2.48311	-0.0584271	-0.0414489	0.513134	0	-0.202175	0.274167	0.536105	-0.380118	-0.160797	0.98146	0.420776	1.39715	3.79099
sp|P98155|VLDLR_HUMAN	Very low-density lipoprotein receptor OS=Homo sapiens OX=9606 GN=VLDLR PE=1 SV=1	0	0.471598	0.861056	2.39239	-0.0379686	0.410933	1.6215	-0.187256	-0.928667	3.26589	0	-0.310214	0.834793	2.54121	-0.0905618	0.324837	4.3269	0.0179857	0.215221	2.67773
sp|P17931|LEG3_HUMAN	Galectin-3 OS=Homo sapiens OX=9606 GN=LGALS3 PE=1 SV=5	0	0.123046	-0.833216	-0.781273	-0.580653	-0.664206	-0.460129	-0.547523	-0.792339	0.783725	0	-0.548184	-0.282028	-0.0856639	0.676946	0.0670626	0.126387	0.49509	0.294495	0.808299
sp|P67812|SC11A_HUMAN	Signal peptidase complex catalytic subunit SEC11A OS=Homo sapiens OX=9606 GN=SEC11A PE=1 SV=1	0	0.412163	0.967935	0.351643	-0.137396	0.1659	0.101483	0.248398	0.322097	0.26973	None	None	None	None	None	None	None	None	None	None
sp|P61758|PFD3_HUMAN	Prefoldin subunit 3 OS=Homo sapiens OX=9606 GN=VBP1 PE=1 SV=3	0	-0.170166	-1.24874	-1.33016	-0.0974001	-0.485065	-1.09655	0.219977	-0.172121	-1.17246	0	-0.259515	-0.948378	-0.543499	0.0961009	-0.824682	-0.710781	-0.300738	-0.58937	-1.16059
sp|P49773|HINT1_HUMAN	Histidine triad nucleotide-binding protein 1 OS=Homo sapiens OX=9606 GN=HINT1 PE=1 SV=2	0	-0.329202	-0.73117	-0.47654	0.502304	-0.0405615	-0.645316	0.239491	-0.265167	-0.687993	0	0.611227	0.0338185	-0.668286	-0.141294	-0.135208	-0.079367	-0.418484	-0.00798996	-0.769046
sp|P14678|RSMB_HUMAN;sp|P63162|RSMN_HUMAN	Small nuclear ribonucleoprotein-associated proteins B and B' OS=Homo sapiens OX=9606 GN=SNRPB PE=1 SV=2;Small nuclear ribonucleoprotein-associated protein N OS=Homo sapiens OX=9606 GN=SNRPN PE=1 SV=1	0	0.767545	-0.112041	0.134002	0.0393489	-0.239046	0.398807	0.257454	-0.432898	0.100747	0	0.0487391	-0.356415	-0.502585	0.236801	-0.345448	-0.117125	0.21716	-0.414672	-0.13305
sp|Q9UBI6|GBG12_HUMAN	Guanine nucleotide-binding protein G(I)/G(S)/G(O) subunit gamma-12 OS=Homo sapiens OX=9606 GN=GNG12 PE=1 SV=3	0	0.400729	0.876848	1.30974	0.104445	1.15886	3.12361	-0.201146	0.225304	1.93294	0	-0.141974	0.625586	2.01501	-0.41617	0.356586	1.7565	0.202286	0.502232	3.25171
sp|Q9HD42|CHM1A_HUMAN	Charged multivesicular body protein 1a OS=Homo sapiens OX=9606 GN=CHMP1A PE=1 SV=1	0	0.267695	0.108054	0.458599	0.127197	0.316041	0.20866	0.0599146	0.104894	0.16639	0	-0.294404	0.0398407	1.1836	-0.108274	-0.322173	0.22197	-0.0129097	0.298961	1.28218
sp|P46778|RL21_HUMAN	60S ribosomal protein L21 OS=Homo sapiens OX=9606 GN=RPL21 PE=1 SV=2	0	0.0422553	0.0391343	-1.07868	0.0780539	-0.382387	-0.747528	-0.332097	-0.13504	-0.415604	0	0.313651	0.304613	-0.561522	-0.838936	0.0399078	-0.759503	0.1987	0.346131	-1.21426
sp|Q93099|HGD_HUMAN	Homogentisate 1,2-dioxygenase OS=Homo sapiens OX=9606 GN=HGD PE=1 SV=2	0	0.418624	0.278304	0.500626	-0.311577	-0.164845	0.169136	-0.0853416	0.0389789	0.195497	0	0.788316	0.476504	0.502047	0.372918	0.153852	0.349653	-0.895503	-0.426554	0.0782923
sp|P50502|F10A1_HUMAN	Hsc70-interacting protein OS=Homo sapiens OX=9606 GN=ST13 PE=1 SV=2	0	-0.883231	-0.939079	-1.0808	-0.000313072	-0.264129	-0.837862	-0.381022	-0.681733	-0.939176	0	0.526518	-0.90964	-1.49873	0.380599	-0.41172	-0.724104	-0.00105574	-0.518706	-0.915404
sp|Q9BXK5|B2L13_HUMAN	Bcl-2-like protein 13 OS=Homo sapiens OX=9606 GN=BCL2L13 PE=1 SV=1	0	-1.06262	-1.02038	0.0475011	-0.392942	-0.442431	-0.705899	-0.418523	-0.602931	-0.535779	0	-0.0619926	0.000809943	0.973673	0.62628	0.441194	0.487418	-0.0268201	-0.214424	0.251953
sp|Q6NZI2|CAVN1_HUMAN	Caveolae-associated protein 1 OS=Homo sapiens OX=9606 GN=CAVIN1 PE=1 SV=1	0	-0.827843	-0.211861	-1.53071	0.516012	0.803062	-0.544544	0.478204	0.376373	-1.2249	0	-3.0025	-2.60144	-1.79184	-0.544358	-0.2389	-1.45187	0.618339	0.426896	-1.47266
sp|Q9UL26|RB22A_HUMAN	Ras-related protein Rab-22A OS=Homo sapiens OX=9606 GN=RAB22A PE=1 SV=2	0	0.41529	-0.0719285	0.720357	-0.124741	-0.414644	0.197898	0.14224	-0.0269047	0.448367	0	0.0764153	0.0253303	0.62104	0.148522	-0.238751	0.0770534	0.0699443	-0.119749	1.30657
sp|Q96JJ7|TMX3_HUMAN	Protein disulfide-isomerase TMX3 OS=Homo sapiens OX=9606 GN=TMX3 PE=1 SV=2	0	0.345532	1.51851	0.681237	-0.00114497	0.962852	0.210444	-0.0758533	0.372699	0.219039	0	0.256863	1.3283	0.718928	-0.548338	0.197314	0.746418	0.249021	1.13438	1.01986
sp|P11177|ODPB_HUMAN	Pyruvate dehydrogenase E1 component subunit beta, mitochondrial OS=Homo sapiens OX=9606 GN=PDHB PE=1 SV=3	0	0.273806	0.0118011	-1.34606	-0.0926134	0.112922	-0.293618	0.268672	0.476916	-1.05785	0	0.281114	0.165307	-0.970294	-0.47687	0.186125	-0.419164	0.21435	-0.502913	-1.02252
sp|O75489|NDUS3_HUMAN	NADH dehydrogenase [ubiquinone] iron-sulfur protein 3, mitochondrial OS=Homo sapiens OX=9606 GN=NDUFS3 PE=1 SV=1	0	-0.612892	0.501293	0.274842	0.0555362	0.178592	-0.535965	0.233786	0.454986	0.0612788	0	0.61092	0.417483	-0.244662	-0.261218	-0.0721754	-0.249154	-0.0177234	0.0483718	0.416698
sp|P11047|LAMC1_HUMAN	Laminin subunit gamma-1 OS=Homo sapiens OX=9606 GN=LAMC1 PE=1 SV=3	0	0.253954	0.521397	1.70876	0.0162019	0.404335	2.94369	0.0993464	0.00736773	4.71038	0	-0.261059	0.229044	3.62779	-0.136871	-0.455481	4.4651	-0.0334938	-0.152247	3.19853
sp|P62256|UBE2H_HUMAN	Ubiquitin-conjugating enzyme E2 H OS=Homo sapiens OX=9606 GN=UBE2H PE=1 SV=1	0	-0.770773	-1.08116	-1.50249	0.161544	-0.542587	-0.984098	0.114716	-0.400088	-1.10094	0	-0.183776	-1.09455	-1.53936	0.449188	-0.480869	-1.19303	0.0815852	-0.386846	-0.847006
sp|Q9BS26|ERP44_HUMAN	Endoplasmic reticulum resident protein 44 OS=Homo sapiens OX=9606 GN=ERP44 PE=1 SV=1	0	-0.291369	0.669899	-0.0881568	0.33664	0.807208	-0.281309	-0.0823169	-0.0432134	-0.414832	0	-0.0213499	0.421455	-0.216057	-0.25726	-0.175517	-0.421566	0.347701	1.00361	-0.51294
sp|Q92542|NICA_HUMAN	Nicastrin OS=Homo sapiens OX=9606 GN=NCSTN PE=1 SV=2	0	0.218472	0.539831	1.16654	-0.22302	-0.37615	0.756806	0.267965	0.390275	0.612893	0	0.0536836	0.363388	-0.288092	0.0242299	0.140405	0.697306	0.26976	0.795165	2.43166
sp|P83916|CBX1_HUMAN	Chromobox protein homolog 1 OS=Homo sapiens OX=9606 GN=CBX1 PE=1 SV=1	0	-0.725149	-1.37156	-0.984388	-0.10038	-1.04663	-1.56346	-0.0298657	-0.560818	-1.29136	0	0.0920024	-0.647442	0.0430345	0.114611	-0.771007	-0.252258	0.364361	-0.409384	-0.521329
sp|Q16643|DREB_HUMAN	Drebrin OS=Homo sapiens OX=9606 GN=DBN1 PE=1 SV=4	0	-0.815624	-0.630569	-0.64379	0.0112743	-0.0181863	0.231994	0.231829	0.0626351	0.621222	0	0.896241	0.280911	0.208862	-0.246114	-0.234867	0.276454	-0.0406811	-0.562629	-0.151104
sp|P07384|CAN1_HUMAN	Calpain-1 catalytic subunit OS=Homo sapiens OX=9606 GN=CAPN1 PE=1 SV=1	0	-2.99027	0.214822	-0.955514	0.0547596	1.28407	-0.262525	0.564463	1.25282	-1.32628	0	0.186586	0.973105	-0.74755	-0.143725	1.01718	-0.181741	-0.823877	0.596062	-0.274231
sp|Q9UN86|G3BP2_HUMAN	Ras GTPase-activating protein-binding protein 2 OS=Homo sapiens OX=9606 GN=G3BP2 PE=1 SV=2	0	-0.922077	-0.724235	0.0832705	0.330533	-0.0749041	-1.16105	0.159356	-0.261561	-0.0433943	0	-0.0777353	0.0112375	0.851031	0.0818138	0.0210262	0.545712	-0.042203	-0.261803	0.767166
sp|Q9Y2Z0|SGT1_HUMAN	Protein SGT1 homolog OS=Homo sapiens OX=9606 GN=SUGT1 PE=1 SV=3	0	-0.51053	-0.781239	0.0519488	-0.161778	-0.474658	-0.475936	0.258302	-0.0659231	0.199716	0	0.185773	-0.727681	-0.519889	-0.148313	-0.423094	-1.11071	-0.22987	-0.460377	-0.482002
sp|Q8TAT6|NPL4_HUMAN	Nuclear protein localization protein 4 homolog OS=Homo sapiens OX=9606 GN=NPLOC4 PE=1 SV=3	0	-0.0556	-0.379372	-0.056118	-0.169064	-0.146459	-0.051062	0.0059855	-0.0780126	0.124735	0	0.114443	-0.965574	-0.0290701	0.109761	0.244845	-1.09141	0.103513	-0.246549	-0.757789
sp|Q15642|CIP4_HUMAN	Cdc42-interacting protein 4 OS=Homo sapiens OX=9606 GN=TRIP10 PE=1 SV=3	0	0.48442	0.449352	0.0928721	0.327194	0.955421	1.33776	-0.531574	-0.461318	1.25024	0	0.086343	0.594244	0.515692	-0.314615	0.0805541	0.506733	0.115371	0.644932	0.778553
sp|Q9UI12|VATH_HUMAN	V-type proton ATPase subunit H OS=Homo sapiens OX=9606 GN=ATP6V1H PE=1 SV=1	0	-0.312566	1.19179	1.35406	0.531211	1.21346	3.99513	-0.202367	-0.0360016	2.30227	0	0.22324	2.44272	2.4732	-0.497797	0.794664	2.73497	-0.233418	1.05263	2.75444
sp|Q8N257|H2B3B_HUMAN	Histone H2B type 3-B OS=Homo sapiens OX=9606 GN=HIST3H2BB PE=1 SV=3	0	-1.27008	0.385956	0.971098	0.071528	0.380337	0.463232	0.0879118	0.704773	0.182003	0	-0.0101375	0.839706	0.490504	0.335466	0.0308311	1.26206	-0.0182975	-0.546436	0.447276
sp|P07602|SAP_HUMAN	Prosaposin OS=Homo sapiens OX=9606 GN=PSAP PE=1 SV=2	0	-0.614459	0.216393	-1.13773	-0.243066	-0.497884	-1.65504	0.0839711	-0.166436	-1.41288	0	0.258026	-0.0155533	-0.552816	0.0600641	-0.496275	-0.726002	-0.342931	-0.651449	-0.30932
sp|Q9GZM7|TINAL_HUMAN	Tubulointerstitial nephritis antigen-like OS=Homo sapiens OX=9606 GN=TINAGL1 PE=1 SV=1	0	0.481839	0.608089	2.0248	0.154981	0.277271	3.65708	-0.0176502	0.0373877	3.31513	0	-0.297184	0.821763	3.26898	0.246128	0.915966	3.57742	-0.311067	-0.440229	1.9183
sp|Q04637|IF4G1_HUMAN	Eukaryotic translation initiation factor 4 gamma 1 OS=Homo sapiens OX=9606 GN=EIF4G1 PE=1 SV=4	0	-0.264729	-0.404596	-0.351377	0.280246	-0.00834257	-0.226945	0.0925642	-0.0838261	-0.00869808	0	-0.28726	-0.57052	-0.675435	0.141982	-0.263272	-0.413957	-0.128352	-0.379264	-0.362412
sp|Q7LBR1|CHM1B_HUMAN	Charged multivesicular body protein 1b OS=Homo sapiens OX=9606 GN=CHMP1B PE=1 SV=1	None	None	None	None	None	None	None	None	None	None	0	0.422107	2.05461	2.89432	-0.354094	0.112462	2.3313	-0.213024	0.110664	2.02038
sp|P37198|NUP62_HUMAN	Nuclear pore glycoprotein p62 OS=Homo sapiens OX=9606 GN=NUP62 PE=1 SV=3	0	0.289859	-0.00378339	-0.299738	-0.0403671	-0.334352	-0.698071	0.184625	-0.0521296	-0.626871	0	0.0374367	-0.598149	-0.579793	-0.352782	-0.873818	-0.241204	0.0309958	-0.802985	-0.425773
sp|Q9H074|PAIP1_HUMAN	Polyadenylate-binding protein-interacting protein 1 OS=Homo sapiens OX=9606 GN=PAIP1 PE=1 SV=1	0	-0.183898	-1.24364	-0.157821	0.221995	0.01573	-0.503966	-0.0644485	-0.336976	-0.252505	0	0.174124	-0.576637	-0.785301	-0.1074	-0.514495	-0.632349	-0.164373	-0.460722	-0.772649
sp|Q15758|AAAT_HUMAN	Neutral amino acid transporter B(0) OS=Homo sapiens OX=9606 GN=SLC1A5 PE=1 SV=2	0	0.221032	0.131192	2.02958	0.0228144	0.594994	3.69952	0.12844	0.511417	1.01671	0	-0.24668	0.308217	1.57377	-0.225444	0.586411	2.67507	-0.1758	0.810339	3.49858
sp|Q9H223|EHD4_HUMAN	EH domain-containing protein 4 OS=Homo sapiens OX=9606 GN=EHD4 PE=1 SV=1	0	0.90418	0.625352	1.0362	0.507753	0.774624	2.09331	-0.424045	-0.0241576	0.319936	0	-0.70362	-0.430943	0.676975	-1.10448	-0.146781	0.773816	-0.00341791	0.250525	1.4043
sp|Q9Y3U8|RL36_HUMAN	60S ribosomal protein L36 OS=Homo sapiens OX=9606 GN=RPL36 PE=1 SV=3	0	-0.201329	-0.267789	-0.763735	0.300572	0.157602	-0.999193	-0.340973	0.0987092	-0.606469	0	-0.109241	-0.425068	0.0760564	-0.210246	-0.504732	-0.49387	0.226635	0.0381295	-0.386928
sp|Q9UMS0|NFU1_HUMAN	NFU1 iron-sulfur cluster scaffold homolog, mitochondrial OS=Homo sapiens OX=9606 GN=NFU1 PE=1 SV=2	0	-0.035326	-0.772913	0.279367	-0.128637	-0.697723	-0.41994	0.44798	0.269428	-1.01334	0	-0.22767	-0.586935	-1.07091	0.461046	0.339806	-0.919188	0.00386509	0.408375	-1.36183
sp|P49419|AL7A1_HUMAN	Alpha-aminoadipic semialdehyde dehydrogenase OS=Homo sapiens OX=9606 GN=ALDH7A1 PE=1 SV=5	0	-0.698137	-0.201323	0.286958	-0.111065	-0.388104	0.058748	0.386963	0.393202	0.491636	0	0.24398	0.0530254	1.13114	-0.36747	-0.347229	0.278278	0.278642	0.0801809	0.207716
sp|Q9BQE5|APOL2_HUMAN	Apolipoprotein L2 OS=Homo sapiens OX=9606 GN=APOL2 PE=1 SV=1	0	-0.770866	0.0766121	0.158529	1.2041	1.01746	0.00566819	-0.629709	-0.826265	-0.168397	0	-0.573471	-0.390527	1.59963	-0.0515278	0.159054	-0.296249	-0.438729	-0.418072	0.258402
sp|O75787|RENR_HUMAN	Renin receptor OS=Homo sapiens OX=9606 GN=ATP6AP2 PE=1 SV=2	0	-0.0318215	0.585892	1.16784	0.0176069	0.440763	1.41658	0.257114	0.614714	1.88797	0	0.0226849	0.634802	1.7057	0.149987	0.528419	1.17592	-0.0351458	0.675302	1.30594
sp|P46063|RECQ1_HUMAN	ATP-dependent DNA helicase Q1 OS=Homo sapiens OX=9606 GN=RECQL PE=1 SV=3	0	0.770776	-0.0706305	0.236518	-0.13561	-0.783416	0.336462	-0.240153	-0.354183	-0.418757	0	-0.099829	-0.522321	-0.101317	0.0404615	-0.535366	-0.247608	-0.37032	-0.890581	-0.399452
sp|P23921|RIR1_HUMAN	Ribonucleoside-diphosphate reductase large subunit OS=Homo sapiens OX=9606 GN=RRM1 PE=1 SV=1	0	0.450924	0.735988	2.1713	0.034442	0.0972075	1.16116	0.178555	0	1.32846	0	0.0134713	1.68261	1.87495	-0.180924	0.291473	1.79265	0.152621	1.31645	1.41663
sp|Q9P258|RCC2_HUMAN	Protein RCC2 OS=Homo sapiens OX=9606 GN=RCC2 PE=1 SV=2	0	0.544082	-0.242309	0.261457	-0.109256	-0.171802	0.402035	-0.104709	-0.0804379	-0.00537052	0	-0.365856	0.148384	0.626193	0.169304	0.0467307	0.697749	0.00650689	0.176742	0.324287
sp|P02675|FIBB_HUMAN	Fibrinogen beta chain OS=Homo sapiens OX=9606 GN=FGB PE=1 SV=2	0	0.183269	0.537695	4.06139	-0.272523	-0.490109	2.8006	-0.154357	-0.686919	2.31325	0	0.00417504	0.816388	3.54214	0.241446	0.489457	3.59878	0.0620612	0.0792445	3.35605
sp|Q86V81|THOC4_HUMAN	THO complex subunit 4 OS=Homo sapiens OX=9606 GN=ALYREF PE=1 SV=3	0	-1.51918	-0.882469	-0.255209	0.183314	-1.37441	-0.98965	0.284143	-1.20078	-0.282457	0	0.146427	-1.09789	-0.278186	0.42259	-1.11514	-1.32755	0.168786	-1.25862	-1.0984
sp|P28066|PSA5_HUMAN	Proteasome subunit alpha type-5 OS=Homo sapiens OX=9606 GN=PSMA5 PE=1 SV=3	0	-0.396992	-1.1742	-0.709387	0.0615697	-0.769918	-0.460648	0.433102	-0.235627	-0.845713	0	-0.150061	-1.49489	-0.971798	0.387482	-0.74939	-0.784161	-0.0204446	-0.913541	-1.47939
sp|O95758|PTBP3_HUMAN	Polypyrimidine tract-binding protein 3 OS=Homo sapiens OX=9606 GN=PTBP3 PE=1 SV=2	0	-0.0212106	-0.808848	-0.74978	0.130316	-0.548829	-1.39886	-1.05984	-1.62519	-0.675984	0	-0.32724	-0.617945	-1.43197	0.228962	-0.658506	-1.54778	0.300542	-0.675044	-1.42827
sp|P19404|NDUV2_HUMAN	NADH dehydrogenase [ubiquinone] flavoprotein 2, mitochondrial OS=Homo sapiens OX=9606 GN=NDUFV2 PE=1 SV=2	0	0.16601	0.270276	-0.0250217	-0.227094	-0.284553	-0.530669	0.239755	0.106145	-0.157994	0	0.725011	0.21458	-0.84129	0.140534	-0.361734	-1.03511	-0.645905	-0.809753	-1.19004
sp|P02794|FRIH_HUMAN	Ferritin heavy chain OS=Homo sapiens OX=9606 GN=FTH1 PE=1 SV=2	None	None	None	None	None	None	None	None	None	None	0	-0.114109	-0.103727	1.96082	0.352032	0.119408	1.57519	0.640606	0.252815	1.76366
sp|P08670|VIME_HUMAN	Vimentin OS=Homo sapiens OX=9606 GN=VIM PE=1 SV=4	0	-0.180794	-1.02215	-1.3958	0.473413	0.845319	-0.983082	-0.0883798	0.0606726	-1.40768	0	0.417121	-0.581127	-1.37217	-1.02092	-0.109454	-1.54461	-0.536177	-1.15443	-1.58883
sp|P62877|RBX1_HUMAN	E3 ubiquitin-protein ligase RBX1 OS=Homo sapiens OX=9606 GN=RBX1 PE=1 SV=1	0	0.260474	-0.171611	0.165256	-0.0738973	0.340519	-0.0299366	-0.44983	0.179007	0.295442	0	-0.00650798	-0.3722	-0.108748	-0.629152	-0.11421	-0.389165	0.00463447	-0.192278	-0.124674
sp|O00560|SDCB1_HUMAN	Syntenin-1 OS=Homo sapiens OX=9606 GN=SDCBP PE=1 SV=1	0	-0.675871	-0.299282	2.22586	-0.200763	-0.764528	2.6386	-0.390322	-0.566009	1.96382	0	-0.0541306	-0.285866	1.81353	0.221677	-0.00779783	2.43716	-0.0754525	0.0564948	3.91416
sp|P63010|AP2B1_HUMAN	AP-2 complex subunit beta OS=Homo sapiens OX=9606 GN=AP2B1 PE=1 SV=1	0	0.197957	-0.158005	0.00985949	-0.0504515	0.34203	0.30193	0.245118	0.485103	0.194599	0	0.276742	0.207885	0.395932	-0.215099	0.460869	0.439024	0.194861	0.133391	0.517867
sp|O15067|PUR4_HUMAN	Phosphoribosylformylglycinamidine synthase OS=Homo sapiens OX=9606 GN=PFAS PE=1 SV=4	0	0.528329	1.11794	0.628913	0.0692673	0.99699	0.784051	-0.268754	0.0305135	1.01712	None	None	None	None	None	None	None	None	None	None
sp|Q9BRF8|CPPED_HUMAN	Serine/threonine-protein phosphatase CPPED1 OS=Homo sapiens OX=9606 GN=CPPED1 PE=1 SV=3	None	None	None	None	None	None	None	None	None	None	0	0.238075	-0.630281	0.380167	0.883895	-0.0591136	-0.315639	-0.809631	-0.705526	-0.554339
sp|P61978|HNRPK_HUMAN	Heterogeneous nuclear ribonucleoprotein K OS=Homo sapiens OX=9606 GN=HNRNPK PE=1 SV=1	0	-0.136678	-1.02475	-1.54526	-0.0167727	-0.931287	-1.97009	-0.0520871	-0.791987	-1.8913	0	0.243788	-0.913809	-1.21909	-0.170537	-1.13746	-1.18222	-0.000517983	-1.01513	-1.52896
sp|Q9P0L0|VAPA_HUMAN	Vesicle-associated membrane protein-associated protein A OS=Homo sapiens OX=9606 GN=VAPA PE=1 SV=3	0	-0.37411	-0.176236	-0.105963	-0.392382	-0.400412	-0.0907275	0.554275	0.0946601	0.213903	0	-0.508562	-0.238513	-0.261906	0.937702	0.536795	-0.03171	-0.334463	-0.188931	-0.0332175
sp|P02654|APOC1_HUMAN	Apolipoprotein C-I OS=Homo sapiens OX=9606 GN=APOC1 PE=1 SV=1	None	None	None	None	None	None	None	None	None	None	0	-0.308649	0.0540792	0.676466	-0.213917	0.780107	1.17359	0.718368	1.74365	5.52092
sp|Q9BW91|NUDT9_HUMAN	ADP-ribose pyrophosphatase, mitochondrial OS=Homo sapiens OX=9606 GN=NUDT9 PE=1 SV=1	0	0.0927174	0.272289	-0.127861	-0.297333	0.56541	-0.000380845	-0.297632	-0.544262	0.851235	0	0.24798	0.91026	0.650449	0.718323	0.620789	0.988402	-0.492302	0.0991296	0.780752
sp|P60900|PSA6_HUMAN	Proteasome subunit alpha type-6 OS=Homo sapiens OX=9606 GN=PSMA6 PE=1 SV=1	0	-0.460978	-0.915975	-0.267834	-0.132984	-0.312669	-0.16032	0.0836124	-0.169171	-0.519385	0	-0.131417	-0.512159	0.0642942	0.532922	0.00271358	0.0458316	-0.0657265	-0.155866	-0.200315
sp|P17844|DDX5_HUMAN	Probable ATP-dependent RNA helicase DDX5 OS=Homo sapiens OX=9606 GN=DDX5 PE=1 SV=1	0	0.967373	-0.425347	-0.602223	-0.447716	-0.810498	-0.252441	0.102703	-0.380814	-0.958417	0	-0.0591792	-0.404824	0.481475	-0.255644	-0.216634	0.612258	-0.0183155	-0.425605	0.211739
sp|P36578|RL4_HUMAN	60S ribosomal protein L4 OS=Homo sapiens OX=9606 GN=RPL4 PE=1 SV=5	0	0.228237	-0.347062	-0.569916	0.0762101	-0.685934	-0.697734	0.151859	-0.396196	-0.712122	0	0.0450605	-0.434923	-0.306054	-0.65467	-0.618815	-0.709718	0.205466	-0.0989352	-0.652963
sp|Q99988|GDF15_HUMAN	Growth/differentiation factor 15 OS=Homo sapiens OX=9606 GN=GDF15 PE=1 SV=3	0	0.512414	0.67595	1.07811	-0.00612096	0.535263	1.05187	0.133304	0.94744	2.19812	0	-0.0861461	1.78619	2.25601	-0.197079	0.740144	2.63398	0.479014	0.954509	1.95238
sp|P30040|ERP29_HUMAN	Endoplasmic reticulum resident protein 29 OS=Homo sapiens OX=9606 GN=ERP29 PE=1 SV=4	0	0.0338746	0.948494	-1.72901	-0.404081	-0.0214533	-2.43766	-0.307874	-0.232947	-2.21209	0	0.013179	-0.162063	-1.52537	0.0395749	-0.570499	-1.65435	0.516404	1.08734	-1.55814
sp|P14868|SYDC_HUMAN	Aspartate--tRNA ligase, cytoplasmic OS=Homo sapiens OX=9606 GN=DARS PE=1 SV=2	0	0.906248	0.483996	0.61482	-0.37963	-0.10357	0.526888	-0.32535	-0.00145916	0.737347	0	-0.0117306	0.508928	0.263626	-0.361308	0.701076	0.308647	-0.0639338	0.149202	-0.0836472
sp|Q5D862|FILA2_HUMAN	Filaggrin-2 OS=Homo sapiens OX=9606 GN=FLG2 PE=1 SV=1	None	None	None	None	None	None	None	None	None	None	0	0.291474	4.43385	2.0391	-0.432975	0.582668	2.25347	0.116501	0.589599	2.51098
sp|P28838|AMPL_HUMAN	Cytosol aminopeptidase OS=Homo sapiens OX=9606 GN=LAP3 PE=1 SV=3	0	-0.434759	-0.55763	-0.851306	0.247913	-0.169251	-0.513092	0.424007	-0.0657023	-0.48991	0	0.193605	-0.413495	-0.346761	-0.217229	-0.751703	-0.608903	-0.200488	-0.340976	-0.659672
sp|P62873|GBB1_HUMAN	Guanine nucleotide-binding protein G(I)/G(S)/G(T) subunit beta-1 OS=Homo sapiens OX=9606 GN=GNB1 PE=1 SV=3	0	-0.294482	0.0179454	0.41898	0.13806	0.315651	1.61585	0.22471	0.290737	0.863046	0	0.166588	-0.241304	0.362252	0.318126	-0.202921	0.457229	0.0558697	-0.115887	0.655099
sp|O00300|TR11B_HUMAN	Tumor necrosis factor receptor superfamily member 11B OS=Homo sapiens OX=9606 GN=TNFRSF11B PE=1 SV=3	0	0.270927	-0.00434396	0.539739	-0.157138	0.00589171	0.44172	-0.164974	-0.224663	2.79689	0	0.155355	0.795769	0.942446	-0.10492	1.14477	4.60353	-0.0155895	-1.70076	1.00056
sp|Q15435|PP1R7_HUMAN	Protein phosphatase 1 regulatory subunit 7 OS=Homo sapiens OX=9606 GN=PPP1R7 PE=1 SV=1	0	-0.304986	-0.275732	-0.136407	0.310899	-0.265653	-0.250752	0.190915	-0.398078	-0.306169	0	0.241657	-0.805607	-0.662235	-0.490048	-1.0793	0.0332088	-0.37313	-0.775632	-0.214128
sp|Q8N5K1|CISD2_HUMAN	CDGSH iron-sulfur domain-containing protein 2 OS=Homo sapiens OX=9606 GN=CISD2 PE=1 SV=1	None	None	None	None	None	None	None	None	None	None	0	-0.00542209	0.99059	0.221144	0.328512	0.908413	0.537325	0.368611	0.976484	0.0688798
sp|Q5JRX3|PREP_HUMAN	Presequence protease, mitochondrial OS=Homo sapiens OX=9606 GN=PITRM1 PE=1 SV=3	0	0.538821	-0.15867	-0.553301	-0.144228	-0.0467065	0.351966	-0.03557	0.076367	0.933928	0	-0.206637	0.633743	0.576462	0.72957	0.714118	0.437061	-0.493427	-0.428221	0.396758
sp|Q15075|EEA1_HUMAN	Early endosome antigen 1 OS=Homo sapiens OX=9606 GN=EEA1 PE=1 SV=2	0	0.285328	-0.215223	0.055674	-0.13435	-0.311741	0.263492	0.63917	0.368644	-0.0343197	0	-0.26194	-0.58089	0.57087	-0.425339	-0.598129	-0.0798373	0.0311452	-0.141937	0.490986
sp|Q8IVF2|AHNK2_HUMAN	Protein AHNAK2 OS=Homo sapiens OX=9606 GN=AHNAK2 PE=1 SV=2	0	-0.653494	-0.594046	-0.327461	-0.979537	-1.02023	-0.68722	-1.23603	-1.00749	-0.608516	0	0.452406	-0.0505459	0.252672	-0.21465	-0.042056	0.219533	0.578606	0.420685	0.387915
sp|O00469|PLOD2_HUMAN	Procollagen-lysine,2-oxoglutarate 5-dioxygenase 2 OS=Homo sapiens OX=9606 GN=PLOD2 PE=1 SV=2	0	-0.362005	-0.352096	0.565951	0.192722	0.97656	0.455395	0.634348	0.920334	0.618106	0	-1.07974	-1.1183	-0.0116778	0.844133	0.644611	0.559315	-0.613685	0.311598	0.0878163
sp|Q9NQR4|NIT2_HUMAN	Omega-amidase NIT2 OS=Homo sapiens OX=9606 GN=NIT2 PE=1 SV=1	0	-0.323381	-0.034808	0.100504	-0.16223	-0.299647	0.714011	0.627006	0.332571	0.244813	0	0.940049	0.719888	0.108577	0.313215	0.190264	-0.183254	-0.330911	-0.172872	-0.302859
sp|P52789|HXK2_HUMAN	Hexokinase-2 OS=Homo sapiens OX=9606 GN=HK2 PE=1 SV=2	None	None	None	None	None	None	None	None	None	None	0	0.179512	0.546509	5.67545	0.636917	1.53592	1.8778	0.0778746	0.62475	2.42504
sp|P31431|SDC4_HUMAN	Syndecan-4 OS=Homo sapiens OX=9606 GN=SDC4 PE=1 SV=2	0	0.29453	0.31936	4.72538	-0.165342	0.181149	5.23071	-0.380174	-0.107483	3.57103	0	-0.458511	0.395919	2.98256	-0.307811	-0.381518	4.33227	0.617653	-0.168803	5.31065
sp|Q2TB90|HKDC1_HUMAN	Putative hexokinase HKDC1 OS=Homo sapiens OX=9606 GN=HKDC1 PE=1 SV=3	0	0.0809151	0.611644	0.699654	-0.0826781	0.0703351	0.283282	0.0696232	0.285742	1.20387	0	0.142403	0.636426	0.76869	-0.115075	0.85096	-0.00209633	0.607344	1.43928	-0.0183205
sp|Q9Y394|DHRS7_HUMAN	Dehydrogenase/reductase SDR family member 7 OS=Homo sapiens OX=9606 GN=DHRS7 PE=1 SV=1	0	0.424816	1.6237	0.77606	-0.170463	0.17172	0.466974	0.101442	0.33232	0.277777	0	0.169563	0.130345	-0.0347396	0.416762	0.522948	0.154895	-0.126845	-0.0405663	0.10354
sp|Q9H8Y8|GORS2_HUMAN	Golgi reassembly-stacking protein 2 OS=Homo sapiens OX=9606 GN=GORASP2 PE=1 SV=3	0	-0.112881	-0.152428	2.18107	0	-0.142495	1.43783	0.109397	-0.0415381	1.18145	0	0.0287358	1.99104	1.37238	0.287131	0.715626	1.21675	-0.178074	0.0674527	-0.0552447
sp|Q9HB71|CYBP_HUMAN	Calcyclin-binding protein OS=Homo sapiens OX=9606 GN=CACYBP PE=1 SV=2	0	-0.462238	-1.61358	-1.77512	-0.0406578	-0.931641	-1.56337	0.708318	0.103337	-1.21533	0	0.174419	-1.50032	-1.74806	-0.346862	-1.59507	-2.35727	-0.40092	-1.00546	-2.11166
sp|Q16531|DDB1_HUMAN	DNA damage-binding protein 1 OS=Homo sapiens OX=9606 GN=DDB1 PE=1 SV=1	0	0.302831	-0.56596	-0.328343	-0.12647	-0.429658	-0.355556	0.163871	-0.291979	-0.244778	0	0.0147819	-0.785887	-0.661368	-0.0973123	-0.902229	-0.357355	-0.333623	-0.785234	-0.487371
sp|P17980|PRS6A_HUMAN	26S proteasome regulatory subunit 6A OS=Homo sapiens OX=9606 GN=PSMC3 PE=1 SV=3	0	-0.257613	-0.233345	-0.247981	-0.0591198	-0.300422	-0.124127	0.219674	0.0472204	-0.12549	0	0.0738367	-0.493249	-0.471376	-0.0845166	-0.311267	-0.261823	-0.00146077	-0.253817	-0.447355
sp|P51665|PSMD7_HUMAN	26S proteasome non-ATPase regulatory subunit 7 OS=Homo sapiens OX=9606 GN=PSMD7 PE=1 SV=2	0	-0.86726	0.148351	0.0863666	0.222748	0.624728	0.485023	0.156479	0.811111	0.286079	0	-0.0125857	0.14163	-0.434253	0.00720372	0.290682	-0.0086063	0.166304	0.230157	-0.216654
sp|O43504|LTOR5_HUMAN	Ragulator complex protein LAMTOR5 OS=Homo sapiens OX=9606 GN=LAMTOR5 PE=1 SV=1	None	None	None	None	None	None	None	None	None	None	0	-0.0151844	-0.105547	-0.592686	0.139316	-0.284957	-0.391139	-0.00229677	0.220389	0.0762998
sp|Q6P179|ERAP2_HUMAN	Endoplasmic reticulum aminopeptidase 2 OS=Homo sapiens OX=9606 GN=ERAP2 PE=1 SV=2	None	None	None	None	None	None	None	None	None	None	0	0.150101	0.751604	0.232346	-0.174248	0.266742	0.340222	0.130602	0.746888	0.46406
sp|Q16666|IF16_HUMAN	Gamma-interferon-inducible protein 16 OS=Homo sapiens OX=9606 GN=IFI16 PE=1 SV=3	0	0.185384	0.0427316	0.141456	-0.231587	-0.376849	-0.0456144	0.7969	0.0177403	0.724688	0	-0.015825	-0.872912	0.13518	-0.167318	-1.05517	-0.754643	-0.304976	-0.811884	-0.415783
sp|Q05682|CALD1_HUMAN	Caldesmon OS=Homo sapiens OX=9606 GN=CALD1 PE=1 SV=3	0	0.279022	0.72395	0.0326853	0.775527	1.87426	0.137468	-0.218556	0.24053	0.0702504	0	-0.557201	-0.326447	-0.940891	-0.95837	-0.868394	-0.355855	-0.20188	0	-0.126512
sp|Q99439|CNN2_HUMAN	Calponin-2 OS=Homo sapiens OX=9606 GN=CNN2 PE=1 SV=4	0	0.0494595	-0.170596	-0.0724896	0.571808	1.39885	-0.142504	-0.638157	0.0466704	-0.341739	0	0.596873	0.288637	-0.257374	-1.63258	-0.689708	0.288485	0.327074	0.0514268	0.302722
sp|P60842|IF4A1_HUMAN	Eukaryotic initiation factor 4A-I OS=Homo sapiens OX=9606 GN=EIF4A1 PE=1 SV=1	0	0.544997	0.158866	-0.112553	-0.170771	-0.22356	0.647596	0.0288975	-0.290505	-0.127674	0	0.264507	-0.107021	0.00918884	-0.590026	-0.415532	-0.130946	0.121579	0.236296	-0.208376
sp|P28331|NDUS1_HUMAN	NADH-ubiquinone oxidoreductase 75 kDa subunit, mitochondrial OS=Homo sapiens OX=9606 GN=NDUFS1 PE=1 SV=3	0	0.372155	1.68922	2.34452	-0.0787558	0.980864	1.78915	-0.275659	-0.0785321	2.3575	0	0.148025	1.19596	2.14921	-0.247701	0.101048	1.31271	-0.710496	-0.310905	1.14466
sp|P36551|HEM6_HUMAN	Oxygen-dependent coproporphyrinogen-III oxidase, mitochondrial OS=Homo sapiens OX=9606 GN=CPOX PE=1 SV=3	0	0.623941	-0.134079	0.0888052	-0.153291	0.113265	0.288232	-0.0947222	-0.176304	0.89425	0	0.0801958	-0.112597	0.3058	-0.180354	-0.427437	-0.0548325	0.055714	-0.133719	0.221577
sp|O15118|NPC1_HUMAN	NPC intracellular cholesterol transporter 1 OS=Homo sapiens OX=9606 GN=NPC1 PE=1 SV=2	0	0.391013	1.12919	0.611655	-0.276506	0.158741	0.752965	0.0457614	0.399945	0.0264751	0	-0.267851	0.257732	0.199982	-0.459357	0.160531	1.0768	0.423449	1.24161	3.07415
sp|P23396|RS3_HUMAN	40S ribosomal protein S3 OS=Homo sapiens OX=9606 GN=RPS3 PE=1 SV=2	0	0.689082	0.510823	0.0685748	-0.238222	0.286767	0.357047	-0.167937	0.270418	0.322657	0	0.135741	0.321373	0.394487	-0.557297	0.235126	0.266661	-0.0823815	0.384965	0.194147
sp|P10909|CLUS_HUMAN	Clusterin OS=Homo sapiens OX=9606 GN=CLU PE=1 SV=1	0	0.492118	0.825645	3.24612	-0.294581	-0.525469	3.30345	-0.183642	0.580566	5.07399	0	0.118147	1.66756	4.12232	-0.0279872	0.833008	4.60454	-0.0943553	-0.194434	1.70882
sp|O60568|PLOD3_HUMAN	Procollagen-lysine,2-oxoglutarate 5-dioxygenase 3 OS=Homo sapiens OX=9606 GN=PLOD3 PE=1 SV=1	0	0.240548	1.27124	1.22911	0.380267	1.3564	0.849411	-0.617398	0.0236906	1.01985	0	-0.442647	0.0854883	1.44265	-0.0277429	-0.0234398	1.60905	-0.385125	0.219195	0.690566
sp|O60493|SNX3_HUMAN	Sorting nexin-3 OS=Homo sapiens OX=9606 GN=SNX3 PE=1 SV=3	0	-0.0754206	-0.477807	-0.431455	0.0967837	-0.358906	-0.424292	0.130489	-0.397635	0.083932	0	0.0582173	-0.647641	-0.467182	0.0383338	-0.825005	-0.354538	-0.0512872	-0.209215	0.25751
sp|Q8WXX5|DNJC9_HUMAN	DnaJ homolog subfamily C member 9 OS=Homo sapiens OX=9606 GN=DNAJC9 PE=1 SV=1	0	-0.888606	-0.468699	-0.63425	-0.0617485	-0.226926	-0.240175	0.150201	-0.108989	0.146503	0	-0.119062	-0.969816	-1.18419	-0.283852	-1.04445	-0.905703	0.704499	-0.0630288	-0.569415
sp|P04080|CYTB_HUMAN	Cystatin-B OS=Homo sapiens OX=9606 GN=CSTB PE=1 SV=2	0	-0.356865	-0.664694	-1.52798	-0.0508784	-0.519838	-0.917581	-0.598584	-1.02662	-1.27317	0	-0.16093	-1.2079	-1.39781	1.07636	-0.0512034	-0.886813	-0.591578	-0.816232	-1.60331
sp|Q9UK41|VPS28_HUMAN	Vacuolar protein sorting-associated protein 28 homolog OS=Homo sapiens OX=9606 GN=VPS28 PE=1 SV=1	None	None	None	None	None	None	None	None	None	None	0	0.154846	0.356309	1.86621	0.0705042	0.0674269	1.85542	-0.354031	-0.255482	2.29198
sp|Q15428|SF3A2_HUMAN	Splicing factor 3A subunit 2 OS=Homo sapiens OX=9606 GN=SF3A2 PE=1 SV=2	0	-0.997349	0.721393	2.43653	0.807155	1.0112	1.93787	0.927791	0.922908	0.259882	0	0.436816	0.839603	3.24744	1.02109	0.464769	4.41817	0.832903	0.53141	3.38869
sp|P80303|NUCB2_HUMAN	Nucleobindin-2 OS=Homo sapiens OX=9606 GN=NUCB2 PE=1 SV=3	0	-0.84559	0.277538	-0.280034	0.165549	0.51494	-0.61309	0.288184	0.361924	-0.246557	0	-0.293998	-0.60873	-0.461341	0.649642	-0.0956584	-0.686253	-0.110826	-0.00447066	-0.229513
sp|Q15029|U5S1_HUMAN	116 kDa U5 small nuclear ribonucleoprotein component OS=Homo sapiens OX=9606 GN=EFTUD2 PE=1 SV=1	0	0.377351	0.018824	0.148208	-0.0587532	-0.314947	-0.115373	-0.0414436	0.189511	-0.370057	0	0.0668625	-0.25097	-0.373329	0.196971	-0.480142	-0.568565	0.0407046	-0.516888	-0.595702
sp|Q99757|THIOM_HUMAN	Thioredoxin, mitochondrial OS=Homo sapiens OX=9606 GN=TXN2 PE=1 SV=2	0	-1.08322	-0.78027	-0.560549	0.262308	-0.740999	-0.976835	-0.079722	-0.681912	-1.30781	0	0.103413	-0.0975642	0.200558	0.169648	-0.0351397	-2.00608	0.0988593	-0.171038	-2.47992
sp|Q16555|DPYL2_HUMAN	Dihydropyrimidinase-related protein 2 OS=Homo sapiens OX=9606 GN=DPYSL2 PE=1 SV=1	0	-0.302514	-0.456412	0.243155	-0.683738	-0.666411	-0.23583	0.370345	0.121562	0.1795	0	0.50003	-0.0610518	0.0510451	-0.0372805	-0.403363	-0.150551	-0.278134	-0.497491	-0.575219
sp|Q7KZF4|SND1_HUMAN	Staphylococcal nuclease domain-containing protein 1 OS=Homo sapiens OX=9606 GN=SND1 PE=1 SV=1	0	0.402294	-0.335381	-0.201564	0.222327	-0.159818	0.193785	0.240199	0.00252755	-0.0174435	0	-0.662002	-1.20885	-0.400021	-0.109488	-0.541019	-0.562686	-0.238158	-0.511675	-0.671265
sp|Q9H773|DCTP1_HUMAN	dCTP pyrophosphatase 1 OS=Homo sapiens OX=9606 GN=DCTPP1 PE=1 SV=1	0	0.454976	-0.902211	-0.0851809	-0.133343	-0.343392	-0.602319	0.0232325	-0.19887	-0.773938	0	-0.0735603	-0.472741	-0.852021	0.590151	-0.15738	0.226447	-1.06941	-0.941496	-0.208427
sp|P31948|STIP1_HUMAN	Stress-induced-phosphoprotein 1 OS=Homo sapiens OX=9606 GN=STIP1 PE=1 SV=1	0	-0.368472	-0.765354	-1.03208	-0.0505466	-0.0930786	-0.99796	0.592827	0.427239	-0.934865	0	0.0783477	-0.497835	-1.28401	-0.120296	-0.374178	-1.22732	-0.53554	-0.611741	-1.13968
sp|Q99436|PSB7_HUMAN	Proteasome subunit beta type-7 OS=Homo sapiens OX=9606 GN=PSMB7 PE=1 SV=1	0	-0.42	-0.611385	-0.286139	-0.0462387	-0.068117	-0.350087	-0.123419	-0.497608	-0.0442327	0	-0.0226138	-0.122677	0.730187	0.553772	0.0593305	0.989513	-0.0536063	0.0858039	0.31857
sp|P50991|TCPD_HUMAN	T-complex protein 1 subunit delta OS=Homo sapiens OX=9606 GN=CCT4 PE=1 SV=4	0	-0.166981	0.384421	0.0472458	-0.0879476	0.661446	0.935819	0.0180749	0.38289	0.68173	0	0.560462	0.57568	0.94845	-0.468208	0.466099	0.585844	0.241831	0.339324	-0.0565243
sp|Q9NS69|TOM22_HUMAN	Mitochondrial import receptor subunit TOM22 homolog OS=Homo sapiens OX=9606 GN=TOMM22 PE=1 SV=3	0	0.10101	0.875871	-1.11366	0.066204	0.562898	-1.90814	-0.0333043	0.413812	-0.856551	0	0.704643	1.48558	0.414283	-0.131542	1.28186	-0.264194	-0.278963	0.973468	0.761333
sp|P06753|TPM3_HUMAN	Tropomyosin alpha-3 chain OS=Homo sapiens OX=9606 GN=TPM3 PE=1 SV=2	0	-0.868671	-0.24773	-0.822766	0.187376	0.559822	-0.875981	0.400814	0.0614254	-1.11749	0	-0.0399531	-0.309057	-0.830745	-0.333465	-0.204191	-1.47801	-0.00818785	-0.261395	-1.63286
sp|P06744|G6PI_HUMAN	Glucose-6-phosphate isomerase OS=Homo sapiens OX=9606 GN=GPI PE=1 SV=4	0	-0.812924	-1.56137	-1.90315	-0.893762	-1.22522	-1.45194	-0.440345	-0.648069	-1.38968	0	-0.171923	-0.911228	-0.676866	1.49913	0.568317	-1.12967	-1.11286	-1.01242	-0.770547
sp|Q9UKD2|MRT4_HUMAN	mRNA turnover protein 4 homolog OS=Homo sapiens OX=9606 GN=MRTO4 PE=1 SV=2	0	0.441612	-0.056881	-0.0351729	-0.0492343	-0.00180897	-0.706663	0.182405	0.211318	-0.58766	0	-0.1473	-0.0514336	-0.473341	-0.0989141	-0.273814	-0.012279	0.227283	-0.256083	-0.755758
sp|P08473|NEP_HUMAN	Neprilysin OS=Homo sapiens OX=9606 GN=MME PE=1 SV=2	None	None	None	None	None	None	None	None	None	None	0	0.418699	0.50572	0.893895	-0.0516559	1.51313	1.19364	0.169442	1.49664	2.85921
sp|P61923|COPZ1_HUMAN	Coatomer subunit zeta-1 OS=Homo sapiens OX=9606 GN=COPZ1 PE=1 SV=1	0	-0.140826	-0.0419868	-0.159357	0.144716	0.233905	0.544637	0.260142	0.778892	0.0798097	0	0.378649	0.093119	-0.604533	0.178518	0.231492	-0.681202	0.0844085	0.260501	-0.329521
sp|Q14624|ITIH4_HUMAN	Inter-alpha-trypsin inhibitor heavy chain H4 OS=Homo sapiens OX=9606 GN=ITIH4 PE=1 SV=4	0	0.469699	1.78563	4.02771	0.0399057	0.66082	2.68051	-0.188644	0.339685	2.7632	0	0.0766083	1.06422	2.66351	0.534532	1.17645	3.6727	0.0741619	0.922985	3.77507
sp|Q9P2T1|GMPR2_HUMAN	GMP reductase 2 OS=Homo sapiens OX=9606 GN=GMPR2 PE=1 SV=1	None	None	None	None	None	None	None	None	None	None	0	-0.0382926	1.20492	1.14834	0.120578	0.760032	1.60007	0.157039	0.963669	1.70943
sp|Q9UJZ1|STML2_HUMAN	Stomatin-like protein 2, mitochondrial OS=Homo sapiens OX=9606 GN=STOML2 PE=1 SV=1	0	-0.373924	1.32593	-0.165519	-0.110989	0.83609	-0.178481	-0.506961	0.335391	-0.249821	0	0.53717	1.73501	-0.269103	-0.0908911	0.966869	-0.386346	-0.0646504	1.03701	0.373691
sp|Q969V3|NCLN_HUMAN	Nicalin OS=Homo sapiens OX=9606 GN=NCLN PE=1 SV=2	0	0.212893	2.25925	0.4105	-0.0741737	1.80382	0.129603	-0.288188	0.670837	0.875287	None	None	None	None	None	None	None	None	None	None
sp|P49458|SRP09_HUMAN	Signal recognition particle 9 kDa protein OS=Homo sapiens OX=9606 GN=SRP9 PE=1 SV=2	0	-0.3301	-0.421816	-0.931006	-0.00128487	-0.675493	-0.498517	-0.1949	-0.418533	-0.627377	0	0.519498	-0.16448	0.00361636	0.18662	-0.11126	0.310823	-0.189551	-0.414843	0.818889
sp|O60716|CTND1_HUMAN	Catenin delta-1 OS=Homo sapiens OX=9606 GN=CTNND1 PE=1 SV=1	0	-1.20214	-0.832802	-0.635036	0.14182	-0.467243	1.19072	0.500605	-0.64491	0.0792911	0	0.0981893	-0.2706	0.0315568	-0.0344764	-0.69013	0.257109	0.182477	-1.29993	0.334406
sp|Q9Y2W1|TR150_HUMAN	Thyroid hormone receptor-associated protein 3 OS=Homo sapiens OX=9606 GN=THRAP3 PE=1 SV=2	0	-0.211784	-1.0758	-0.907473	0.25081	-0.552874	-1.01803	-0.15843	-0.177683	-0.523986	0	-0.10299	0.317622	-1.16217	-0.29724	-0.818845	-1.51439	0.728529	0.182619	-1.46782
sp|P46779|RL28_HUMAN	60S ribosomal protein L28 OS=Homo sapiens OX=9606 GN=RPL28 PE=1 SV=3	0	0.686126	0.279393	-0.651774	0.118736	0.00952708	-0.777271	-0.177585	-0.572288	-0.533067	0	0.0769864	-0.0778308	-0.887374	-0.826027	-0.302394	-1.09896	0.210132	0.32345	-0.937386
sp|P16930|FAAA_HUMAN	Fumarylacetoacetase OS=Homo sapiens OX=9606 GN=FAH PE=1 SV=2	0	-0.474635	-0.424707	0.425881	-0.547519	-0.212337	-0.371436	0.0659064	-0.024279	-0.26351	0	-0.263144	-0.646002	0.0854602	1.07474	0.312493	0.0666386	-0.53131	-0.624083	0.175296
sp|O96000|NDUBA_HUMAN	NADH dehydrogenase [ubiquinone] 1 beta subcomplex subunit 10 OS=Homo sapiens OX=9606 GN=NDUFB10 PE=1 SV=3	0	-0.0342065	0.958258	0.290331	-0.0701977	0.633069	-0.188974	-0.00205738	0.233624	0.0118011	0	0.382253	1.38437	0.706905	-0.222028	0.126862	0.743977	-0.38798	0.15464	1.17996
sp|O43747|AP1G1_HUMAN	AP-1 complex subunit gamma-1 OS=Homo sapiens OX=9606 GN=AP1G1 PE=1 SV=5	0	0.349388	0.818402	1.00154	0.100922	1.01889	0.690275	-0.119286	0.155166	1.47305	0	0.361862	1.62272	1.0248	0.033452	1.09957	1.21737	-0.110021	0.621664	1.87538
sp|Q68BL8|OLM2B_HUMAN	Olfactomedin-like protein 2B OS=Homo sapiens OX=9606 GN=OLFML2B PE=2 SV=2	0	0.546613	0.490097	3.00439	0.249753	-0.26136	2.04491	0.283813	-0.465071	2.3993	0	0.161985	0.147425	1.10931	0.232688	0.0452883	3.67001	-0.106628	-0.194412	0.772401
sp|Q99832|TCPH_HUMAN	T-complex protein 1 subunit eta OS=Homo sapiens OX=9606 GN=CCT7 PE=1 SV=2	0	-0.239287	0.353645	-0.264022	-0.103847	0.948278	1.14832	-0.114714	0.579213	0.582846	0	0.404726	0.761215	0.93936	-0.384887	0.735776	0.327598	0.135895	0.489971	-0.59228
sp|Q96S86|HPLN3_HUMAN	Hyaluronan and proteoglycan link protein 3 OS=Homo sapiens OX=9606 GN=HAPLN3 PE=2 SV=1	0	0.171605	0.452157	2.82236	0.0718202	-0.0113684	3.27168	-0.0970632	-0.0471196	3.99847	0	-0.136998	0.287571	1.53222	-0.0327484	0.210296	3.27493	-0.228081	0.00103808	4.27073
sp|Q02218|ODO1_HUMAN	2-oxoglutarate dehydrogenase, mitochondrial OS=Homo sapiens OX=9606 GN=OGDH PE=1 SV=3	0	0.344297	0.974009	-0.672697	-0.429428	-0.292742	-1.26261	-0.0598115	0.00585909	-0.825358	0	0.363603	1.36895	1.02862	0.0935219	0.968373	0.371279	0.0631574	0.783882	0.662949
sp|P53801|PTTG_HUMAN	Pituitary tumor-transforming gene 1 protein-interacting protein OS=Homo sapiens OX=9606 GN=PTTG1IP PE=1 SV=1	None	None	None	None	None	None	None	None	None	None	0	-0.135573	1.02141	1.05586	-0.0424782	0.507454	1.45048	-0.32976	0.737401	6.01648
sp|Q8TEM1|PO210_HUMAN	Nuclear pore membrane glycoprotein 210 OS=Homo sapiens OX=9606 GN=NUP210 PE=1 SV=3	0	0.839611	3.57707	1.23842	-0.6912	0.91299	0.9227	-0.156648	0.337057	1.38899	0	-0.170355	1.35098	1.28341	0.291973	0.576047	1.6296	0.202182	1.01387	1.46458
sp|Q9BUL8|PDC10_HUMAN	Programmed cell death protein 10 OS=Homo sapiens OX=9606 GN=PDCD10 PE=1 SV=1	0	0.274587	-0.79987	-0.213092	-0.0384105	0.0407918	0.488601	0.267164	-0.439715	0.170457	0	0.0262126	-0.129484	-0.00562608	0.065616	0.0476169	0.228586	-0.354144	-0.280134	0.208029
sp|O43809|CPSF5_HUMAN	Cleavage and polyadenylation specificity factor subunit 5 OS=Homo sapiens OX=9606 GN=NUDT21 PE=1 SV=1	0	0.128527	-0.618161	-0.101865	-0.350481	-0.688547	-0.49013	0.218739	-0.160676	-0.469515	0	0.0834183	-0.401119	-0.256314	0.217012	-0.450259	-0.296763	-0.00858599	-0.443014	-0.382665
sp|P30520|PURA2_HUMAN	Adenylosuccinate synthetase isozyme 2 OS=Homo sapiens OX=9606 GN=ADSS PE=1 SV=3	0	0.31871	-0.748661	0.0795918	-0.410181	-0.403245	0.0820945	0.0469097	-0.203602	0.0469737	0	0.15649	-0.637882	-0.334249	0.0121473	0.00408162	-0.169679	0.224383	0.284352	-0.135412
sp|O15400|STX7_HUMAN	Syntaxin-7 OS=Homo sapiens OX=9606 GN=STX7 PE=1 SV=4	0	-0.210256	-0.358329	0.926094	-0.460998	-0.0999384	0.139556	-0.341312	-0.125117	0.531968	0	0.457896	-0.184146	0.0904564	0.249455	-0.399695	-0.153519	0.181052	-0.380239	1.36997
sp|Q10713|MPPA_HUMAN	Mitochondrial-processing peptidase subunit alpha OS=Homo sapiens OX=9606 GN=PMPCA PE=1 SV=2	0	0.127209	1.14894	2.14621	0.364265	1.64223	1.8905	-0.153326	-0.0198441	1.50693	0	0.120045	1.28151	1.58543	-0.285069	1.01675	1.74599	-0.0603998	0.234635	2.17947
sp|Q9UK45|LSM7_HUMAN	U6 snRNA-associated Sm-like protein LSm7 OS=Homo sapiens OX=9606 GN=LSM7 PE=1 SV=1	0	0.155732	-0.335456	0.387942	0.0628222	-0.629069	-0.373722	-0.0606689	-0.629606	-0.898496	0	0.143729	-0.652919	-0.462883	0.329015	-0.559788	-0.512007	-0.326773	-0.72891	-0.545368
sp|P21399|ACOC_HUMAN	Cytoplasmic aconitate hydratase OS=Homo sapiens OX=9606 GN=ACO1 PE=1 SV=3	0	0.23958	0.43505	1.92802	-0.177435	-0.128328	1.65593	0.11172	0.266081	1.14562	0	-0.362125	1.40383	1.89809	-0.728456	0.690389	2.17776	-0.441039	0.76661	1.8736
sp|P31151|S10A7_HUMAN	Protein S100-A7 OS=Homo sapiens OX=9606 GN=S100A7 PE=1 SV=4	0	1.29915	2.80083	1.56261	-0.418879	-0.205783	1.01833	-0.425115	0.117298	1.4386	None	None	None	None	None	None	None	None	None	None
sp|P50454|SERPH_HUMAN	Serpin H1 OS=Homo sapiens OX=9606 GN=SERPINH1 PE=1 SV=2	0	-0.287744	0.927051	-1.064	-0.157199	0.675053	-0.876628	0.650556	1.13459	-0.683768	0	-0.335847	0.193013	-0.0114652	-1.19714	-0.742042	0.277338	0.966006	1.66571	0.429149
sp|P62906|RL10A_HUMAN	60S ribosomal protein L10a OS=Homo sapiens OX=9606 GN=RPL10A PE=1 SV=2	0	0.1246	-0.0635394	0.638936	0.0216211	0.303604	0.781823	0.375855	0.429325	0.831937	0	0.295117	0.47385	-0.0701825	-0.400735	0.269739	0.107282	0.110663	0.0656415	-0.26241
sp|P07858|CATB_HUMAN	Cathepsin B OS=Homo sapiens OX=9606 GN=CTSB PE=1 SV=3	0	-1.05012	-1.19871	-0.543135	-0.914705	-1.40985	-1.07769	1.60546	0.876035	-0.145653	0	0.0671116	-1.13686	-1.76401	-1.23951	-1.38533	-0.939592	-1.45481	-1.47709	-1.02601
sp|P61006|RAB8A_HUMAN	Ras-related protein Rab-8A OS=Homo sapiens OX=9606 GN=RAB8A PE=1 SV=1	0	-1.53828	0.450356	0.896665	0.451085	1.17599	1.40548	0.112329	0.279145	0.595473	0	0.246773	1.31711	1.98893	0.460612	1.04613	1.97805	-0.0258128	1.59865	2.6835
sp|P15529|MCP_HUMAN	Membrane cofactor protein OS=Homo sapiens OX=9606 GN=CD46 PE=1 SV=3	None	None	None	None	None	None	None	None	None	None	0	-0.57837	0.453899	1.11495	-0.161237	-0.0905812	1.0241	0.408588	0.859612	3.07859
sp|O60443|GSDME_HUMAN	Gasdermin-E OS=Homo sapiens OX=9606 GN=GSDME PE=1 SV=2	0	0.720408	2.35625	0.248728	-0.296469	-0.404106	0.392502	0.264758	0.23445	-0.64389	0	-0.0392403	1.106	2.40603	0.506635	1.05104	2.54163	-0.18598	0.603154	2.47205
sp|O00425|IF2B3_HUMAN	Insulin-like growth factor 2 mRNA-binding protein 3 OS=Homo sapiens OX=9606 GN=IGF2BP3 PE=1 SV=2	0	-0.132326	-0.440788	0.010866	-0.12736	-0.531091	-0.418612	0.0576124	-0.41137	-0.468673	0	-0.221229	-0.0797195	0.70597	-0.304219	0.000835557	0.388613	0.589961	0.0379614	0.430624
sp|Q14203|DCTN1_HUMAN	Dynactin subunit 1 OS=Homo sapiens OX=9606 GN=DCTN1 PE=1 SV=3	0	0.0437914	-0.118932	0.345647	0.263233	0.36674	0.626594	-0.117636	-0.110895	0.0946606	0	0.0325679	-0.274784	0	-0.251756	-0.221604	0.284427	0.245516	-0.109291	0.0498872
sp|P26885|FKBP2_HUMAN	Peptidyl-prolyl cis-trans isomerase FKBP2 OS=Homo sapiens OX=9606 GN=FKBP2 PE=1 SV=2	0	-0.889568	0.026242	-0.47744	-0.00537288	0.264364	-0.30362	0.230864	0.53726	0.325706	0	0.0959284	-0.067392	-1.08512	0.400242	-0.299309	-1.23208	0.0887349	0.208335	-0.859125
sp|P51148|RAB5C_HUMAN	Ras-related protein Rab-5C OS=Homo sapiens OX=9606 GN=RAB5C PE=1 SV=2	0	-0.387816	0.521689	0.332516	-0.0667801	0.105758	0.432335	0.250243	0.205222	0.129162	0	-0.340805	1.06996	1.19591	0.00852215	0.74357	1.07809	0.381314	0.839144	2.86484
sp|Q7Z4V5|HDGR2_HUMAN	Hepatoma-derived growth factor-related protein 2 OS=Homo sapiens OX=9606 GN=HDGFL2 PE=1 SV=1	0	-0.528168	-1.17379	-1.01495	0.371573	-1.01327	-1.10894	-0.539798	-2.04784	-0.145291	0	0.304086	0.407874	-0.361764	0.329472	-0.0530284	-0.305439	-0.150807	-0.223564	-0.135041
sp|Q9NQ48|LZTL1_HUMAN	Leucine zipper transcription factor-like protein 1 OS=Homo sapiens OX=9606 GN=LZTFL1 PE=1 SV=1	0	-0.0735243	0.443225	1.64597	-0.00167974	0.0888438	1.13476	0.142315	-0.0181242	1.19123	0	0.00861806	0.715588	1.24731	0.35566	0.500525	1.24336	0.135486	0.138516	1.17772
sp|P20742|PZP_HUMAN	Pregnancy zone protein OS=Homo sapiens OX=9606 GN=PZP PE=1 SV=4	0	0.424139	0.293611	3.05917	0.116592	-0.369749	2.15998	0.139562	0.0820859	1.56801	0	0.0280645	-0.536176	1.65478	0.288826	-0.551005	2.4738	-0.136021	-0.694498	1.48648
sp|P23381|SYWC_HUMAN	Tryptophan--tRNA ligase, cytoplasmic OS=Homo sapiens OX=9606 GN=WARS PE=1 SV=2	0	0.928034	0.0194405	-0.705936	-0.542926	-0.381218	-0.247025	-0.441559	-0.40756	-0.0230194	0	-0.107712	-0.218958	0.274047	0.0993655	0.26591	0.130424	0.217547	0.121258	0.299885
sp|O95302|FKBP9_HUMAN	Peptidyl-prolyl cis-trans isomerase FKBP9 OS=Homo sapiens OX=9606 GN=FKBP9 PE=1 SV=2	0	-0.142059	0.649128	-0.753715	-0.00311058	0.376787	-0.917586	-0.0890673	-0.227794	-1.05932	0	-0.00668516	-0.27174	-0.691446	0.666543	-0.119385	-1.05572	-0.405475	-0.0686096	-0.883315
sp|P08729|K2C7_HUMAN	Keratin, type II cytoskeletal 7 OS=Homo sapiens OX=9606 GN=KRT7 PE=1 SV=5	0	-0.260691	0.788029	-0.0590012	0.368533	1.08253	-1.03101	-0.225954	-0.158397	-1.05238	0	0.187108	0.553165	-1.90355	-0.466388	0.1679	-1.41451	0.309322	-0.420576	-1.54584
sp|P62249|RS16_HUMAN	40S ribosomal protein S16 OS=Homo sapiens OX=9606 GN=RPS16 PE=1 SV=2	0	0.177925	0.322029	0.995791	-0.267277	-0.0422184	0.8487	-0.053995	0.0476442	0.560804	0	0.137587	-0.0800011	0.932595	-0.328993	0.0360797	0.771541	-0.113549	0.0895708	-0.00558014
sp|P43487|RANG_HUMAN	Ran-specific GTPase-activating protein OS=Homo sapiens OX=9606 GN=RANBP1 PE=1 SV=1	0	-1.95428	-1.0887	-2.22819	0.301339	0.222123	-1.98496	-0.787822	-0.956106	-2.4356	0	0.262602	-0.826839	-1.70031	0.258631	-0.317457	-1.61833	0.241636	-0.0611658	-0.955626
sp|Q9BZK7|TBL1R_HUMAN	F-box-like/WD repeat-containing protein TBL1XR1 OS=Homo sapiens OX=9606 GN=TBL1XR1 PE=1 SV=1	0	-0.721631	-0.238193	-0.120635	0.0336269	-0.0627032	-0.406416	0.264011	0.25535	-0.143274	0	-0.122515	-0.307137	0.60666	0.0544143	-0.0856988	0.483599	-0.000827877	-0.287618	0.323675
sp|P24539|AT5F1_HUMAN	ATP synthase F(0) complex subunit B1, mitochondrial OS=Homo sapiens OX=9606 GN=ATP5F1 PE=1 SV=2	0	0.104899	2.36736	0.177925	-0.250704	1.7443	-0.138172	-0.241232	0.769305	-0.123663	0	0.477392	2.80955	0.0531295	-0.555532	1.40232	0.647473	0.0285844	1.15634	0.813278
sp|P61011|SRP54_HUMAN	Signal recognition particle 54 kDa protein OS=Homo sapiens OX=9606 GN=SRP54 PE=1 SV=1	0	0.182054	0.126583	1.74782	0.0386689	0.217386	0.524129	-0.153313	0.358526	0.329895	0	-0.0395405	0.389466	1.19497	0.230654	0.857161	1.66007	0.388315	0.693242	2.04333
sp|Q92522|H1X_HUMAN	Histone H1x OS=Homo sapiens OX=9606 GN=H1FX PE=1 SV=1	0	-0.035429	-0.0847272	-0.585472	0.277997	-0.464277	-0.507599	-0.147815	-0.124409	-0.790591	0	0.162843	-0.460195	-0.711622	-0.0651818	-1.18442	-0.904831	-0.198953	-1.02399	-0.996777
sp|P28799|GRN_HUMAN	Granulins OS=Homo sapiens OX=9606 GN=GRN PE=1 SV=2	0	0.0633392	1.53218	-0.775355	-0.531644	-0.157047	-0.779605	0.046846	0.31806	-0.774483	0	-0.302765	0.325993	0.584572	0.11165	0.300241	1.10642	0.0606408	0.599673	1.78765
sp|P04275|VWF_HUMAN	von Willebrand factor OS=Homo sapiens OX=9606 GN=VWF PE=1 SV=4	0	-0.259728	1.17536	5.97162	-0.119668	None	4.64107	-1.16332	-1.46166	4.73258	0	0.166683	3.16224	5.17983	0.230666	2.53124	6.57654	-3.36493	0.972092	6.34371
sp|P10809|CH60_HUMAN	60 kDa heat shock protein, mitochondrial OS=Homo sapiens OX=9606 GN=HSPD1 PE=1 SV=2	0	-0.919333	1.57895	-0.667717	0.0941798	1.03472	-0.764567	-0.0316371	0.785644	-0.508824	0	0.209865	1.02766	-1.26946	0.150468	0.537162	-1.89895	0.107872	0.766705	-1.07343
sp|P45880|VDAC2_HUMAN	Voltage-dependent anion-selective channel protein 2 OS=Homo sapiens OX=9606 GN=VDAC2 PE=1 SV=2	0	-0.427547	1.66829	-0.246016	-0.30891	1.01276	-0.980817	0.0636263	1.28941	-0.288205	0	0.267685	1.5365	-1.12108	-0.0103033	1.26176	-1.55574	0.189509	1.54601	-1.41683
sp|Q08J23|NSUN2_HUMAN	tRNA (cytosine(34)-C(5))-methyltransferase OS=Homo sapiens OX=9606 GN=NSUN2 PE=1 SV=2	0	0.315127	0.812348	-0.4523	0.0692974	0.0160444	1.02189	-0.149836	-0.313474	0.068992	0	-0.247067	0.510955	1.01112	-0.40593	0.389892	1.24088	0.360875	0.46714	1.1367
sp|P05026|AT1B1_HUMAN	Sodium/potassium-transporting ATPase subunit beta-1 OS=Homo sapiens OX=9606 GN=ATP1B1 PE=1 SV=1	0	-0.364753	0.132163	0.62307	0.0124976	0.604904	1.9121	-0.150445	0.197017	0.578018	0	-0.0464197	1.14454	1.05415	0.301927	1.09901	1.60803	-0.0559458	0.651006	2.64576
sp|O43681|ASNA_HUMAN	ATPase ASNA1 OS=Homo sapiens OX=9606 GN=ASNA1 PE=1 SV=2	0	0.473774	-0.556879	-0.822538	-0.00785788	-0.576999	-0.906965	-0.0166744	-0.428813	-0.951548	0	0.283698	-0.698583	-0.935484	-0.152544	-0.441108	-0.672539	-0.193856	-0.37019	-1.27233
sp|Q16644|MAPK3_HUMAN	MAP kinase-activated protein kinase 3 OS=Homo sapiens OX=9606 GN=MAPKAPK3 PE=1 SV=1	None	None	None	None	None	None	None	None	None	None	0	-0.260449	0.900602	0.246	0.544047	0.911746	0.762934	-0.37449	0.300674	0.775678
sp|O00116|ADAS_HUMAN	Alkyldihydroxyacetonephosphate synthase, peroxisomal OS=Homo sapiens OX=9606 GN=AGPS PE=1 SV=1	0	0.906524	1.02202	0.486581	0.0579157	0.842565	0.230198	-0.459392	0.452289	0.61192	0	0.508898	1.04914	-1.19752	-1.30236	-0.41372	-1.16839	0.634308	0.497008	-0.767546
sp|P61513|RL37A_HUMAN	60S ribosomal protein L37a OS=Homo sapiens OX=9606 GN=RPL37A PE=1 SV=2	None	None	None	None	None	None	None	None	None	None	0	0.0481597	-0.435452	-0.0313992	-0.299026	-0.158007	0.177802	0.582177	0.421908	-0.0982372
sp|Q9ULC4|MCTS1_HUMAN	Malignant T-cell-amplified sequence 1 OS=Homo sapiens OX=9606 GN=MCTS1 PE=1 SV=1	0	0.259465	-0.871033	-0.134058	-0.0203353	-0.460234	-0.291655	0.00729176	-0.0602895	-0.419043	0	0.219954	-0.411955	-0.361929	0.0614211	-0.396428	-0.636413	-0.144699	-0.35749	-0.381874
sp|Q15019|SEPT2_HUMAN	Septin-2 OS=Homo sapiens OX=9606 GN=SEPT2 PE=1 SV=1	0	0.289335	-0.817845	-0.451817	0.145801	0.0132936	0.0621883	0.147551	-0.125641	-0.409121	0	-0.194542	-0.945022	-0.3347	-0.0115574	-0.519925	-0.43685	-0.220441	-0.349458	-0.755785
sp|P48047|ATPO_HUMAN	ATP synthase subunit O, mitochondrial OS=Homo sapiens OX=9606 GN=ATP5O PE=1 SV=1	0	-0.758373	0.87856	-0.106544	-0.10711	0.335571	-0.596689	0.0998313	0.128954	-0.404484	0	0.825174	1.29576	-0.113204	-0.364869	0.127386	-0.711204	-0.0302006	0.0388751	-0.964478
sp|O43678|NDUA2_HUMAN	NADH dehydrogenase [ubiquinone] 1 alpha subcomplex subunit 2 OS=Homo sapiens OX=9606 GN=NDUFA2 PE=1 SV=3	0	-0.14492	0.475283	0.735907	-0.0804902	-0.108377	-0.230867	0.0182447	0.004894	-0.27543	0	0.390087	0.170206	0.0163347	0.226318	-0.25093	0.0845823	-0.253877	-0.593666	-0.104901
sp|Q15061|WDR43_HUMAN	WD repeat-containing protein 43 OS=Homo sapiens OX=9606 GN=WDR43 PE=1 SV=3	0	-0.506875	0.822358	0.54296	0.0293582	0.564376	0.0341901	0.254073	0.210172	0.683802	0	0.151248	0.51264	0.368964	-0.0817013	-0.0781046	0.0523666	-0.0589083	0.163694	0.948587
sp|P30085|KCY_HUMAN	UMP-CMP kinase OS=Homo sapiens OX=9606 GN=CMPK1 PE=1 SV=3	0	-0.62136	-0.305936	0.0383709	0.319686	0.114572	-0.247566	0.108719	0.0899064	0.0166519	0	0.664889	-0.0347029	-0.806945	0.169329	-0.101164	-0.977087	-0.0912269	-0.173845	-0.959021
sp|P07237|PDIA1_HUMAN	Protein disulfide-isomerase OS=Homo sapiens OX=9606 GN=P4HB PE=1 SV=3	0	-0.808603	0.272076	-1.74513	-0.0119494	0.634927	-2.03014	0.557512	0.535504	-1.22342	0	-0.933198	-0.711996	-2.1162	0.368342	-0.00710136	-1.85128	0.0740757	0.884654	-2.33806
sp|Q08170|SRSF4_HUMAN	Serine/arginine-rich splicing factor 4 OS=Homo sapiens OX=9606 GN=SRSF4 PE=1 SV=2	None	None	None	None	None	None	None	None	None	None	0	0.24008	2.0235	2.2227	-0.251551	0.829846	2.61434	0.180246	1.99863	1.93782
sp|Q9UIQ6|LCAP_HUMAN	Leucyl-cystinyl aminopeptidase OS=Homo sapiens OX=9606 GN=LNPEP PE=1 SV=3	0	1.65417	0.117214	0.262381	-0.684002	-0.536675	0.0891043	-0.0440133	0.00283495	0.157228	0	0.133326	0.634369	0.538345	-0.397267	0.149487	0.767475	0.185152	0.647574	1.73273
sp|Q8NBJ4|GOLM1_HUMAN	Golgi membrane protein 1 OS=Homo sapiens OX=9606 GN=GOLM1 PE=1 SV=1	0	-0.00418515	-0.118578	2.30475	0.480451	0.696147	1.44233	-0.0494645	0.0992786	0.106926	0	-0.299392	0.41801	0.176247	-0.0688293	-0.407311	1.04676	-0.0777981	-0.292303	0.568792
sp|P10644|KAP0_HUMAN	cAMP-dependent protein kinase type I-alpha regulatory subunit OS=Homo sapiens OX=9606 GN=PRKAR1A PE=1 SV=1	0	0.00889724	-0.460421	0.0602654	0.198438	-0.306716	0.279667	0.206518	-0.244301	-0.257383	0	-0.0635364	-0.893815	-0.683946	-0.190927	-0.583676	0.0995696	0.322514	0.00904394	0.53753
sp|Q9NPJ3|ACO13_HUMAN	Acyl-coenzyme A thioesterase 13 OS=Homo sapiens OX=9606 GN=ACOT13 PE=1 SV=1	0	-0.752915	-0.753138	-0.904734	-0.497344	-0.612058	-0.90595	-0.182651	-0.139188	-1.02406	0	-0.230639	-0.388997	-0.599019	1.14712	0.839436	-0.126053	-0.16444	-0.436434	-0.586066
sp|P52948|NUP98_HUMAN	Nuclear pore complex protein Nup98-Nup96 OS=Homo sapiens OX=9606 GN=NUP98 PE=1 SV=4	0	-0.781245	-0.332104	-0.438325	0.123477	-0.271261	-1.23737	0.275458	-0.621101	0.14168	0	0.208219	0.254806	2.41154	0.170295	-0.356894	1.54031	0.163782	-0.120129	1.55525
sp|Q86VP6|CAND1_HUMAN	Cullin-associated NEDD8-dissociated protein 1 OS=Homo sapiens OX=9606 GN=CAND1 PE=1 SV=2	0	0.307365	0.392573	0.607632	-0.161165	0.423155	0.511953	0.0768889	0.634846	0.573374	0	0.0967765	0.227639	0.099946	-0.00616443	0.993954	0.353204	0.06595	0.168019	-0.114875
sp|Q01970|PLCB3_HUMAN	1-phosphatidylinositol 4,5-bisphosphate phosphodiesterase beta-3 OS=Homo sapiens OX=9606 GN=PLCB3 PE=1 SV=2	0	-0.0782285	0.212077	0.124922	0.481903	0.0733151	0.411225	0.28622	-0.404633	1.2689	0	0.112763	0.792814	1.23292	-0.377896	0.911864	0.560065	0.195744	0.60204	0.828345
sp|O15511|ARPC5_HUMAN	Actin-related protein 2/3 complex subunit 5 OS=Homo sapiens OX=9606 GN=ARPC5 PE=1 SV=3	0	-0.244929	-0.295881	0.18766	0.29883	0.385182	-0.458942	0.0837403	0.220891	-0.16195	0	0.0630099	-0.311523	-0.229931	0.066527	-0.171797	-0.158473	-0.0505099	-0.0980654	0.358133
sp|Q06033|ITIH3_HUMAN	Inter-alpha-trypsin inhibitor heavy chain H3 OS=Homo sapiens OX=9606 GN=ITIH3 PE=1 SV=2	0	0.366788	0.431214	4.71292	0.133875	-0.58048	4.01936	0.0838962	-0.103938	4.30547	0	-0.146712	0.504445	5.74073	0.110449	-0.290738	5.3623	0.0145999	-0.623322	3.82817
sp|Q13045|FLII_HUMAN	Protein flightless-1 homolog OS=Homo sapiens OX=9606 GN=FLII PE=1 SV=2	0	0.856946	0.72317	0.400015	-0.0959031	0.119196	0.469564	-0.443759	-0.325729	0.0984858	None	None	None	None	None	None	None	None	None	None
sp|Q96FW1|OTUB1_HUMAN	Ubiquitin thioesterase OTUB1 OS=Homo sapiens OX=9606 GN=OTUB1 PE=1 SV=2	0	0.377861	-0.196154	0.384281	0.0240224	0.208876	0.430354	0.346256	0.683241	0.390642	0	0.0430288	-0.175177	0.249805	-0.344912	0.0145586	0.640917	-0.27388	-0.173058	0.0468592
sp|P52926|HMGA2_HUMAN	High mobility group protein HMGI-C OS=Homo sapiens OX=9606 GN=HMGA2 PE=1 SV=1	0	-0.0778165	1.50202	2.1257	-0.154664	0.471105	-0.265387	-0.169824	4.02385	2.96389	0	0.397407	2.07276	1.73208	-0.110393	1.43687	1.47068	-0.0332915	2.69357	2.9067
sp|Q9Y512|SAM50_HUMAN	Sorting and assembly machinery component 50 homolog OS=Homo sapiens OX=9606 GN=SAMM50 PE=1 SV=3	0	0.532638	1.24955	0.747079	-0.36199	0.170363	-0.092224	0.037819	0.184323	1.03907	0	0.35185	0.690196	0.57341	-0.149049	-0.0308734	-0.143136	-0.153158	0.546929	-0.27446
sp|P26639|SYTC_HUMAN	Threonine--tRNA ligase, cytoplasmic OS=Homo sapiens OX=9606 GN=TARS PE=1 SV=3	0	-0.11504	-0.419083	-0.635577	0.374721	0.174744	-0.215728	-0.15242	-0.165947	-0.562466	0	0.105802	-0.363822	-0.334693	-0.177055	-0.405491	-0.530824	-0.103452	-0.205172	-0.583443
sp|P00374|DYR_HUMAN	Dihydrofolate reductase OS=Homo sapiens OX=9606 GN=DHFR PE=1 SV=2	0	0.0785579	-0.654859	0.8261	-0.625704	-1.27014	-0.14207	-0.10922	-0.751028	-0.740984	0	-0.446623	-0.394822	0.628828	0.937028	0.0847918	0.356544	-0.0870154	-0.297902	0.720654
sp|P43034|LIS1_HUMAN	Platelet-activating factor acetylhydrolase IB subunit alpha OS=Homo sapiens OX=9606 GN=PAFAH1B1 PE=1 SV=2	0	0.658053	-1.17463	-1.63521	-0.455271	-0.809456	-0.868275	-0.136887	-0.921819	-1.43005	0	0.215452	-0.419463	0.335518	-0.0170861	-0.293223	-0.0637483	-0.0310991	-0.26718	-0.327218
sp|Q9UKV3|ACINU_HUMAN	Apoptotic chromatin condensation inducer in the nucleus OS=Homo sapiens OX=9606 GN=ACIN1 PE=1 SV=2	0	0.632027	-0.561624	-0.63755	-0.0653831	-0.684136	-0.789228	-0.11942	-0.419297	0.268926	0	-0.256672	-0.278682	0.440352	0.307098	-0.394442	0.963402	0.193332	-0.400558	0.231958
sp|P14314|GLU2B_HUMAN	Glucosidase 2 subunit beta OS=Homo sapiens OX=9606 GN=PRKCSH PE=1 SV=2	0	-1.09841	0.547052	-1.48237	0.170525	0.652424	-1.51204	0.047643	-0.0464422	-0.881	0	-0.0204632	0.213085	-1.36343	0.270635	-0.152876	-1.46305	0.0631259	0.873702	-1.48844
sp|Q16775|GLO2_HUMAN	Hydroxyacylglutathione hydrolase, mitochondrial OS=Homo sapiens OX=9606 GN=HAGH PE=1 SV=2	0	-0.282927	-0.777686	-0.320617	-0.0759525	-0.393662	-0.0150326	-0.527361	-0.570066	-0.581507	0	0.211759	0.145727	0.316049	0.78741	0.334296	-0.0747501	-0.911336	-0.639601	0.25236
sp|P63104|1433Z_HUMAN	14-3-3 protein zeta/delta OS=Homo sapiens OX=9606 GN=YWHAZ PE=1 SV=1	0	-0.701364	-2.02535	-2.26402	0.361722	0.140884	-0.349328	-0.0819589	-0.00170109	-1.52733	0	0.497404	-0.51606	-2.22555	0.119838	-0.679913	-1.53956	-0.342424	-0.67987	-0.69367
sp|P11413|G6PD_HUMAN	Glucose-6-phosphate 1-dehydrogenase OS=Homo sapiens OX=9606 GN=G6PD PE=1 SV=4	0	-0.501616	-0.765217	-0.415482	-0.457037	-0.486837	-0.355741	0.204807	0.129173	-0.158666	0	-0.45828	-0.80809	-0.839002	0.997908	1.52898	0.263065	-0.440576	-0.297322	-0.317067
sp|P07954|FUMH_HUMAN	Fumarate hydratase, mitochondrial OS=Homo sapiens OX=9606 GN=FH PE=1 SV=3	0	-0.201699	-0.0577638	0.304019	-0.102056	0.296943	0.225693	0.18269	0.562593	0.273508	0	0.615262	1.0683	-0.0175792	-0.378079	-0.00449052	-0.273644	-0.450911	-0.442775	-0.231666
sp|P55265|DSRAD_HUMAN	Double-stranded RNA-specific adenosine deaminase OS=Homo sapiens OX=9606 GN=ADAR PE=1 SV=4	0	0.235526	0.210754	-0.0556472	-0.0444726	-0.0829512	0.0296865	-0.12869	0.0659625	0.054127	0	-0.165107	0.212807	0.52206	-0.0932735	0.690763	0.673779	0.0313261	0.00858979	0.465329
sp|Q93052|LPP_HUMAN	Lipoma-preferred partner OS=Homo sapiens OX=9606 GN=LPP PE=1 SV=1	0	0.252381	0.516674	1.90005	0.30683	0.934792	1.09044	-0.199392	0.350823	1.57071	0	1.15732	-0.231604	-0.380254	-1.18127	-1.28651	-0.475512	-0.146446	-0.556612	-0.984847
sp|O95232|LC7L3_HUMAN	Luc7-like protein 3 OS=Homo sapiens OX=9606 GN=LUC7L3 PE=1 SV=2	0	-0.414207	0.340876	0.912119	-0.0153937	0.550824	0.177224	0.0103979	-0.199381	0.827366	0	-0.0726693	0.757097	1.06658	0.310013	0.72978	2.14709	0.0673251	0.82628	3.54599
sp|Q8N8S7|ENAH_HUMAN	Protein enabled homolog OS=Homo sapiens OX=9606 GN=ENAH PE=1 SV=2	0	-0.0516485	-0.959782	-0.543696	-0.0851887	0.142097	-0.487928	0.29749	0.0987889	-1.14791	0	0.179555	-0.241597	0.32285	-0.361287	-0.586342	-0.258662	0.279189	-0.0858243	-0.271777
sp|Q8TEX9|IPO4_HUMAN	Importin-4 OS=Homo sapiens OX=9606 GN=IPO4 PE=1 SV=2	0	0.767375	0.373791	0.720267	-0.096583	0.28218	0.49702	0.0235931	0.320851	0.577183	None	None	None	None	None	None	None	None	None	None
sp|Q96QD8|S38A2_HUMAN	Sodium-coupled neutral amino acid transporter 2 OS=Homo sapiens OX=9606 GN=SLC38A2 PE=1 SV=2	None	None	None	None	None	None	None	None	None	None	0	-0.169137	0.659218	1.3292	-0.116408	0.192909	1.31039	0.472467	0.812661	3.32194
sp|Q92734|TFG_HUMAN	Protein TFG OS=Homo sapiens OX=9606 GN=TFG PE=1 SV=2	0	0.149783	-0.158226	0.233979	0.0700862	0.112871	0.555699	0.36193	0.184038	0.720107	0	-0.046829	-0.638355	-0.324928	-0.12232	-0.307375	0.437446	-0.0114199	-0.200439	0.455559
sp|P42224|STAT1_HUMAN	Signal transducer and activator of transcription 1-alpha/beta OS=Homo sapiens OX=9606 GN=STAT1 PE=1 SV=2	0	0.157187	-0.286081	-0.054383	-0.306498	-0.548171	0.179895	0.415551	0.404326	-0.221635	0	-0.550152	-0.783876	-0.070114	-0.774754	-0.11568	-0.331516	0.763514	0.453263	-0.0206721
sp|P09603|CSF1_HUMAN	Macrophage colony-stimulating factor 1 OS=Homo sapiens OX=9606 GN=CSF1 PE=1 SV=2	0	0.759539	2.14541	0.933143	0.101631	0.249852	1.05863	0.17307	0.989531	0.832227	0	0.11355	0.382534	2.09955	0.22532	0.357601	3.49833	0.16367	0.536981	2.677
sp|Q14353|GAMT_HUMAN	Guanidinoacetate N-methyltransferase OS=Homo sapiens OX=9606 GN=GAMT PE=1 SV=1	None	None	None	None	None	None	None	None	None	None	0	1.01734	0.0113524	0.015381	-0.484603	-0.500576	0.172376	-0.53537	-0.419655	0.0918801
sp|P27797|CALR_HUMAN	Calreticulin OS=Homo sapiens OX=9606 GN=CALR PE=1 SV=1	0	-0.757836	0.776048	-1.82598	0.160609	0.716081	-1.97605	0.634861	0.42421	-1.68701	0	-0.504135	-0.450779	-2.28152	-0.306176	-0.728832	-2.11852	0.207439	1.23468	-1.93194
sp|Q9NUQ6|SPS2L_HUMAN	SPATS2-like protein OS=Homo sapiens OX=9606 GN=SPATS2L PE=1 SV=2	0	-0.53457	-0.311371	0.608245	0.361305	-0.0605038	0.0690912	-0.37305	-0.737303	0.263397	0	1.01922	0.465981	0.605466	-0.519659	-0.132649	0.601277	-0.102369	-0.249391	0.557534
sp|P05455|LA_HUMAN	Lupus La protein OS=Homo sapiens OX=9606 GN=SSB PE=1 SV=2	0	0.109858	-1.07039	-1.21815	-0.199584	-0.806408	-1.02176	-0.0184362	-0.352821	-0.850192	0	-0.0927612	-1.41581	-1.02712	0.367852	-1.11927	-1.4064	-0.105385	-1.11153	-1.47761
sp|Q9UK76|JUPI1_HUMAN	Jupiter microtubule associated homolog 1 OS=Homo sapiens OX=9606 GN=JPT1 PE=1 SV=3	0	-0.816446	-0.634388	-1.54938	0.724942	-0.262017	-2.009	0.580568	-0.225364	-0.609779	0	0.0611699	-0.512929	-0.58193	-0.443951	-0.467084	-0.559797	-0.154313	-0.107005	-0.403648
sp|Q96IZ0|PAWR_HUMAN	PRKC apoptosis WT1 regulator protein OS=Homo sapiens OX=9606 GN=PAWR PE=1 SV=1	0	-2.1554	-1.12298	-2.22309	-0.296324	-0.328687	-1.92006	-0.799178	-0.853831	-1.59338	0	-0.216898	-1.22075	-1.2854	1.05735	-0.073559	-1.63825	0.0609685	-0.901082	-1.00061
sp|P30041|PRDX6_HUMAN	Peroxiredoxin-6 OS=Homo sapiens OX=9606 GN=PRDX6 PE=1 SV=3	0	0.137795	-0.408097	-0.282218	-0.279141	-0.0603174	-0.552215	0.711976	1.136	-0.61764	0	0.123913	-0.277194	-0.249824	-0.524197	0.136074	-0.314451	-0.23797	-0.00654116	-0.142768
sp|P46060|RAGP1_HUMAN	Ran GTPase-activating protein 1 OS=Homo sapiens OX=9606 GN=RANGAP1 PE=1 SV=1	0	-0.371511	-0.330689	0.470189	0.0524312	-0.0242259	0.118059	-0.180125	0.145588	0.523398	0	0.45337	-0.0653752	0.244904	-0.147042	-0.319421	-0.0845199	0.379088	0.0343188	0.300046
sp|P10768|ESTD_HUMAN	S-formylglutathione hydrolase OS=Homo sapiens OX=9606 GN=ESD PE=1 SV=2	0	0.40814	-0.133631	0.348512	-0.141012	-0.100672	0.603682	0.0872772	0.106375	0.234996	0	0.519209	-0.0811167	0.088796	0.0638099	-0.288921	-0.110354	-0.310742	-0.451521	-0.459173
sp|P14927|QCR7_HUMAN	Cytochrome b-c1 complex subunit 7 OS=Homo sapiens OX=9606 GN=UQCRB PE=1 SV=2	0	-0.545911	0.801055	-1.29457	0.0611212	0.833973	-1.41903	-0.149694	0.334266	-1.29801	0	0.595983	0.907349	-1.27207	-0.242383	-0.278188	-1.91376	-0.392755	-0.202827	-1.85754
sp|P24534|EF1B_HUMAN	Elongation factor 1-beta OS=Homo sapiens OX=9606 GN=EEF1B2 PE=1 SV=3	0	-0.444804	-0.765398	-1.12083	0.173965	-0.311638	-1.56166	0.263221	-0.306162	-1.25669	0	0.361645	-0.782728	-2.13065	-0.132305	-1.10197	-1.77928	0.0466795	-0.440043	-1.92194
sp|Q00341|VIGLN_HUMAN	Vigilin OS=Homo sapiens OX=9606 GN=HDLBP PE=1 SV=2	0	0.801577	-0.59656	-0.490128	-0.213117	-0.630894	-0.315154	-0.0206427	-0.486628	-0.320624	0	0.10642	-0.0180665	0.191569	-0.219626	0.0624367	0.249724	0.244091	0.266955	0.0321441
sp|P62987|RL40_HUMAN	Ubiquitin-60S ribosomal protein L40 OS=Homo sapiens OX=9606 GN=UBA52 PE=1 SV=2	None	None	None	None	None	None	None	None	None	None	0	0.169669	1.332	3.35572	0.18751	0.0303871	2.22115	-0.0652264	0.376671	2.54044
sp|P42892|ECE1_HUMAN	Endothelin-converting enzyme 1 OS=Homo sapiens OX=9606 GN=ECE1 PE=1 SV=2	0	0.115144	0.58415	0.666271	0.192014	0.755644	0.777105	0.117658	0.123202	0.685965	0	-0.439271	0.701045	0.936475	0.14956	1.10909	1.5127	0.605999	1.10567	2.20727
sp|O75607|NPM3_HUMAN	Nucleoplasmin-3 OS=Homo sapiens OX=9606 GN=NPM3 PE=1 SV=3	0	0.0807627	-0.303315	-0.147227	0.0976717	-0.595534	-0.489959	0.385234	0.13092	-0.5145	0	-0.112704	-0.740924	-1.30546	-0.145956	-1.07899	-1.54988	-0.437558	-1.07847	-1.1946
sp|P26373|RL13_HUMAN	60S ribosomal protein L13 OS=Homo sapiens OX=9606 GN=RPL13 PE=1 SV=4	0	-0.30857	-0.546119	-1.35814	0.28524	-0.23275	-0.837823	-0.0348468	-0.243846	-0.763889	0	0.397321	-0.437743	-1.34283	-0.0822865	-0.671001	-0.843871	-0.0675536	-0.367922	-0.359701
sp|Q12906|ILF3_HUMAN	Interleukin enhancer-binding factor 3 OS=Homo sapiens OX=9606 GN=ILF3 PE=1 SV=3	0	0.104054	-0.874357	-1.23362	0.108956	-0.786228	-0.961126	0.221997	-0.306911	-0.787121	0	-0.140785	-0.810927	-0.744126	0.159791	-0.918028	-0.842225	0.0351662	-1.05421	-0.659687
sp|P35606|COPB2_HUMAN	Coatomer subunit beta' OS=Homo sapiens OX=9606 GN=COPB2 PE=1 SV=2	0	0.193729	-0.241351	0.0142652	0.0674687	0.0970392	0.390483	0.203539	0.170411	0.0201841	0	-0.269133	-0.465564	-0.359037	0.121604	-0.0896594	-0.267561	-0.165666	-0.0915171	-0.399893
sp|P49736|MCM2_HUMAN	DNA replication licensing factor MCM2 OS=Homo sapiens OX=9606 GN=MCM2 PE=1 SV=4	0	0.0483571	-0.00939047	0.457322	-0.274136	-0.592059	0.361462	-0.364092	-0.489501	0.0268476	0	0.0585795	-0.0192123	0.560449	-0.146813	-0.168635	0.345551	0.368001	0.0878347	0.037917
sp|Q96B49|TOM6_HUMAN	Mitochondrial import receptor subunit TOM6 homolog OS=Homo sapiens OX=9606 GN=TOMM6 PE=1 SV=1	0	-0.262119	0.700001	0.552616	0.0914381	0.429267	0.24697	0.334455	0.607175	0.0751453	0	-0.00938302	0.986638	0.503422	0.224031	0.504293	0.392433	0.0230252	0.564306	0.766432
sp|O95202|LETM1_HUMAN	Mitochondrial proton/calcium exchanger protein OS=Homo sapiens OX=9606 GN=LETM1 PE=1 SV=1	0	-0.776325	-0.222714	-0.71908	0.26761	0.240914	-0.440238	0.29448	0.0815978	-0.870985	0	0.0958319	0.870478	0.0708572	-0.0953581	-0.326545	-0.243517	0.229196	0.137933	0.0999525
sp|P04004|VTNC_HUMAN	Vitronectin OS=Homo sapiens OX=9606 GN=VTN PE=1 SV=1	0	-0.707789	3.1759	3.29897	-0.0939626	0.754679	3.63171	-0.0347014	0.838374	3.67486	0	-0.0272248	2.30952	3.91549	0.0480194	1.20101	3.77025	-0.00326872	3.19822	3.15914
sp|P80162|CXCL6_HUMAN	C-X-C motif chemokine 6 OS=Homo sapiens OX=9606 GN=CXCL6 PE=1 SV=4	0	-0.0303563	0.466603	2.01115	0.0741416	-0.0289234	1.59687	0.506034	3.18449	3.53475	None	None	None	None	None	None	None	None	None	None
sp|P21333|FLNA_HUMAN	Filamin-A OS=Homo sapiens OX=9606 GN=FLNA PE=1 SV=4	0	-0.21287	-0.921157	-0.700979	0.357725	0.413984	-0.455445	-0.47498	-0.561655	-0.696055	0	0.249806	-0.253666	-0.722739	-0.558592	-0.577009	-0.718136	0.348265	-0.173727	-0.726267
sp|P55042|RAD_HUMAN	GTP-binding protein RAD OS=Homo sapiens OX=9606 GN=RRAD PE=1 SV=2	0	0.337524	1.37835	0.524724	0.609873	1.14532	0.777436	-0.275183	-0.162781	0.819078	0	-0.43507	2.06227	1.06834	-0.210144	0.545718	1.40697	-0.365604	0.835969	1.44999
sp|Q12905|ILF2_HUMAN	Interleukin enhancer-binding factor 2 OS=Homo sapiens OX=9606 GN=ILF2 PE=1 SV=2	0	-0.21598	-0.521723	0.109948	-0.126044	-0.386328	-0.460496	0.209794	-0.0307882	-0.481264	0	0.143397	-0.444751	-0.806816	0.195703	-0.718625	-0.58224	-0.0912754	-0.749613	-1.26988
sp|P13667|PDIA4_HUMAN	Protein disulfide-isomerase A4 OS=Homo sapiens OX=9606 GN=PDIA4 PE=1 SV=2	0	0.161692	1.19665	-0.743439	0.174812	0.857124	-0.67855	0.363427	0.408478	-0.458339	0	-0.606872	-0.143809	-1.21716	-0.00812562	-0.139156	-1.23644	-0.300118	0.296122	-1.2368
sp|P39656|OST48_HUMAN	Dolichyl-diphosphooligosaccharide--protein glycosyltransferase 48 kDa subunit OS=Homo sapiens OX=9606 GN=DDOST PE=1 SV=4	0	0.306069	1.25103	-0.0877124	-0.0536948	0.738607	-0.727016	0.138255	0.618574	-0.647342	0	-0.436462	0.251687	-0.830151	-0.307218	0.127077	-0.991422	0.292206	1.18867	-0.959321
sp|P62750|RL23A_HUMAN	60S ribosomal protein L23a OS=Homo sapiens OX=9606 GN=RPL23A PE=1 SV=1	0	-0.882049	-0.434614	-0.404663	0.150601	0.335631	-0.7331	0.0832147	-0.116455	-0.664497	0	0.110752	-0.273075	-1.48479	-0.0213758	-0.780497	-1.46592	0.151429	-0.308302	-1.01029
sp|Q9NYU2|UGGG1_HUMAN	UDP-glucose:glycoprotein glucosyltransferase 1 OS=Homo sapiens OX=9606 GN=UGGT1 PE=1 SV=3	0	0.223986	1.20613	0.918243	-0.039969	0.530302	0.44684	0.0740209	0.206737	0.875058	0	-0.0648008	0.27425	0.575923	-0.298826	-0.0514872	0.192051	-0.0990706	0.302024	-0.0437051
sp|P51151|RAB9A_HUMAN	Ras-related protein Rab-9A OS=Homo sapiens OX=9606 GN=RAB9A PE=1 SV=1	None	None	None	None	None	None	None	None	None	None	0	-0.265919	-0.0952352	-0.0490455	0.077024	0.132406	-0.331217	0.219892	0.584286	1.82917
sp|Q6P5R6|RL22L_HUMAN	60S ribosomal protein L22-like 1 OS=Homo sapiens OX=9606 GN=RPL22L1 PE=1 SV=2	None	None	None	None	None	None	None	None	None	None	0	0.774506	0.772875	0.954481	-0.25296	0.206506	1.40958	-0.0948383	-0.0662762	0.798583
sp|Q9NVP1|DDX18_HUMAN	ATP-dependent RNA helicase DDX18 OS=Homo sapiens OX=9606 GN=DDX18 PE=1 SV=2	0	1.41305	0.338363	0.928452	-0.379544	-0.60111	0.109869	-0.146847	-0.0991985	0.196332	None	None	None	None	None	None	None	None	None	None
sp|Q6PKG0|LARP1_HUMAN	La-related protein 1 OS=Homo sapiens OX=9606 GN=LARP1 PE=1 SV=2	0	0.516406	1.4361	0.890844	0.0220345	1.36363	0.113887	-0.057466	0.698337	0.83794	0	0.0348518	0.114765	1.64059	-0.0290088	-0.489568	0.802241	-0.368183	-0.278798	1.24815
sp|P78324|SHPS1_HUMAN	Tyrosine-protein phosphatase non-receptor type substrate 1 OS=Homo sapiens OX=9606 GN=SIRPA PE=1 SV=2	0	0.858439	0.451342	0.490406	-0.0185059	0.352763	0.780324	-0.0686389	-0.0434293	0.959453	0	-0.00773808	-0.250685	0.689729	-0.11633	-0.23902	0.649008	-0.193121	0.105897	1.63932
sp|Q99598|TSNAX_HUMAN	Translin-associated protein X OS=Homo sapiens OX=9606 GN=TSNAX PE=1 SV=1	0	0.974365	-0.313776	0.789635	-0.404138	0.00817136	0.288114	-0.228972	0.109026	0.751426	0	0.0299306	-0.565634	0.209598	0.44242	-0.273776	-0.129525	0.0399399	-0.34555	0.247523
sp|P01023|A2MG_HUMAN	Alpha-2-macroglobulin OS=Homo sapiens OX=9606 GN=A2M PE=1 SV=3	0	0.401324	0.323351	5.81471	0.115134	-0.885583	3.0916	-0.00813666	-0.358111	1.91092	0	-0.035342	0.164766	4.36848	0.19271	-0.416131	4.54254	0.130823	-0.260117	4.45127
sp|P05091|ALDH2_HUMAN	Aldehyde dehydrogenase, mitochondrial OS=Homo sapiens OX=9606 GN=ALDH2 PE=1 SV=2	0	-0.292138	-0.153492	-0.0268239	0.0180703	-0.0692012	-0.271703	-0.0864232	-0.0870185	0.681581	0	0.81155	0.691285	-0.345955	0.279625	0.884036	-0.187812	-0.879995	-0.675025	-0.345116
sp|Q96C36|P5CR2_HUMAN	Pyrroline-5-carboxylate reductase 2 OS=Homo sapiens OX=9606 GN=PYCR2 PE=1 SV=1	0	0.140447	1.07198	-0.0796785	0.0234446	0.65357	-0.556765	0.159252	1.01897	-0.0305687	0	-0.127463	1.0875	0.322101	-0.184381	0.741224	-0.447713	0.120089	0.495264	-0.363401
sp|Q04721|NOTC2_HUMAN	Neurogenic locus notch homolog protein 2 OS=Homo sapiens OX=9606 GN=NOTCH2 PE=1 SV=3	0	0.57976	1.62841	1.63285	-0.015739	1.70526	1.1739	0.105449	0.535472	1.67027	0	-0.575416	2.11033	2.10564	-0.137728	0.864824	2.7761	-0.143174	0.902705	3.0253
sp|P13798|ACPH_HUMAN	Acylamino-acid-releasing enzyme OS=Homo sapiens OX=9606 GN=APEH PE=1 SV=4	0	0.628717	0.524757	1.75033	0.0330011	0.717161	1.17956	-0.566368	0.101585	1.36996	0	-0.580337	-0.441233	-2.67077	-0.0740452	-0.183786	-2.62344	-0.150382	0.402182	-2.28033
sp|Q9NUM4|T106B_HUMAN	Transmembrane protein 106B OS=Homo sapiens OX=9606 GN=TMEM106B PE=1 SV=2	None	None	None	None	None	None	None	None	None	None	0	-0.662292	0.483436	1.88559	-0.1779	0.279083	1.47376	-0.0372816	0.735827	5.61809
sp|O60763|USO1_HUMAN	General vesicular transport factor p115 OS=Homo sapiens OX=9606 GN=USO1 PE=1 SV=2	0	-0.0572544	0.22834	1.76801	0.320771	0.349237	1.18112	0.399261	0.592829	1.51153	0	0.309116	0.436896	-0.0713155	0.350963	0.312504	-0.178917	0.355898	0.938054	-0.234984
sp|Q92575|UBXN4_HUMAN	UBX domain-containing protein 4 OS=Homo sapiens OX=9606 GN=UBXN4 PE=1 SV=2	0	-0.173303	-0.180341	-0.172921	-0.0452633	-0.360141	-0.37084	-0.0847957	-0.732494	0.0490883	0	0.0729699	0.0567044	-0.161207	0.412947	-0.402119	-0.137119	0.536992	-0.436382	-0.358542
sp|P37802|TAGL2_HUMAN	Transgelin-2 OS=Homo sapiens OX=9606 GN=TAGLN2 PE=1 SV=3	0	-1.09729	-1.66437	-1.30867	0.272774	-0.197314	-1.27473	0.693048	0.100039	-1.34132	0	0.179126	-0.805174	-0.56848	-0.218216	-1.14225	-0.534668	-0.445763	-0.810123	-0.760045
sp|Q8NCW5|NNRE_HUMAN	NAD(P)H-hydrate epimerase OS=Homo sapiens OX=9606 GN=NAXE PE=1 SV=2	0	0.126464	-0.313154	0.965072	-0.304339	-0.360433	-0.0917243	0.575915	0.396657	0.0426526	0	-0.0457327	-0.492758	-0.0578975	0.483443	-0.0220555	0.123905	-0.375234	-0.356469	-0.282862
sp|O00764|PDXK_HUMAN	Pyridoxal kinase OS=Homo sapiens OX=9606 GN=PDXK PE=1 SV=1	0	-0.359844	-0.505408	0.457807	-0.0382538	-0.55761	-0.273699	-0.842297	-1.00318	0.119027	0	-0.0152796	-0.749613	-0.139984	1.05424	-0.205371	-0.322799	-0.404524	-0.818763	-0.421697
sp|P63173|RL38_HUMAN	60S ribosomal protein L38 OS=Homo sapiens OX=9606 GN=RPL38 PE=1 SV=2	0	-0.535976	-0.300138	-0.777838	0.137475	-0.0145757	-0.355224	0.0786365	0.165199	-0.80792	0	0.388742	-0.65904	-2.19148	-0.519676	-0.586461	-1.61843	0.158527	-0.325659	-1.56991
sp|Q15836|VAMP3_HUMAN	Vesicle-associated membrane protein 3 OS=Homo sapiens OX=9606 GN=VAMP3 PE=1 SV=3	0	-0.769233	0.620503	0.654992	0.311342	0.786197	1.75078	-0.141481	0.717899	0.786017	0	-0.428389	-0.271513	0.0843851	0.345551	0.309861	0.237144	-0.194914	0.230057	2.85282
sp|P32322|P5CR1_HUMAN	Pyrroline-5-carboxylate reductase 1, mitochondrial OS=Homo sapiens OX=9606 GN=PYCR1 PE=1 SV=2	0	-0.0343256	0.9028	-0.780092	0.225743	0.997387	-0.561247	0.403429	0.680477	-0.777487	0	-0.240362	0.306917	-0.169128	-0.278365	0.141523	0.0896868	-0.102588	-0.174398	-0.340544
sp|Q02818|NUCB1_HUMAN	Nucleobindin-1 OS=Homo sapiens OX=9606 GN=NUCB1 PE=1 SV=4	0	-0.510862	1.49514	0.462571	-0.137611	0.423113	0.38253	-0.178421	-0.121872	0.667063	0	0.0367507	-0.128038	-0.312652	0.357108	-0.190079	-0.0801794	0.150039	0.337631	-0.259878
sp|P04844|RPN2_HUMAN	Dolichyl-diphosphooligosaccharide--protein glycosyltransferase subunit 2 OS=Homo sapiens OX=9606 GN=RPN2 PE=1 SV=3	0	-0.123375	1.04739	-0.293008	0.130123	0.808557	-0.392088	0.183659	0.650949	-0.382698	0	-0.176223	0.55238	-0.141641	-0.270627	0.363528	-0.378358	0.311924	1.29333	-0.412164
sp|Q99460|PSMD1_HUMAN	26S proteasome non-ATPase regulatory subunit 1 OS=Homo sapiens OX=9606 GN=PSMD1 PE=1 SV=2	0	-0.118374	0.214255	0.470578	0.163418	0.444142	0.33556	-0.020921	0.322524	0.160646	0	-0.0641917	0.230189	0.591635	0.0993657	0.169052	0.584556	-0.0838848	0.162169	-0.124481
sp|Q9UBQ5|EIF3K_HUMAN	Eukaryotic translation initiation factor 3 subunit K OS=Homo sapiens OX=9606 GN=EIF3K PE=1 SV=1	0	-0.227607	-0.2486	0.988796	0.105693	0.235774	0.395276	0.0206655	0.0470139	0.699266	0	0.0598593	-0.319048	0.314141	0.257983	-0.122849	-0.00703331	0.259355	0.0345917	-0.0630604
sp|Q96K17|BT3L4_HUMAN	Transcription factor BTF3 homolog 4 OS=Homo sapiens OX=9606 GN=BTF3L4 PE=1 SV=1	0	-0.385373	-1.01141	0.244496	0.176875	-0.445036	-0.667754	-0.160553	-0.480199	-0.0442626	0	-0.05547	-1.20672	0.16348	0.34239	-0.829657	-0.50889	0.13339	-0.507219	0.349307
sp|Q15907|RB11B_HUMAN	Ras-related protein Rab-11B OS=Homo sapiens OX=9606 GN=RAB11B PE=1 SV=4	0	0.872129	-0.112625	-0.28045	-0.101484	-0.181096	0.2644	0.371208	0.30466	-0.239983	0	-0.406521	-0.263236	-0.537576	-0.0011513	-0.158338	0.175471	-0.326907	0.206482	0.761669
sp|P35270|SPRE_HUMAN	Sepiapterin reductase OS=Homo sapiens OX=9606 GN=SPR PE=1 SV=1	0	0.722476	-0.162603	0.651639	-0.155998	-0.519007	-0.168914	-0.0954748	-0.161053	-0.226121	0	-0.737998	-0.0105339	0.77431	0.243003	-0.0449554	0.96282	-0.0891785	0.239326	-0.150782
sp|P62910|RL32_HUMAN	60S ribosomal protein L32 OS=Homo sapiens OX=9606 GN=RPL32 PE=1 SV=2	0	-0.0825086	0.452806	-0.349471	0.389186	1.10784	-0.413546	-0.296935	-0.136784	-0.225275	0	0.146446	0.0320296	-0.188095	-0.613175	-0.12371	0.00709692	0.289855	0.608923	0.887058
sp|O94855|SC24D_HUMAN	Protein transport protein Sec24D OS=Homo sapiens OX=9606 GN=SEC24D PE=1 SV=2	0	0.0441142	-0.18913	0.197357	0.246244	0.581434	0.664327	0.0652117	-0.271374	0.90587	0	-0.799098	-0.222101	0.851357	0.309961	0.764115	0.579	0.283628	0.527447	0.384873
sp|P22102|PUR2_HUMAN	Trifunctional purine biosynthetic protein adenosine-3 OS=Homo sapiens OX=9606 GN=GART PE=1 SV=1	0	0.575237	0.160062	0.238365	0.219683	0.0231014	0.383739	-0.0590523	-0.108622	-0.122609	0	0.404499	0.0302637	0.227591	-0.176222	0.094592	-0.0238591	-0.233878	-0.0969283	-0.313313
sp|O95336|6PGL_HUMAN	6-phosphogluconolactonase OS=Homo sapiens OX=9606 GN=PGLS PE=1 SV=2	0	-0.24073	-0.674187	0.288046	0.0732938	-0.785796	-0.199491	-0.182142	-0.240796	-0.488944	0	-0.0568584	-1.12845	-1.52564	0.849927	-0.346157	-0.546927	-0.948859	-1.09832	-0.418247
sp|P30086|PEBP1_HUMAN	Phosphatidylethanolamine-binding protein 1 OS=Homo sapiens OX=9606 GN=PEBP1 PE=1 SV=3	0	-0.142422	-0.892799	-1.69598	0.0702599	-0.370892	-1.33914	0.082449	-0.297398	-0.582203	0	0.172388	-0.648666	-1.93598	0.25312	-0.493648	-1.62935	-0.514191	-0.77088	-1.20619
sp|Q99961|SH3G1_HUMAN	Endophilin-A2 OS=Homo sapiens OX=9606 GN=SH3GL1 PE=1 SV=1	0	-0.647774	-1.08499	-0.509804	0.474581	0.232053	-0.242413	-0.42492	-0.520393	-0.479783	0	0.109577	-0.628266	-0.512118	0.270686	-0.39762	-0.398704	-0.299546	-0.713352	-0.504683
sp|P55263|ADK_HUMAN	Adenosine kinase OS=Homo sapiens OX=9606 GN=ADK PE=1 SV=2	0	0.516331	0.453035	1.52637	0.0190256	-0.393296	1.97623	0.254822	0.179306	1.28521	0	-0.431831	1.20397	1.17045	-0.279165	-0.111448	1.22259	-0.215478	0.0190107	0.556808
sp|Q6P2Q9|PRP8_HUMAN	Pre-mRNA-processing-splicing factor 8 OS=Homo sapiens OX=9606 GN=PRPF8 PE=1 SV=2	0	0.56247	0.147897	0.241632	-0.230616	-0.357034	0.490704	-0.321971	0.153959	0.567696	0	-0.0854962	0.0855743	0.206956	-0.319853	-0.0962461	0.455408	0.155398	-0.0478774	-0.380481
sp|P51810|GP143_HUMAN	G-protein coupled receptor 143 OS=Homo sapiens OX=9606 GN=GPR143 PE=1 SV=2	None	None	None	None	None	None	None	None	None	None	0	-0.419233	-0.0897104	0.950188	0.403685	0.169415	0.825894	0.128643	1.20176	3.1197
sp|O43432|IF4G3_HUMAN	Eukaryotic translation initiation factor 4 gamma 3 OS=Homo sapiens OX=9606 GN=EIF4G3 PE=1 SV=2	0	0.715645	-0.975419	-1.27144	-0.0169078	-0.51087	-0.357489	0.284546	-0.316568	-0.605296	None	None	None	None	None	None	None	None	None	None
sp|P60033|CD81_HUMAN	CD81 antigen OS=Homo sapiens OX=9606 GN=CD81 PE=1 SV=1	0	-0.0636074	0.290122	2.85034	0.0530147	-0.236973	3.52911	0.1454	-0.0292448	2.054	0	-0.0857115	0.121992	3.32018	0.0316451	-0.132648	5.22385	0.2354	-0.0721211	5.00768
sp|Q14498|RBM39_HUMAN	RNA-binding protein 39 OS=Homo sapiens OX=9606 GN=RBM39 PE=1 SV=2	0	0.0097097	-0.617088	0.960886	-0.215631	-0.586355	-0.0966707	0.0922289	-0.343217	0.428334	0	0.0940533	-0.294793	0.235406	-0.0152754	-0.525169	-0.136034	0.249785	-0.466636	-0.0249281
sp|Q9H4M9|EHD1_HUMAN	EH domain-containing protein 1 OS=Homo sapiens OX=9606 GN=EHD1 PE=1 SV=2	0	0.232807	0.128855	0.70821	-0.149928	0.0728614	1.18421	0.273029	0.279375	0.479728	0	0.128807	0.123164	0.551632	-0.432933	0.269719	1.15366	0.131305	0.314662	1.1114
sp|P46087|NOP2_HUMAN	Probable 28S rRNA (cytosine(4447)-C(5))-methyltransferase OS=Homo sapiens OX=9606 GN=NOP2 PE=1 SV=2	0	0.391305	0.466178	0.376513	-0.104565	0.117068	0.442218	-0.213576	-0.094266	1.12835	0	0.0591157	0.656758	0.676225	0.433354	0.169285	0.90883	-0.234066	-0.0100846	0.957539
sp|P62942|FKB1A_HUMAN	Peptidyl-prolyl cis-trans isomerase FKBP1A OS=Homo sapiens OX=9606 GN=FKBP1A PE=1 SV=2	0	-1.20783	-1.60265	-1.16482	0.0406915	-1.15176	-0.980548	-0.0819335	-0.921282	-1.3851	0	0.0691907	-1.28862	-0.596306	0.615847	-0.790618	-0.526517	0.0776338	-0.277387	-0.109095
sp|P61956|SUMO2_HUMAN	Small ubiquitin-related modifier 2 OS=Homo sapiens OX=9606 GN=SUMO2 PE=1 SV=3	0	-0.307984	-1.63962	-2.00068	-0.0824201	-0.865448	-2.11512	0.397909	-0.57217	-2.24455	0	0.0530155	-1.21732	-2.29888	-1.33411	-1.13564	0.000560079	-0.661273	-1.06906	-1.11863
sp|Q9H6S3|ES8L2_HUMAN	Epidermal growth factor receptor kinase substrate 8-like protein 2 OS=Homo sapiens OX=9606 GN=EPS8L2 PE=1 SV=2	0	0.461984	-0.215508	-0.0240398	0.174853	-0.732584	-0.223737	0.0147925	-0.388806	-0.0223519	0	-0.056424	-0.369375	0.1087	0.159609	-0.356936	-0.231308	0.05723	-0.286889	-0.37725
sp|Q9H3P7|GCP60_HUMAN	Golgi resident protein GCP60 OS=Homo sapiens OX=9606 GN=ACBD3 PE=1 SV=4	0	-0.168964	-0.52119	-0.345517	-0.00684325	-0.476872	-0.640531	0.685575	-0.116776	-0.665628	0	-0.0969378	-0.438818	0.907356	0.133457	-0.431718	0.121874	0.0549505	-0.658204	0.81827
sp|P14384|CBPM_HUMAN	Carboxypeptidase M OS=Homo sapiens OX=9606 GN=CPM PE=1 SV=2	None	None	None	None	None	None	None	None	None	None	0	-0.45138	0.0241454	0.308525	0.213725	0.40882	2.15776	1.03826	1.32479	3.39754
sp|Q9NZI8|IF2B1_HUMAN	Insulin-like growth factor 2 mRNA-binding protein 1 OS=Homo sapiens OX=9606 GN=IGF2BP1 PE=1 SV=2	0	-1.2608	-1.10713	-0.314673	-1.10572	-1.33107	-0.586705	0.64663	0.0718177	-0.77611	0	-0.917525	-1.10037	-0.723428	-0.631383	-0.828674	-0.446012	1.25163	-0.00251528	-0.89278
sp|Q9P0K7|RAI14_HUMAN	Ankycorbin OS=Homo sapiens OX=9606 GN=RAI14 PE=1 SV=2	None	None	None	None	None	None	None	None	None	None	0	-0.0738711	-0.476977	0.263303	0.279151	0.00643462	0.202109	0.159822	-0.322511	-0.0493894
sp|P17066|HSP76_HUMAN	Heat shock 70 kDa protein 6 OS=Homo sapiens OX=9606 GN=HSPA6 PE=1 SV=2	0	-0.278715	-0.387912	-3.36102	0.0855196	-0.0799276	-1.46539	0.159963	-0.522662	-3.08108	0	-0.233093	-0.793978	-1.52281	-0.30564	-0.967459	-1.21186	-0.227091	-0.577415	-0.379098
sp|Q9Y3A3|PHOCN_HUMAN	MOB-like protein phocein OS=Homo sapiens OX=9606 GN=MOB4 PE=1 SV=1	0	0.351106	-0.538991	0.497114	0.0597516	0.157511	0.0353828	-0.116124	-0.135165	0.0987383	0	0.0831591	-0.500729	-0.380445	0.00566678	-0.264894	-0.556283	0.0323003	-0.168881	1.08818
sp|Q14651|PLSI_HUMAN	Plastin-1 OS=Homo sapiens OX=9606 GN=PLS1 PE=1 SV=2	0	0.0981293	-0.778287	-0.675461	0.117114	-0.279069	-0.825889	0.351444	-0.117376	-0.47759	0	0.0226412	-0.290056	-0.0904665	-0.249893	-0.391665	-0.405752	0.0634666	0.0236823	-0.427554
sp|Q9ULF5|S39AA_HUMAN	Zinc transporter ZIP10 OS=Homo sapiens OX=9606 GN=SLC39A10 PE=1 SV=2	None	None	None	None	None	None	None	None	None	None	0	-0.0432405	1.84664	2.56386	-0.586072	1.0163	2.93684	-0.226976	1.85629	4.28782
sp|Q8IWE2|NXP20_HUMAN	Protein NOXP20 OS=Homo sapiens OX=9606 GN=FAM114A1 PE=1 SV=2	0	-0.224105	-0.324408	-0.091324	0.242003	0.155452	-0.164995	0.289901	-0.0124599	-0.0736207	None	None	None	None	None	None	None	None	None	None
sp|P62314|SMD1_HUMAN	Small nuclear ribonucleoprotein Sm D1 OS=Homo sapiens OX=9606 GN=SNRPD1 PE=1 SV=1	0	0.397686	-1.24596	-2.02001	-0.0837461	-1.49117	-1.37311	-0.0967363	-1.1279	-1.818	0	-0.590074	-2.24677	-2.77931	0.263908	-2.28065	-3.39849	-0.489468	-1.9997	-3.06113
sp|O00151|PDLI1_HUMAN	PDZ and LIM domain protein 1 OS=Homo sapiens OX=9606 GN=PDLIM1 PE=1 SV=4	0	-0.219505	-1.02769	-0.119893	0.87425	0.0721097	-0.751898	-0.450752	-0.520719	-0.290232	0	-0.45477	-1.21186	-0.2721	-0.0552139	-0.727955	-0.307343	0.0818993	-0.535332	0.253828
sp|P17174|AATC_HUMAN	Aspartate aminotransferase, cytoplasmic OS=Homo sapiens OX=9606 GN=GOT1 PE=1 SV=3	0	0	-0.439474	-0.0346417	-0.205878	-0.487834	-0.406855	-0.232304	-0.490443	-0.142199	0	0.390195	-0.363256	-0.0128451	0.393696	-0.208701	-0.43311	-0.527196	-0.613107	-0.287157
sp|P30046|DOPD_HUMAN	D-dopachrome decarboxylase OS=Homo sapiens OX=9606 GN=DDT PE=1 SV=3	0	-0.585952	-0.947351	-0.282716	0.181019	-0.812821	-0.711787	-0.136085	-0.706037	-0.539632	0	-0.166552	-1.01585	0.12801	0.536549	-0.588665	-0.386545	0.0948282	-0.309052	-0.402466
sp|P35611|ADDA_HUMAN	Alpha-adducin OS=Homo sapiens OX=9606 GN=ADD1 PE=1 SV=2	0	-0.81701	-0.345445	-0.794895	-0.0264396	-0.0541363	-1.18779	-0.130809	-0.565531	-0.469127	0	-0.123157	-1.09518	-0.193956	0.114582	-0.432399	0.00995155	0.360098	-0.48469	0.228923
sp|P13639|EF2_HUMAN	Elongation factor 2 OS=Homo sapiens OX=9606 GN=EEF2 PE=1 SV=4	0	0.152524	-0.414255	-0.477459	0.371328	0.419134	0.716741	-0.135903	0.0799928	-0.23485	0	-0.232269	-0.537463	-0.473967	0.170627	0.176526	-0.384821	-0.246532	-0.0128154	-0.750531
sp|P05161|ISG15_HUMAN	Ubiquitin-like protein ISG15 OS=Homo sapiens OX=9606 GN=ISG15 PE=1 SV=5	0	-0.375682	0.77872	0.593084	0.906648	0.895579	0.336891	-0.173509	-0.0639435	0.518528	0	-0.309345	-0.39657	-0.594569	0.30358	0.4784	-0.600087	-0.0254218	0.3077	-0.190394
sp|Q13586|STIM1_HUMAN	Stromal interaction molecule 1 OS=Homo sapiens OX=9606 GN=STIM1 PE=1 SV=3	0	0.77845	0.840805	1.5108	0.0423898	0.650655	1.09708	0.0218801	0.263778	1.71291	0	0.221883	0.724609	1.18765	0.393116	0.375346	1.09347	-0.164565	0.396267	1.25633
sp|P53999|TCP4_HUMAN	Activated RNA polymerase II transcriptional coactivator p15 OS=Homo sapiens OX=9606 GN=SUB1 PE=1 SV=3	0	-0.265261	-1.11298	-0.807244	0.188473	-0.867806	-1.15228	0.146987	-0.496976	-0.0585045	0	-0.142385	-1.28656	-0.163065	0.155016	-1.50583	-1.40705	-0.419321	-1.45338	-0.473252
sp|P05783|K1C18_HUMAN	Keratin, type I cytoskeletal 18 OS=Homo sapiens OX=9606 GN=KRT18 PE=1 SV=2	0	1.07218	0.392782	-0.913018	-0.608526	-0.176239	-1.33459	-0.392693	-0.578298	-1.07003	0	0.021415	-0.382644	-1.52188	-1.30042	-0.581311	-1.38599	0.0852183	-0.587861	-1.50877
sp|Q9BTU6|P4K2A_HUMAN	Phosphatidylinositol 4-kinase type 2-alpha OS=Homo sapiens OX=9606 GN=PI4K2A PE=1 SV=1	0	0.859861	1.22005	0.725709	-0.237714	0.637691	1.33566	-0.158042	0.118446	1.19995	0	-0.0417392	0.762857	1.16065	-0.175267	0.329049	1.20442	-0.0031775	0.937764	3.20622
sp|Q6YN16|HSDL2_HUMAN	Hydroxysteroid dehydrogenase-like protein 2 OS=Homo sapiens OX=9606 GN=HSDL2 PE=1 SV=1	0	-0.201375	-0.285765	0.547157	0.30456	-0.0747775	-0.881008	-0.136344	-0.779585	-0.371282	0	-0.295585	-0.49872	-1.17026	-0.0556405	-0.691628	-0.653192	0.44539	-0.560831	-1.12454
sp|Q04760|LGUL_HUMAN	Lactoylglutathione lyase OS=Homo sapiens OX=9606 GN=GLO1 PE=1 SV=4	0	-0.399211	-0.996975	-1.15984	-0.123275	-0.456476	-0.836377	-0.306551	-0.40558	-0.823782	0	-0.0117819	-0.66469	-1.21921	0.604024	-0.182807	-0.809739	0.170137	-0.221484	-0.968611
sp|O14907|TX1B3_HUMAN	Tax1-binding protein 3 OS=Homo sapiens OX=9606 GN=TAX1BP3 PE=1 SV=2	0	-0.762317	-0.657282	0.670591	0.265412	-0.798588	0.105038	0.612326	-0.686407	0.359704	0	0.0304419	-0.390502	-0.0607929	-0.341863	-0.711583	0.00697249	0.135008	-0.132203	0.463695
sp|O75718|CRTAP_HUMAN	Cartilage-associated protein OS=Homo sapiens OX=9606 GN=CRTAP PE=1 SV=1	0	-0.178015	0.371563	0.285012	0.546682	1.47525	1.41812	0.0364869	0.61933	0.961787	0	-0.441273	0.159657	1.0573	-0.638542	0.139475	0.48575	0.337044	1.21013	0.173108
sp|P09622|DLDH_HUMAN	Dihydrolipoyl dehydrogenase, mitochondrial OS=Homo sapiens OX=9606 GN=DLD PE=1 SV=2	0	0.100552	0.767358	-0.0140275	-0.0961433	0.897619	-0.00406627	0.185253	0.603086	0.0899694	0	0.359437	0.922951	-0.368202	-0.679256	0.268567	0.236172	0.0209001	0.202639	-0.278163
sp|P62753|RS6_HUMAN	40S ribosomal protein S6 OS=Homo sapiens OX=9606 GN=RPS6 PE=1 SV=1	0	0.754941	0.294006	-0.626215	-0.100675	-0.0912781	-0.550961	-0.241332	-0.0609759	-0.378759	0	0.127317	-0.160978	-0.391584	-0.990452	-0.313026	-0.135385	-0.242138	0.185999	-0.464493
sp|P02751|FINC_HUMAN	Fibronectin OS=Homo sapiens OX=9606 GN=FN1 PE=1 SV=4	0	0.0945436	0.103135	2.90278	-0.229647	-0.327337	3.18388	0.224816	-0.596244	4.20308	0	-0.358937	-0.190631	2.43238	0.0871393	1.33533	5.05288	0.187391	-0.241759	2.57984
sp|Q9UHQ4|BAP29_HUMAN	B-cell receptor-associated protein 29 OS=Homo sapiens OX=9606 GN=BCAP29 PE=1 SV=2	0	0.454987	1.19103	-0.209985	0.221931	1.61577	0.548126	-0.0565006	0.118687	0.756868	0	-0.785982	1.04686	-0.788277	-0.672245	0.496176	-1.2279	-0.228234	1.15331	-0.66975
sp|Q96PD2|DCBD2_HUMAN	Discoidin, CUB and LCCL domain-containing protein 2 OS=Homo sapiens OX=9606 GN=DCBLD2 PE=1 SV=1	0	0.986617	0.651006	0.731295	0.216653	1.13532	1.44626	-0.973998	-0.321948	1.90003	0	-0.44928	0.788931	0.527978	0.127734	0.236786	0.878384	0.240909	0.794389	4.37116
sp|P78330|SERB_HUMAN	Phosphoserine phosphatase OS=Homo sapiens OX=9606 GN=PSPH PE=1 SV=2	0	0.208257	-0.0686467	0.603033	-0.0703815	-0.576763	-0.0305637	-0.109201	-0.248205	0.567139	0	0.252832	-0.647839	0.0785501	0.164759	-0.99155	0.000218186	-0.527085	-0.889426	-0.2492
sp|P23246|SFPQ_HUMAN	Splicing factor, proline- and glutamine-rich OS=Homo sapiens OX=9606 GN=SFPQ PE=1 SV=2	0	-0.395686	-0.794246	-2.0688	-0.0319213	-0.779113	-1.69502	-0.0041221	-0.621758	-1.8426	0	-0.0666279	-0.770309	-1.36809	0.143436	-0.878427	-0.892768	0.102838	-0.94071	-1.23635
sp|Q9UNF0|PACN2_HUMAN	Protein kinase C and casein kinase substrate in neurons protein 2 OS=Homo sapiens OX=9606 GN=PACSIN2 PE=1 SV=2	0	-0.164055	-0.962312	-0.242722	0.0679879	-0.281914	0.116368	-0.500954	-0.795489	0.611425	0	-0.0273069	-0.393764	0.203682	0.601168	-0.137268	-0.143805	-0.051387	-0.428532	-0.0156813
sp|Q9H0E2|TOLIP_HUMAN	Toll-interacting protein OS=Homo sapiens OX=9606 GN=TOLLIP PE=1 SV=1	0	0.188356	0.652523	0.712513	0.215208	0.627891	0.83551	-0.0614431	-0.198873	1.1177	0	0.106311	0.45602	1.40022	0.0840735	0.99724	2.8876	0.480597	0.449015	2.92022
sp|O94888|UBXN7_HUMAN	UBX domain-containing protein 7 OS=Homo sapiens OX=9606 GN=UBXN7 PE=1 SV=2	0	0.0043241	0.698387	0.420476	-0.0590742	-0.00968967	0.0828517	0.153962	-0.195364	0.498958	None	None	None	None	None	None	None	None	None	None
sp|O75153|CLU_HUMAN	Clustered mitochondria protein homolog OS=Homo sapiens OX=9606 GN=CLUH PE=1 SV=2	0	1.09665	0.259459	-0.432219	-0.355561	-0.18192	-0.183109	-0.133127	0.039584	-0.40936	0	0.397203	-0.0750906	-0.000653108	0.116043	-0.029691	-0.511487	0.0796582	0.0360148	-0.389126
sp|O75436|VP26A_HUMAN	Vacuolar protein sorting-associated protein 26A OS=Homo sapiens OX=9606 GN=VPS26A PE=1 SV=2	0	0.803278	0.143935	0.788463	-0.291154	-0.032355	0.076272	-0.0806392	0.192748	0.181589	0	-0.176056	-0.380008	-0.206214	-0.315303	-0.0755732	-0.25483	0.141534	0.171748	1.0447
sp|P00352|AL1A1_HUMAN	Retinal dehydrogenase 1 OS=Homo sapiens OX=9606 GN=ALDH1A1 PE=1 SV=2	0	0.225196	-0.883554	-1.00838	0.047871	-0.279488	-0.205605	-0.888218	-1.103	-0.966518	0	-0.485015	-1.2489	-1.01053	1.16791	0.886214	-0.773757	-3.01483	-2.44824	-1.30592
sp|P04179|SODM_HUMAN	Superoxide dismutase [Mn], mitochondrial OS=Homo sapiens OX=9606 GN=SOD2 PE=1 SV=3	0	-0.815273	-0.61726	0.0445273	-0.275537	-0.253271	-0.620027	1.47619	1.35141	-0.104586	0	-0.181757	-0.0113543	-0.0210615	-0.438609	-0.525636	-0.365451	-0.423082	0.0640171	-0.366159
sp|Q9UHD1|CHRD1_HUMAN	Cysteine and histidine-rich domain-containing protein 1 OS=Homo sapiens OX=9606 GN=CHORDC1 PE=1 SV=2	0	0.752362	-0.473625	-0.445221	-0.168649	-0.170237	-0.318823	0.129542	0.0825759	-0.388596	0	-0.267185	-0.965913	-0.602345	0.115871	-0.501585	-0.947208	-0.17897	-1.01887	-1.39729
sp|P23588|IF4B_HUMAN	Eukaryotic translation initiation factor 4B OS=Homo sapiens OX=9606 GN=EIF4B PE=1 SV=2	0	-0.532452	-0.170972	-0.974232	-0.00490536	0.26403	-1.10284	-0.474962	-0.502197	-0.9455	0	0.0651552	-0.401336	-0.944716	0.44141	-0.177086	-1.06266	-0.0428447	-0.275754	-0.923822
sp|O14617|AP3D1_HUMAN	AP-3 complex subunit delta-1 OS=Homo sapiens OX=9606 GN=AP3D1 PE=1 SV=1	0	-0.481474	0.0727254	0.502845	0.243805	0.384931	0.523997	0.211019	-0.139467	0.780294	0	-0.189255	1.21037	1.55519	0.173287	0.322398	2.04406	0.23633	0.213087	2.03286
sp|Q15369|ELOC_HUMAN	Elongin-C OS=Homo sapiens OX=9606 GN=ELOC PE=1 SV=1	0	-0.0572919	-0.257757	-0.69186	0.134093	-0.0271693	-0.817582	0.0363395	-0.40453	-0.929723	0	0.057249	-1.02518	-0.570418	0.541493	-0.262612	-0.0624164	-0.023783	-0.374145	-0.413726
sp|Q9UL46|PSME2_HUMAN	Proteasome activator complex subunit 2 OS=Homo sapiens OX=9606 GN=PSME2 PE=1 SV=4	0	-0.063023	-0.0295661	-0.247707	0.0601536	-0.109717	0.289915	0.098652	0.0481576	0.596625	0	-0.26277	-0.176437	0.625205	0.383137	0.0320811	0.673077	0.0123087	-0.0758292	0.82337
sp|P24752|THIL_HUMAN	Acetyl-CoA acetyltransferase, mitochondrial OS=Homo sapiens OX=9606 GN=ACAT1 PE=1 SV=1	0	-0.667843	0.207459	-0.336804	0.189717	0.419479	-0.243409	0.141862	0.263691	0.200392	0	0.0507097	0.396248	-0.438527	0.24612	0.463845	-0.350458	-0.224022	-0.308047	-0.116777
sp|P09661|RU2A_HUMAN	U2 small nuclear ribonucleoprotein A' OS=Homo sapiens OX=9606 GN=SNRPA1 PE=1 SV=2	0	0.18642	-0.280914	-0.00143413	-0.0392124	-0.765418	-0.299622	-0.16117	-0.496074	0.0958949	0	-0.167979	-0.666095	-0.386698	0.0889493	-0.423763	-0.481321	0.0256925	-0.638428	-0.527866
sp|P00491|PNPH_HUMAN	Purine nucleoside phosphorylase OS=Homo sapiens OX=9606 GN=PNP PE=1 SV=2	0	-0.433166	-0.00712532	0.176014	0.00495773	-0.109856	-0.376504	0.113785	-0.180004	-0.430699	0	-0.096919	-0.119978	-0.302334	0.193001	-0.0341213	0.0255266	0.00641648	-0.370217	0.0686976
sp|Q9Y5S9|RBM8A_HUMAN	RNA-binding protein 8A OS=Homo sapiens OX=9606 GN=RBM8A PE=1 SV=1	0	0.494141	-1.21505	-1.26999	0.10697	-0.874359	-1.22333	0.176965	-0.426049	-1.36417	0	-0.232867	-1.15946	-0.470981	-0.330069	-1.00979	-0.35511	0.0306579	-0.849531	-0.767205
sp|Q9H3N1|TMX1_HUMAN	Thioredoxin-related transmembrane protein 1 OS=Homo sapiens OX=9606 GN=TMX1 PE=1 SV=1	0	0.402183	1.58136	-0.5947	-0.508217	0.659092	-0.671665	-0.231689	0.584398	-0.0926769	0	-0.406344	0.385911	-0.150098	0.250517	0.768497	-1.44696	0.333657	1.45702	-1.05143
sp|O60502|OGA_HUMAN	Protein O-GlcNAcase OS=Homo sapiens OX=9606 GN=MGEA5 PE=1 SV=2	None	None	None	None	None	None	None	None	None	None	0	0.099616	-0.0265745	0.489228	-0.141886	-0.293828	0.657441	-0.0248025	-0.212799	0.584785
sp|Q2TAC2|CCD57_HUMAN	Coiled-coil domain-containing protein 57 OS=Homo sapiens OX=9606 GN=CCDC57 PE=1 SV=2	None	None	None	None	None	None	None	None	None	None	0	0.300544	0.352392	1.34595	0.118462	0.460295	1.97341	0.0737423	0.259792	1.12718
sp|Q9UL25|RAB21_HUMAN	Ras-related protein Rab-21 OS=Homo sapiens OX=9606 GN=RAB21 PE=1 SV=3	0	0.664591	0.254136	1.24451	-0.238088	-0.190318	0.482383	-0.48601	-0.125879	-0.487043	0	-0.106141	0.28186	0.726322	0.372448	0.228666	0.762968	-0.0195903	-0.022248	1.21486
sp|P19022|CADH2_HUMAN	Cadherin-2 OS=Homo sapiens OX=9606 GN=CDH2 PE=1 SV=4	0	-1.67359	-0.987455	0.488864	-0.193108	-0.692265	1.2238	0.0123193	-0.0895346	-0.224121	0	0.627423	0.0754116	0.20965	0.382411	-0.589491	0.387444	-0.35943	-0.609487	1.06162
sp|Q4VC31|CCD58_HUMAN	Coiled-coil domain-containing protein 58 OS=Homo sapiens OX=9606 GN=CCDC58 PE=1 SV=1	0	-1.09818	-0.758922	-0.766936	0.0636151	-0.521504	-1.25275	0.372712	-0.206964	-1.45738	0	0.137328	-0.841958	-1.64724	0.14996	-0.513692	-0.808844	-0.085973	-0.481323	-1.11443
sp|P35222|CTNB1_HUMAN	Catenin beta-1 OS=Homo sapiens OX=9606 GN=CTNNB1 PE=1 SV=1	0	-0.0258929	-0.450004	0.422352	0.218577	-0.0440818	1.07925	0.156433	-0.360767	0.37938	0	0.210284	-0.176187	0.141093	-0.473268	-0.297939	0.499861	0.0590105	-0.303372	1.80752
sp|P62318|SMD3_HUMAN	Small nuclear ribonucleoprotein Sm D3 OS=Homo sapiens OX=9606 GN=SNRPD3 PE=1 SV=1	0	0.435396	-1.48858	-0.515097	-0.148072	-1.79127	-2.00195	-0.160014	-1.07725	-1.40264	0	-0.234467	-1.09502	-0.854227	0.272494	-0.99562	-1.36799	0.0691724	-0.771494	-1.23504
sp|P49588|SYAC_HUMAN	Alanine--tRNA ligase, cytoplasmic OS=Homo sapiens OX=9606 GN=AARS PE=1 SV=2	0	0.920199	0.283404	-0.628682	-0.373832	-0.411614	-0.335807	-0.0277753	-0.106795	-0.20911	0	-0.167158	-0.557878	-0.424928	0.0830933	-0.0164099	-0.268283	-0.895484	-0.732619	-0.622819
sp|P83731|RL24_HUMAN	60S ribosomal protein L24 OS=Homo sapiens OX=9606 GN=RPL24 PE=1 SV=1	0	0.341842	0.00254779	-1.78509	0.136989	-0.566877	-1.00975	-0.201871	-0.497154	-1.20077	0	0.0915455	-0.658853	-1.9528	-0.733624	-0.803243	-2.07082	0.386727	-0.137912	-1.73433
sp|P61619|S61A1_HUMAN	Protein transport protein Sec61 subunit alpha isoform 1 OS=Homo sapiens OX=9606 GN=SEC61A1 PE=1 SV=2	0	0.636368	2.41072	1.06288	-0.13936	1.415	0.449704	-0.27722	1.2328	1.10555	0	-0.143484	1.87829	0.558755	-0.90378	1.31627	0.424555	0.206573	2.1974	0.28657
sp|P52272|HNRPM_HUMAN	Heterogeneous nuclear ribonucleoprotein M OS=Homo sapiens OX=9606 GN=HNRNPM PE=1 SV=3	0	-1.1184	-0.508084	-1.43579	0.218516	-0.853069	-1.68112	0.128842	-0.991882	-1.6631	0	0.195789	-0.620865	-1.3403	-0.124455	-0.880716	-1.32859	0.270841	-0.923556	-0.922302
sp|Q99747|SNAG_HUMAN	Gamma-soluble NSF attachment protein OS=Homo sapiens OX=9606 GN=NAPG PE=1 SV=1	None	None	None	None	None	None	None	None	None	None	0	0.166096	-0.211134	0.057169	0.0992179	-0.101044	-0.0359498	-0.156868	-0.489348	0.28657
sp|Q13443|ADAM9_HUMAN	Disintegrin and metalloproteinase domain-containing protein 9 OS=Homo sapiens OX=9606 GN=ADAM9 PE=1 SV=1	0	0.617807	2.4414	2.13632	0.344669	1.77833	2.11646	-0.16273	0.792752	1.70528	None	None	None	None	None	None	None	None	None	None
sp|Q96FQ6|S10AG_HUMAN	Protein S100-A16 OS=Homo sapiens OX=9606 GN=S100A16 PE=1 SV=1	0	-0.255273	-0.369045	0.00288773	-0.0812549	0.183911	0.67662	0.563747	0.549788	0.129413	0	0.0769596	0.189407	0.39836	-0.259437	-0.0609093	1.01592	-0.373576	0.101179	0.28339
sp|O15173|PGRC2_HUMAN	Membrane-associated progesterone receptor component 2 OS=Homo sapiens OX=9606 GN=PGRMC2 PE=1 SV=1	0	-0.558957	0.929451	-0.839371	-0.457995	0.486769	-1.04748	-0.23259	0.248571	-0.910551	0	-0.085438	0.598873	-0.51409	0.48235	0.993962	-0.322174	0.00682979	0.924206	-0.283853
sp|P36776|LONM_HUMAN	Lon protease homolog, mitochondrial OS=Homo sapiens OX=9606 GN=LONP1 PE=1 SV=2	0	0.44293	0.158591	0.817975	-0.115527	-0.118777	0.515494	-0.00175722	0.268547	0.832193	0	0.162444	0.47466	1.4723	0.159173	0.650476	0.795705	0.105837	0.221888	0.605443
sp|Q06323|PSME1_HUMAN	Proteasome activator complex subunit 1 OS=Homo sapiens OX=9606 GN=PSME1 PE=1 SV=1	0	-0.245475	-0.482882	-1.32899	0.193129	-0.321581	-1.13041	0.222103	0.0535916	-1.3046	0	-0.434949	-0.810676	-0.743599	-0.000691539	-0.316806	-0.821324	0.0635929	-0.459022	-0.478196
sp|O94925|GLSK_HUMAN	Glutaminase kidney isoform, mitochondrial OS=Homo sapiens OX=9606 GN=GLS PE=1 SV=1	0	-0.378069	0.707137	-0.846728	0.12631	0.106151	-1.18423	0.151177	-0.0375013	-0.987047	0	-1.26617	-1.56627	-1.1976	0.206351	0.00418705	-1.52037	0.487055	0.246112	-1.55186
sp|P84098|RL19_HUMAN	60S ribosomal protein L19 OS=Homo sapiens OX=9606 GN=RPL19 PE=1 SV=1	0	-0.519458	-0.852216	-1.20722	0.100824	0.100996	-1.62696	-0.018875	-0.235488	-0.956776	0	-0.0231449	-0.343285	-0.78908	-0.0644214	-0.591471	-0.26946	0.34095	0.461683	-0.648193
sp|O43688|PLPP2_HUMAN	Phospholipid phosphatase 2 OS=Homo sapiens OX=9606 GN=PLPP2 PE=1 SV=1	None	None	None	None	None	None	None	None	None	None	0	-0.177721	1.20088	1.85381	0.747232	1.61052	2.65181	0.653425	1.40482	4.72778
sp|P16949|STMN1_HUMAN	Stathmin OS=Homo sapiens OX=9606 GN=STMN1 PE=1 SV=3	0	-0.428448	-1.02089	-1.59602	0.295966	-0.488561	-1.96944	-0.312658	-0.740225	-1.3266	0	-0.103984	-0.384085	-0.999862	0.108662	-0.325465	-0.411642	0.246244	-0.365761	0.271951
sp|O75976|CBPD_HUMAN	Carboxypeptidase D OS=Homo sapiens OX=9606 GN=CPD PE=1 SV=2	None	None	None	None	None	None	None	None	None	None	0	0.0112153	0.539389	0.974651	0.0884625	0.538183	1.58493	0.102231	0.63225	1.98594
sp|Q7L576|CYFP1_HUMAN	Cytoplasmic FMR1-interacting protein 1 OS=Homo sapiens OX=9606 GN=CYFIP1 PE=1 SV=1	0	0.169676	0.402007	0.503515	-0.288523	0.138083	0.709832	-0.379993	-0.282719	0.588929	0	-0.00390168	0.325804	0.911272	0.47295	0.685971	1.67762	-0.220034	0.116302	2.04868
sp|Q09666|AHNK_HUMAN	Neuroblast differentiation-associated protein AHNAK OS=Homo sapiens OX=9606 GN=AHNAK PE=1 SV=2	0	-0.344184	-1.15061	-0.913604	0.400171	-0.636221	-1.11243	0.263481	-0.770335	-1.24666	0	-0.353325	-1.14104	-1.27761	0.140106	-1.17182	-0.998834	-0.228714	-1.38279	-1.162
sp|O15145|ARPC3_HUMAN	Actin-related protein 2/3 complex subunit 3 OS=Homo sapiens OX=9606 GN=ARPC3 PE=1 SV=3	0	1.03574	0.0765711	-1.09307	0.391384	0.887941	0.248256	-0.467925	0.0253171	0.109686	0	-0.306366	0.445034	0.48012	-0.198467	0.558731	0.656103	-0.102965	0.30587	1.01456
sp|P12111|CO6A3_HUMAN	Collagen alpha-3(VI) chain OS=Homo sapiens OX=9606 GN=COL6A3 PE=1 SV=5	0	0.46113	0.594801	1.99674	0.0353211	0.431782	3.41373	-0.132168	-0.229001	2.50188	0	0.0414752	0.750806	2.55274	-0.0215328	0.47471	2.73284	-0.165223	0.163215	2.64226
sp|Q99733|NP1L4_HUMAN	Nucleosome assembly protein 1-like 4 OS=Homo sapiens OX=9606 GN=NAP1L4 PE=1 SV=1	0	-0.492424	-0.23133	-0.028846	-0.0259275	0.15138	-0.194341	0.182899	0.305534	-0.310686	0	0.87559	-0.00101409	-0.524337	0.0363981	-0.0340681	0.00194312	-0.414495	-0.0844511	-0.80596
sp|O75400|PR40A_HUMAN	Pre-mRNA-processing factor 40 homolog A OS=Homo sapiens OX=9606 GN=PRPF40A PE=1 SV=2	0	-0.0666903	0.0640145	0.575972	-0.025551	-0.153601	0.465948	0.204814	-0.0425805	0.190817	0	-0.51382	-0.947363	-0.219284	-0.0731285	-1.26469	-0.58415	0.668718	-0.661498	0.656241
sp|Q9HCC0|MCCB_HUMAN	Methylcrotonoyl-CoA carboxylase beta chain, mitochondrial OS=Homo sapiens OX=9606 GN=MCCC2 PE=1 SV=1	0	0.284142	1.28284	-0.147881	-0.0846223	0.830668	-0.185211	-0.27075	0.139304	0.0321016	0	0.338963	0.85753	0.196521	-0.147199	0.552664	0.265178	-0.0658472	0.180925	0.150177
sp|Q2TAY7|SMU1_HUMAN	WD40 repeat-containing protein SMU1 OS=Homo sapiens OX=9606 GN=SMU1 PE=1 SV=2	0	0.0677255	1.26762	0.510322	-0.0137826	0.177157	0.662106	-0.00441006	0.039791	0.40559	0	-0.115611	-0.122558	-0.0608424	0.245033	0.0336131	0.0359953	-0.0457661	-0.0521642	-0.34962
sp|P02788|TRFL_HUMAN	Lactotransferrin OS=Homo sapiens OX=9606 GN=LTF PE=1 SV=6	0	0.103665	0.504156	4.52443	0.0430345	1.09013	1.92241	-0.222815	0.874597	1.22906	0	-0.236087	0.41256	2.76859	-0.10346	0.433712	3.97492	-0.173978	-0.537892	4.40573
sp|A8MWD9|RUXGL_HUMAN;sp|P62308|RUXG_HUMAN	Putative small nuclear ribonucleoprotein G-like protein 15 OS=Homo sapiens OX=9606 GN=SNRPGP15 PE=5 SV=2;Small nuclear ribonucleoprotein G OS=Homo sapiens OX=9606 GN=SNRPG PE=1 SV=1	0	-0.0204892	-0.269968	0.695413	-0.000848706	-0.728723	0.128549	-0.016901	-0.295805	-0.257493	0	0.120539	-0.0728798	-1.36798	0.154671	-0.169627	-1.25794	0.112524	-0.0239815	-1.55764
sp|P00492|HPRT_HUMAN	Hypoxanthine-guanine phosphoribosyltransferase OS=Homo sapiens OX=9606 GN=HPRT1 PE=1 SV=2	0	0.0800364	-0.306668	-0.23887	-0.0947813	0.0530578	-0.267797	0.301174	0.307172	-0.598384	0	-0.528268	-0.723362	-0.524517	0.237882	-0.0446463	-0.251819	0.22012	0.0720102	0.144263
sp|Q9Y696|CLIC4_HUMAN	Chloride intracellular channel protein 4 OS=Homo sapiens OX=9606 GN=CLIC4 PE=1 SV=4	0	-0.158122	-0.478755	-1.09168	0.721056	0.653752	0.168134	0.306968	0.654799	-0.741406	0	-0.252671	-0.558045	-0.740083	-0.780046	-0.157001	-1.02875	0.0958626	0.370913	-0.66857
sp|Q92598|HS105_HUMAN	Heat shock protein 105 kDa OS=Homo sapiens OX=9606 GN=HSPH1 PE=1 SV=1	0	-0.0130883	-0.172187	-0.281429	0.324887	0.138716	0.158047	-0.0043029	-0.132239	-0.272557	0	0.377721	0.0345119	-0.215164	-0.187602	-0.0384325	-0.252462	-0.236873	-0.239199	-0.758883
sp|P61769|B2MG_HUMAN	Beta-2-microglobulin OS=Homo sapiens OX=9606 GN=B2M PE=1 SV=1	0	-0.164399	0.759027	-0.0515339	0.514312	1.41333	0.896983	-0.0370941	-0.0839928	-0.0170072	0	-1.10677	-0.523118	0.362261	-0.526244	-0.125961	0.834546	-0.0105352	-0.137308	0.786788
sp|O60488|ACSL4_HUMAN	Long-chain-fatty-acid--CoA ligase 4 OS=Homo sapiens OX=9606 GN=ACSL4 PE=1 SV=2	0	-0.105181	-0.145047	0.825942	-0.145795	-0.569863	0.496331	0.275318	0.389201	0.569478	0	0.0102861	-0.0649521	0.259575	-0.270425	-0.0322054	-0.148894	0.421398	0.604192	0.256886
sp|Q71DI3|H32_HUMAN	Histone H3.2 OS=Homo sapiens OX=9606 GN=HIST2H3A PE=1 SV=3	0	-0.0596427	0.70678	1.76518	-0.0313257	0.591936	0.0539529	-0.413371	0.336343	0.165811	0	-0.172661	1.8996	0.880393	-0.200199	0.370835	1.04016	0.247444	0.0640673	1.02811
sp|P19367|HXK1_HUMAN	Hexokinase-1 OS=Homo sapiens OX=9606 GN=HK1 PE=1 SV=3	0	0.316354	1.19687	0.380458	-0.273572	0.622688	0.294349	0.054024	1.04419	0.335212	0	-0.237331	0.330963	0.0224423	-0.0575352	1.22354	0.0142283	0.348403	1.08827	-0.131438
sp|Q12841|FSTL1_HUMAN	Follistatin-related protein 1 OS=Homo sapiens OX=9606 GN=FSTL1 PE=1 SV=1	0	-2.34016	-0.0890469	0.347101	1.26851	1.40224	1.19278	0.680797	0.803103	2.35367	0	-1.75808	-1.49297	-0.556747	-4.0332	-5.83557	-2.05425	-4.17225	-3.53167	-1.37945
sp|Q86Y82|STX12_HUMAN	Syntaxin-12 OS=Homo sapiens OX=9606 GN=STX12 PE=1 SV=1	None	None	None	None	None	None	None	None	None	None	0	-0.0969381	0.409535	0.43736	-0.186538	0.37225	0.230145	0.19608	0.436764	2.06599
sp|P26196|DDX6_HUMAN	Probable ATP-dependent RNA helicase DDX6 OS=Homo sapiens OX=9606 GN=DDX6 PE=1 SV=2	0	0.0808726	-0.0576191	0.282232	0.392755	-0.0278184	0.450641	0.220586	0.279189	0.359276	0	-0.0796204	-0.483356	0.0169226	0.601353	0.140558	-0.297993	-0.57563	-0.708239	-0.188585
sp|Q9UII2|ATIF1_HUMAN	ATPase inhibitor, mitochondrial OS=Homo sapiens OX=9606 GN=ATPIF1 PE=1 SV=1	0	-1.96368	-0.802376	-2.95973	0.594824	1.19234	-4.66923	-0.959644	-0.676649	-2.24119	0	-0.850723	0.116109	-0.0888659	0.567693	0.799983	0.0129025	0.903952	1.06703	0.266074
sp|O75937|DNJC8_HUMAN	DnaJ homolog subfamily C member 8 OS=Homo sapiens OX=9606 GN=DNAJC8 PE=1 SV=2	0	-0.133636	-0.878335	-0.935161	0.39309	-0.734159	-1.53331	0.181154	-0.323111	-1.18552	0	-0.546631	-2.61964	-2.12416	-0.086808	-2.00885	-2.27481	0.217718	-1.02121	-2.29811
sp|P17858|PFKAL_HUMAN	ATP-dependent 6-phosphofructokinase, liver type OS=Homo sapiens OX=9606 GN=PFKL PE=1 SV=6	0	0.326399	0.832407	0.594871	-0.0920954	0.209706	0.958771	-0.203268	0.00124311	0.474127	0	-0.250175	0.937247	0.463256	-0.327008	1.96553	1.44189	-0.544249	0.712121	0.402038
sp|P09012|SNRPA_HUMAN	U1 small nuclear ribonucleoprotein A OS=Homo sapiens OX=9606 GN=SNRPA PE=1 SV=3	0	-0.0481697	-0.0710502	0.299975	0.255519	-0.100541	0.179737	-0.037063	-0.188595	0.245146	0	-0.0994202	0.492974	0.251765	0.136633	0.832178	0.537048	-0.212882	0.120581	0.135691
sp|P62913|RL11_HUMAN	60S ribosomal protein L11 OS=Homo sapiens OX=9606 GN=RPL11 PE=1 SV=2	0	0.763579	0.299017	-1.13146	-0.0643267	-0.221934	-0.778013	-0.0828651	0.214675	-0.643008	0	0.170642	-0.166421	-0.0433333	-0.435915	-0.127472	-0.841591	0.0569247	0.0992394	-1.47667
sp|P35610|SOAT1_HUMAN	Sterol O-acyltransferase 1 OS=Homo sapiens OX=9606 GN=SOAT1 PE=1 SV=3	0	-1.01454	1.13548	-2.3047	-0.57469	1.95653	-2.05638	0.401193	0.483341	-1.86612	0	-0.224656	1.54671	-0.486262	-0.664212	1.06186	-0.582817	0.506395	1.87508	0.230921
sp|P62879|GBB2_HUMAN	Guanine nucleotide-binding protein G(I)/G(S)/G(T) subunit beta-2 OS=Homo sapiens OX=9606 GN=GNB2 PE=1 SV=3	0	-0.0601645	0.264314	-0.119638	0.274093	0.238533	1.67738	-0.200433	-0.00118512	-0.17596	0	0.104844	-0.0818828	-0.1501	-0.588194	-0.574828	-0.00838449	0.296298	0.340829	1.40991
sp|P18754|RCC1_HUMAN	Regulator of chromosome condensation OS=Homo sapiens OX=9606 GN=RCC1 PE=1 SV=1	0	0.533687	-0.0551596	-0.00226875	0.137248	-0.300158	0.207662	0.211225	-0.192705	0.25488	None	None	None	None	None	None	None	None	None	None
sp|P01008|ANT3_HUMAN	Antithrombin-III OS=Homo sapiens OX=9606 GN=SERPINC1 PE=1 SV=1	0	0.9431	1.16456	3.04643	0.0697243	0.936443	2.77155	0.335464	0.352675	2.94999	0	0.00577402	1.46569	3.53208	-0.194009	1.0564	3.91398	0.0511209	0.707827	3.57566
sp|P04406|G3P_HUMAN	Glyceraldehyde-3-phosphate dehydrogenase OS=Homo sapiens OX=9606 GN=GAPDH PE=1 SV=3	0	-1.03137	-0.169017	-0.716043	-0.202903	-0.41988	-0.172859	0.0815132	0.0327469	-0.612423	0	0.238195	-0.299115	-1.00131	0.473194	0.498588	0.143215	-0.261288	-0.251586	-0.441066
sp|O00264|PGRC1_HUMAN	Membrane-associated progesterone receptor component 1 OS=Homo sapiens OX=9606 GN=PGRMC1 PE=1 SV=3	0	0.203383	0.850699	-0.706644	-0.269011	0.664228	-0.820723	-0.344345	0.134389	-0.853513	0	-0.506415	0.12525	-0.397275	0.610171	0.741409	-0.205371	-0.018353	0.760947	-0.221828
sp|O75369|FLNB_HUMAN	Filamin-B OS=Homo sapiens OX=9606 GN=FLNB PE=1 SV=2	0	0.539343	-0.377179	-0.126401	0.0196311	0.316133	-0.182376	-0.682065	-0.648042	-0.548346	0	-0.15355	-0.44653	-0.324438	0.340356	0.282525	0.0781647	0.0847837	-0.309693	-0.389836
sp|P50591|TNF10_HUMAN	Tumor necrosis factor ligand superfamily member 10 OS=Homo sapiens OX=9606 GN=TNFSF10 PE=1 SV=1	None	None	None	None	None	None	None	None	None	None	0	0.310212	0.604084	2.4163	0.173667	0.150631	1.33051	0.184734	0.798547	2.26431
sp|Q5VW32|BROX_HUMAN	BRO1 domain-containing protein BROX OS=Homo sapiens OX=9606 GN=BROX PE=1 SV=1	None	None	None	None	None	None	None	None	None	None	0	0.246108	0.416601	2.05045	0.357189	0.199661	1.03532	-0.112514	0.172402	1.38197
sp|P53990|IST1_HUMAN	IST1 homolog OS=Homo sapiens OX=9606 GN=IST1 PE=1 SV=1	0	-0.332242	0.433466	1.68096	-0.201759	0.635096	0.494327	-0.417907	0.481722	0.897805	0	-0.190972	-0.0799375	2.99477	0.481725	-0.692864	1.8077	0.139616	0.0763904	2.03058
sp|Q07157|ZO1_HUMAN	Tight junction protein ZO-1 OS=Homo sapiens OX=9606 GN=TJP1 PE=1 SV=3	0	0.330883	-0.639167	-0.635041	0.415453	-0.222693	-0.26543	-0.377024	-0.818462	-0.60984	0	-0.0660088	-0.205922	-0.642086	0.0998295	-0.316145	-0.2983	0.142886	-0.339887	0.457347
sp|O43815|STRN_HUMAN	Striatin OS=Homo sapiens OX=9606 GN=STRN PE=1 SV=4	0	0.0768182	0.905389	0.940886	0.16519	1.30908	1.52805	-0.361824	0.213665	1.22007	0	-0.146502	-0.223109	0.0967664	0.099221	0.114692	0.178574	0.0546424	-0.1577	-0.0290398
sp|Q9BXX3|AN30A_HUMAN	Ankyrin repeat domain-containing protein 30A OS=Homo sapiens OX=9606 GN=ANKRD30A PE=2 SV=3	0	1.05099	0.916489	3.82883	0.52481	0.924514	4.57248	-0.867526	0.00463504	6.80251	0	0.0626881	0.430409	2.51852	0.233097	-0.260547	1.92076	0.164698	0.178868	1.7772
sp|E9PAV3|NACAM_HUMAN;sp|Q13765|NACA_HUMAN	Nascent polypeptide-associated complex subunit alpha, muscle-specific form OS=Homo sapiens OX=9606 GN=NACA PE=1 SV=1;Nascent polypeptide-associated complex subunit alpha OS=Homo sapiens OX=9606 GN=NACA PE=1 SV=1	0	-0.792688	-0.648598	-0.867232	0.134542	-0.541321	-1.2464	0.173286	-0.361126	-0.118456	0	0.304878	-1.34493	-1.47112	-0.0693548	-1.48257	-1.70769	-0.360451	-0.758748	-0.618009
sp|P48960|CD97_HUMAN	CD97 antigen OS=Homo sapiens OX=9606 GN=CD97 PE=1 SV=4	0	0.0946889	0.221095	0.35419	0.192945	0.421153	1.44166	0.118679	0.212865	0.739697	0	-0.990002	0.459023	0.394898	0.269828	1.56168	2.09256	-0.485699	1.40737	2.92864
sp|P13693|TCTP_HUMAN	Translationally-controlled tumor protein OS=Homo sapiens OX=9606 GN=TPT1 PE=1 SV=1	0	-0.551425	-0.783628	-1.38196	0.0963129	-0.277565	-1.13736	0.52354	0.391186	-1.16032	0	0.286254	-0.710316	-1.50119	-0.213768	-0.715565	-1.73868	-0.177326	-0.0192569	-1.7309
sp|P49585|PCY1A_HUMAN	Choline-phosphate cytidylyltransferase A OS=Homo sapiens OX=9606 GN=PCYT1A PE=1 SV=2	0	-0.00643845	0.458154	-0.587452	-0.0337604	0.873924	-0.886372	-0.72236	-0.918191	-0.31406	0	0.223785	0.203773	1.25078	-0.16762	0.058771	-0.13273	-0.372229	-0.482864	-0.185448
sp|P21589|5NTD_HUMAN	5'-nucleotidase OS=Homo sapiens OX=9606 GN=NT5E PE=1 SV=1	0	-0.036819	0.738515	1.67069	-0.123012	0.189619	2.30173	0.286895	0.796502	1.57004	0	0.304719	0.9759	1.67036	0.379312	0.777108	2.47222	-0.35668	-0.150611	0.826429
sp|O43920|NDUS5_HUMAN	NADH dehydrogenase [ubiquinone] iron-sulfur protein 5 OS=Homo sapiens OX=9606 GN=NDUFS5 PE=1 SV=3	0	-0.25148	0.914311	3.44326	1.20816	-0.242231	-0.722982	0.085293	1.72171	1.96312	0	0.333985	0.706281	0.776516	0	0.0770348	0.508391	-0.122771	-0.0695759	0.657282
sp|P38606|VATA_HUMAN	V-type proton ATPase catalytic subunit A OS=Homo sapiens OX=9606 GN=ATP6V1A PE=1 SV=2	0	0.047767	0.407799	0.210116	-0.0523286	0.254818	0.537596	0.174291	0.553498	0.510971	0	0.149598	0.641273	0.302868	-0.574958	-0.138562	0.621511	0.169423	0.38719	1.07613
sp|P33991|MCM4_HUMAN	DNA replication licensing factor MCM4 OS=Homo sapiens OX=9606 GN=MCM4 PE=1 SV=5	0	0.777636	0.289483	0.109215	-0.0523724	-0.727762	0.117672	0.00761093	-0.382648	-0.112347	0	0.0491017	-0.420324	0.9421	-0.260026	-0.527072	0.489742	0.641414	-0.277708	0.0184293
sp|P47813|IF1AX_HUMAN	Eukaryotic translation initiation factor 1A, X-chromosomal OS=Homo sapiens OX=9606 GN=EIF1AX PE=1 SV=2	0	-0.571603	-1.57424	-0.598778	0.3137	-0.000185283	-0.930779	0.0264646	-0.0485213	-0.657293	0	-0.0414614	-1.03334	-0.960289	0.193577	-0.71419	-1.07549	0.0719938	-0.0986009	-1.19625
sp|Q9BYT8|NEUL_HUMAN	Neurolysin, mitochondrial OS=Homo sapiens OX=9606 GN=NLN PE=1 SV=1	0	0.143793	-0.585646	0.0658858	-0.537757	-0.658593	-0.573736	0.0933837	-0.190781	-0.561825	0	0.267945	-0.184226	-0.27754	0.410636	-0.20912	-0.248157	-0.543322	-0.643724	-0.459871
sp|Q9Y281|COF2_HUMAN	Cofilin-2 OS=Homo sapiens OX=9606 GN=CFL2 PE=1 SV=1	0	-0.766833	-0.444389	-0.359616	-0.103553	0.0434441	-0.350563	0.201315	0.273531	-0.404891	0	-0.0672232	-0.532274	0.492977	0.331756	-0.0540746	0.202074	-0.00207292	0.213966	0.0360341
sp|P34931|HS71L_HUMAN	Heat shock 70 kDa protein 1-like OS=Homo sapiens OX=9606 GN=HSPA1L PE=1 SV=2	None	None	None	None	None	None	None	None	None	None	0	-0.482164	-0.208319	0.512342	0.516286	0.745154	1.33068	0.124227	0.586756	1.31758
sp|O60218|AK1BA_HUMAN	Aldo-keto reductase family 1 member B10 OS=Homo sapiens OX=9606 GN=AKR1B10 PE=1 SV=2	0	-3.54213	-4.18792	-2.89883	-4.52722	-3.46542	-3.12984	-3.14042	-3.37093	-2.83313	0	-2.36741	-2.48479	-1.28059	2.30282	1.61888	-0.585845	-3.42192	-2.09821	-0.631338
sp|P67809|YBOX1_HUMAN	Nuclease-sensitive element-binding protein 1 OS=Homo sapiens OX=9606 GN=YBX1 PE=1 SV=3	0	-2.05536	-0.994988	-0.819974	0.832715	0.889155	-0.912075	0.0653977	-0.0818138	-0.594085	0	0.313676	-0.146156	0.678689	-0.313023	-0.463084	-1.09275	-0.441766	0.465056	-0.578556
sp|O60506|HNRPQ_HUMAN	Heterogeneous nuclear ribonucleoprotein Q OS=Homo sapiens OX=9606 GN=SYNCRIP PE=1 SV=2	0	0.39965	-1.28024	-1.73673	-0.264131	-0.839698	-1.26172	-0.235398	-0.729535	-1.47244	0	0.0481229	-0.642641	-0.563922	0.190706	-0.712597	-0.864886	-0.030807	-0.792819	-0.716516
sp|P08621|RU17_HUMAN	U1 small nuclear ribonucleoprotein 70 kDa OS=Homo sapiens OX=9606 GN=SNRNP70 PE=1 SV=2	0	0.0384846	-0.140114	-0.575735	0.000849104	-0.335183	-0.344131	-0.22852	-0.178084	0.108874	0	0.108994	-0.173204	-0.27817	0.110092	-0.29197	-0.192321	0.161447	-0.121456	-0.242298
sp|P37837|TALDO_HUMAN	Transaldolase OS=Homo sapiens OX=9606 GN=TALDO1 PE=1 SV=2	0	-1.50809	-2.61642	-2.70652	-0.801098	-1.46895	-1.81853	-0.581302	-1.08845	-2.32939	0	-0.430311	-1.47012	-2.12874	1.57307	0.18963	-1.55523	-1.42264	-1.57654	-1.36787
sp|Q08722|CD47_HUMAN	Leukocyte surface antigen CD47 OS=Homo sapiens OX=9606 GN=CD47 PE=1 SV=1	0	0.268037	-0.0771906	0.302836	0.0339279	0.162715	1.85066	0.212561	0.369931	0.149831	0	-0.404025	0.0305114	0.115614	-0.213524	0.0212194	1.05329	0.29979	1.34045	2.71977
sp|P27694|RFA1_HUMAN	Replication protein A 70 kDa DNA-binding subunit OS=Homo sapiens OX=9606 GN=RPA1 PE=1 SV=2	0	0.453152	-0.0105553	0.196766	0.0263539	-0.196487	0.17253	-0.069383	-0.22317	0.194104	0	-0.284985	-0.49322	-0.199348	0.254254	-0.377028	0.0274094	0.367524	-0.164	-0.289934
sp|P62899|RL31_HUMAN	60S ribosomal protein L31 OS=Homo sapiens OX=9606 GN=RPL31 PE=1 SV=1	0	-0.576212	-0.650731	-0.547188	0.460357	0.174185	-0.778927	-0.0877599	-0.275114	-0.592211	0	0.241984	-0.268798	-1.28635	-0.481278	-0.394367	-0.531331	0.530275	0.206138	-0.92725
sp|P23142|FBLN1_HUMAN	Fibulin-1 OS=Homo sapiens OX=9606 GN=FBLN1 PE=1 SV=4	0	0.245923	0.179422	3.33942	-0.00634916	-0.149284	2.71506	-0.154513	-0.0415887	4.96757	0	-0.202853	0.36232	5.11351	0.351809	-0.675131	3.62512	-0.0713337	-0.050814	3.59388
sp|P04899|GNAI2_HUMAN	Guanine nucleotide-binding protein G(i) subunit alpha-2 OS=Homo sapiens OX=9606 GN=GNAI2 PE=1 SV=3	0	-0.125775	0.465267	1.23998	-0.00850474	0.424089	1.96009	0.0855252	0.212748	1.19543	0	0.101168	0.295795	0.515172	-0.0459493	0.518315	0.846342	0.121395	0.913812	2.024
sp|O00410|IPO5_HUMAN	Importin-5 OS=Homo sapiens OX=9606 GN=IPO5 PE=1 SV=4	0	0.231794	-0.0990259	1.9854e-05	0.117121	0.234904	-0.110338	0.208848	0.639995	0.00821234	0	0.170227	-0.302681	-0.319438	-0.505101	-0.17759	-0.0338747	-0.0681515	-0.149888	-0.302521
sp|Q13885|TBB2A_HUMAN;sp|Q9BVA1|TBB2B_HUMAN	Tubulin beta-2A chain OS=Homo sapiens OX=9606 GN=TUBB2A PE=1 SV=1;Tubulin beta-2B chain OS=Homo sapiens OX=9606 GN=TUBB2B PE=1 SV=1	0	0.046861	0.730246	0.559468	0.0698156	-0.25372	0.633038	-0.0227384	0.386685	0.118184	0	0.0410408	-0.307293	0.311804	-0.476585	-0.318905	-0.185901	0.271821	0.524956	-0.44745
sp|P51153|RAB13_HUMAN	Ras-related protein Rab-13 OS=Homo sapiens OX=9606 GN=RAB13 PE=1 SV=1	0	-0.00233305	-0.36767	1.87753	0.295049	-0.242103	1.044	0.45297	0.550421	1.40208	None	None	None	None	None	None	None	None	None	None
sp|P50552|VASP_HUMAN	Vasodilator-stimulated phosphoprotein OS=Homo sapiens OX=9606 GN=VASP PE=1 SV=3	0	-0.705877	-0.558538	-0.0588764	0.0779124	0.764678	0.488975	-0.496846	-0.00466553	0.0111974	0	0.553112	0.1269	0.750075	-0.0216715	-0.0599088	0.57261	-0.00676991	0.103882	0.248819
sp|P52758|RIDA_HUMAN	2-iminobutanoate/2-iminopropanoate deaminase OS=Homo sapiens OX=9606 GN=RIDA PE=1 SV=1	0	-1.11378	-1.46778	0.10316	-0.768493	-0.996772	0.235334	0.0237416	-0.160618	-0.774056	0	0.974429	0.589438	-0.80349	0.281585	-0.598484	-1.18716	-0.83693	-1.10476	-0.800713
sp|P35080|PROF2_HUMAN	Profilin-2 OS=Homo sapiens OX=9606 GN=PFN2 PE=1 SV=3	0	-0.922939	-1.30667	-1.05453	0.312401	-0.558028	-0.877464	0.315007	-0.110862	-0.741001	0	-0.774589	-1.78171	-1.12402	1.05937	-0.0879129	-1.47946	-0.451108	-0.85243	-1.23692
sp|P07339|CATD_HUMAN	Cathepsin D OS=Homo sapiens OX=9606 GN=CTSD PE=1 SV=1	0	-1.20359	-0.765912	-1.25491	0.0933496	-0.339572	-1.31925	0.338978	0.0610273	-1.43671	0	0.601683	0.0307989	-0.445068	0.047165	-0.598842	-0.437384	-0.871948	-0.888282	-0.453585
sp|P49721|PSB2_HUMAN	Proteasome subunit beta type-2 OS=Homo sapiens OX=9606 GN=PSMB2 PE=1 SV=1	0	0.193065	-0.383358	0.433112	0.0766748	0.065685	0.14805	0.398777	0.0717997	0.111409	0	-0.253217	-0.741294	0.51241	0.509361	0.0115269	0.340166	-0.0907178	-0.204749	-0.20912
sp|P25789|PSA4_HUMAN	Proteasome subunit alpha type-4 OS=Homo sapiens OX=9606 GN=PSMA4 PE=1 SV=1	0	0.368262	-0.420077	-0.0834221	-0.256073	-0.369724	0.210378	0.0661108	-0.199123	0.192976	0	-0.344225	-0.702009	0.275495	0.358888	0.0474164	0.302806	-0.311613	-0.357205	0.0330609
sp|Q9BX68|HINT2_HUMAN	Histidine triad nucleotide-binding protein 2, mitochondrial OS=Homo sapiens OX=9606 GN=HINT2 PE=1 SV=1	0	0.236197	-0.104883	-0.679598	-0.147394	-0.569456	-0.870782	-0.680613	-1.09983	-1.14991	0	0.0540178	-0.446677	-0.903065	0.887676	-0.0697632	-1.22443	0.305804	-0.241326	-1.08717
sp|P61586|RHOA_HUMAN	Transforming protein RhoA OS=Homo sapiens OX=9606 GN=RHOA PE=1 SV=1	0	0.399722	0.803243	1.17239	-0.182243	0.961814	2.23186	-0.543879	1.2216	1.34365	0	0.0837382	1.85165	1.56293	1.00085	1.17515	2.14471	-0.235117	0.7397	4.65795
sp|Q9H0D6|XRN2_HUMAN	5'-3' exoribonuclease 2 OS=Homo sapiens OX=9606 GN=XRN2 PE=1 SV=1	0	-0.863582	0.638886	0.178036	-0.180628	0.80162	-0.305253	-2.76961	0.163733	0.209463	0	0.452751	0.365889	0.666355	0.086445	0.144106	0.545147	0.0153988	-0.141442	0.37745
sp|P48643|TCPE_HUMAN	T-complex protein 1 subunit epsilon OS=Homo sapiens OX=9606 GN=CCT5 PE=1 SV=1	0	-0.353882	0.209118	-0.187576	0.00352119	0.936827	1.20183	0.0184641	0.570009	0.780817	0	0.596451	0.410854	1.11309	-0.653492	0.520442	0.408488	0.161908	0.30145	-0.743294
sp|Q9UKY7|CDV3_HUMAN	Protein CDV3 homolog OS=Homo sapiens OX=9606 GN=CDV3 PE=1 SV=1	0	-1.97394	-0.962816	-1.64736	0.334635	0.117412	-1.50606	-0.139826	-0.128625	-0.998235	0	0.118686	-1.20137	-1.36157	0.228512	-0.641018	-0.992011	0.11389	0.367632	-0.642741
sp|O60684|IMA7_HUMAN	Importin subunit alpha-7 OS=Homo sapiens OX=9606 GN=KPNA6 PE=1 SV=1	0	-0.46134	0.600888	0.190698	0.0294139	1.18355	1.15942	-0.747283	0.437599	0.761171	0	0.320093	0.502563	0.635394	-0.00904516	0.561739	0.949247	0.101311	0.363276	0.729895
sp|O15305|PMM2_HUMAN	Phosphomannomutase 2 OS=Homo sapiens OX=9606 GN=PMM2 PE=1 SV=1	0	0.472953	0.138123	0.237086	0.0512861	0.0537255	0.418112	-0.105101	0.146991	0.488774	0	0.0918253	-0.108588	0.923095	0.292346	0.637239	0.556009	-0.248176	-0.226906	0.255508
sp|O43765|SGTA_HUMAN	Small glutamine-rich tetratricopeptide repeat-containing protein alpha OS=Homo sapiens OX=9606 GN=SGTA PE=1 SV=1	0	0.351771	-0.663735	-1.2312	0.324549	0.172301	-1.01247	-0.464429	-0.514488	-0.702179	0	0.322218	-0.00533156	-0.887678	-0.460832	-0.37884	-0.801731	0.178431	0.621406	-0.711665
sp|A7E2Y1|MYH7B_HUMAN	Myosin-7B OS=Homo sapiens OX=9606 GN=MYH7B PE=1 SV=4	None	None	None	None	None	None	None	None	None	None	0	0.389875	1.86678	-0.160239	-0.30159	0.528555	0.775148	0.382012	1.04269	-0.139575
sp|P22314|UBA1_HUMAN	Ubiquitin-like modifier-activating enzyme 1 OS=Homo sapiens OX=9606 GN=UBA1 PE=1 SV=3	0	-0.0519102	-0.516298	-0.359628	0.00962939	-0.341998	-0.160064	0.225845	0.111805	-0.199796	0	0.337068	-0.580662	-0.802121	-0.0994587	-0.760365	-0.516418	-0.147702	-0.405315	-0.560392
sp|P07919|QCR6_HUMAN	Cytochrome b-c1 complex subunit 6, mitochondrial OS=Homo sapiens OX=9606 GN=UQCRH PE=1 SV=2	0	-0.250667	0.887808	-1.10887	0.220116	0.979666	-1.52503	-0.238055	0.0493115	-1.35991	0	0.399675	0.859709	-0.421963	-0.300014	-0.0523602	-0.335241	-0.376027	0.0189537	-0.539625
sp|Q8NBS9|TXND5_HUMAN	Thioredoxin domain-containing protein 5 OS=Homo sapiens OX=9606 GN=TXNDC5 PE=1 SV=2	0	-0.443659	0.472519	-1.58909	0.229312	0.778968	-0.610973	-0.450292	-0.288036	-0.822923	0	0.049296	0.203885	-1.52537	0.437251	0.256479	-1.79532	-0.166427	0.426031	-0.801791
sp|P31040|SDHA_HUMAN	Succinate dehydrogenase [ubiquinone] flavoprotein subunit, mitochondrial OS=Homo sapiens OX=9606 GN=SDHA PE=1 SV=2	0	-0.324321	0.796303	-0.111579	-0.0311394	0.261604	-0.607071	0.106006	0.65426	-0.428124	0	0.411053	0.49006	0.204231	-0.142385	0.505406	0.317225	-0.0137977	0.0337506	0.269214
sp|P15151|PVR_HUMAN	Poliovirus receptor OS=Homo sapiens OX=9606 GN=PVR PE=1 SV=2	0	0.696673	0.323049	1.16963	-0.0805853	0.116965	0.621002	0.0927422	0.232113	0.221495	0	-0.103949	0.0965897	0.472461	-0.207284	-0.339534	0.204186	0.057805	0.42534	0.914546
sp|Q969X5|ERGI1_HUMAN	Endoplasmic reticulum-Golgi intermediate compartment protein 1 OS=Homo sapiens OX=9606 GN=ERGIC1 PE=1 SV=1	0	0.326319	0.948044	0.812525	0.156706	0.833439	0.0368644	0.26405	0.543243	0.216167	0	-0.187358	1.27923	2.43463	0.0786801	1.07282	1.8307	-0.692391	0.567955	1.45218
sp|O00487|PSDE_HUMAN	26S proteasome non-ATPase regulatory subunit 14 OS=Homo sapiens OX=9606 GN=PSMD14 PE=1 SV=1	0	-0.207765	0.382394	-0.115404	0.144468	0.626156	0.452147	0.195791	0.655323	0.249511	0	0.0246743	0.286575	0.161643	-0.386516	0.266167	-0.178854	0.143976	0.200673	0.0235529
sp|P0C0S5|H2AZ_HUMAN;sp|Q71UI9|H2AV_HUMAN	Histone H2A.Z OS=Homo sapiens OX=9606 GN=H2AFZ PE=1 SV=2;Histone H2A.V OS=Homo sapiens OX=9606 GN=H2AFV PE=1 SV=3	0	-1.56567	0.160786	-0.0890027	0.381091	-0.147294	-0.641136	0.0947481	0.363743	-1.25804	0	-0.302063	1.03123	-0.144097	0.193563	-0.517311	-0.457777	-0.0165091	-0.741827	-0.737333
sp|Q9UM22|EPDR1_HUMAN	Mammalian ependymin-related protein 1 OS=Homo sapiens OX=9606 GN=EPDR1 PE=1 SV=2	0	0.200098	1.58722	0.147238	0.489421	1.13526	-0.220279	0.173745	0.315811	-0.15788	0	-0.659969	-0.636346	-1.48853	-0.097897	-0.415352	-0.854961	-2.12757	-1.95964	-1.10713
sp|P04181|OAT_HUMAN	Ornithine aminotransferase, mitochondrial OS=Homo sapiens OX=9606 GN=OAT PE=1 SV=1	0	0.0651711	-0.0518756	-0.0326644	0.254085	0.459153	-0.218426	0.120088	0.252151	-0.567481	0	-0.253546	-0.247823	-0.434347	-0.470193	-0.310806	-0.486659	0.629229	0.437319	-0.141167
sp|P55786|PSA_HUMAN	Puromycin-sensitive aminopeptidase OS=Homo sapiens OX=9606 GN=NPEPPS PE=1 SV=2	0	0.686219	-0.0752374	0.0371232	-0.240278	-0.00811457	0.433308	0.0918725	0.597679	0.222424	0	0.160016	0.396072	0.562021	-0.0661817	0.637174	0.464166	0.104246	0.624671	0.262465
sp|P68104|EF1A1_HUMAN	Elongation factor 1-alpha 1 OS=Homo sapiens OX=9606 GN=EEF1A1 PE=1 SV=1	0	-0.291076	0.140422	-0.609377	0.0753544	0.000606616	0.0725123	-0.0400566	0.318299	-0.560464	0	0.0723583	-0.081715	-0.978093	-0.13146	-0.0204502	-0.619566	-0.0711052	0.281387	-0.986489
sp|Q92499|DDX1_HUMAN	ATP-dependent RNA helicase DDX1 OS=Homo sapiens OX=9606 GN=DDX1 PE=1 SV=2	0	-0.155142	-0.134026	-0.0112197	0.102618	-0.124768	0.159584	0.0934181	0.069899	0.125014	0	-0.124811	-0.479717	0.580715	0.473437	-0.118508	0.268231	0.120934	-0.375104	0.0441359
sp|P21281|VATB2_HUMAN	V-type proton ATPase subunit B, brain isoform OS=Homo sapiens OX=9606 GN=ATP6V1B2 PE=1 SV=3	0	0.433426	0.827086	0.280158	-0.0902661	0.53459	0.369891	-0.232961	0.0558525	0.841616	0	0.305733	1.05126	1.12686	-0.557903	0.155144	0.896685	0.138533	0.435795	1.27417
sp|Q9Y617|SERC_HUMAN	Phosphoserine aminotransferase OS=Homo sapiens OX=9606 GN=PSAT1 PE=1 SV=2	0	0.933672	-0.106071	-0.433079	-0.203938	-0.41843	-0.463446	-0.258871	-0.501744	0.102428	0	0.0663332	-0.47307	-0.244471	0.253475	-0.447005	-0.365541	-0.694936	-0.923528	-0.48949
sp|P99999|CYC_HUMAN	Cytochrome c OS=Homo sapiens OX=9606 GN=CYCS PE=1 SV=2	0	-0.535153	-1.14116	-1.35739	0.261058	-0.395964	-1.92238	0.0778093	-0.69426	-1.71059	0	0.0337379	-1.43532	-2.06853	-0.304899	-1.93823	-2.21705	0.378338	-0.588897	-2.01549
sp|P46783|RS10_HUMAN	40S ribosomal protein S10 OS=Homo sapiens OX=9606 GN=RPS10 PE=1 SV=1	0	-0.427872	-0.3108	-0.612473	-0.155029	-0.0448187	-0.630877	-0.133728	0.0703424	-0.632826	0	-0.241722	-0.405704	-0.451657	0.0327603	-0.208274	-1.21364	0.13897	-0.0846087	-0.51925
sp|Q07955|SRSF1_HUMAN	Serine/arginine-rich splicing factor 1 OS=Homo sapiens OX=9606 GN=SRSF1 PE=1 SV=2	0	0.175996	-0.576675	-0.692454	0.0913498	-0.315364	-0.936073	-0.0663125	0.211213	-0.469607	0	0.110046	-0.0770545	-0.407353	-0.900131	-0.638735	-0.581309	0.370536	-0.478388	-0.69308
sp|Q9BZZ5|API5_HUMAN	Apoptosis inhibitor 5 OS=Homo sapiens OX=9606 GN=API5 PE=1 SV=3	0	-0.258531	-0.3384	0.146779	-0.122735	-0.402775	0.191301	0.0745727	-0.0722011	0.498708	0	0.210999	0.0250492	0.253756	0.0220548	-0.494767	0.434649	0.346131	-0.0782309	0.720144
sp|Q12929|EPS8_HUMAN	Epidermal growth factor receptor kinase substrate 8 OS=Homo sapiens OX=9606 GN=EPS8 PE=1 SV=1	None	None	None	None	None	None	None	None	None	None	0	0.498801	0.296907	1.26524	0.320988	0.109895	1.53404	-0.18503	-0.0387244	1.24743
sp|P00387|NB5R3_HUMAN	NADH-cytochrome b5 reductase 3 OS=Homo sapiens OX=9606 GN=CYB5R3 PE=1 SV=3	0	0.100254	-0.404126	-1.40001	-0.228228	-0.430122	-0.849808	-0.29018	-0.262418	-1.6428	0	-0.0113664	0.809594	-0.76879	0.475042	0.750801	0.0259013	-0.347237	0.233384	-0.34058
sp|Q96CW1|AP2M1_HUMAN	AP-2 complex subunit mu OS=Homo sapiens OX=9606 GN=AP2M1 PE=1 SV=2	0	0.902234	-0.158538	0.632051	-0.211596	-0.190502	1.2477	0.253389	0.457341	1.3753	0	0.241673	-0.0251748	-0.239604	-0.137076	0.123592	-0.139337	-0.321711	-0.767904	-0.451076
sp|P49354|FNTA_HUMAN	Protein farnesyltransferase/geranylgeranyltransferase type-1 subunit alpha OS=Homo sapiens OX=9606 GN=FNTA PE=1 SV=1	0	0.576289	-0.657311	0.0832612	-0.278278	-0.627611	0.0418822	0.351553	-0.161071	0.28905	0	-0.0392768	-0.937207	-0.676754	-0.324032	-0.836431	0.434799	-0.32244	-0.663841	-0.388623
sp|Q9Y639|NPTN_HUMAN	Neuroplastin OS=Homo sapiens OX=9606 GN=NPTN PE=1 SV=2	0	0.0549816	-0.0475554	0.0983626	0.152977	0.883773	1.72565	0.165772	0.0896858	0.695501	0	-0.504101	0.0997357	-0.164705	-0.0836115	-0.0961454	0.291909	0.203168	0.924762	1.93704
sp|P41440|S19A1_HUMAN	Folate transporter 1 OS=Homo sapiens OX=9606 GN=SLC19A1 PE=1 SV=3	None	None	None	None	None	None	None	None	None	None	0	-0.0752595	1.05938	1.98771	0.0925954	0.88274	2.40624	0.118232	0.928614	3.73871
sp|Q9UMS4|PRP19_HUMAN	Pre-mRNA-processing factor 19 OS=Homo sapiens OX=9606 GN=PRPF19 PE=1 SV=1	0	0.0267021	-0.767931	-0.589025	-0.187021	-0.645751	-0.396204	0.06642	-0.51799	-0.625791	0	-0.137013	-0.591509	-0.651668	0.28839	-0.470379	-0.227345	0.106115	-0.767618	-0.679555
sp|P05362|ICAM1_HUMAN	Intercellular adhesion molecule 1 OS=Homo sapiens OX=9606 GN=ICAM1 PE=1 SV=2	0	0.0392855	-0.333277	0.361212	0.490899	1.01391	2.34072	0.0358158	0.234646	1.3488	0	-0.253042	0.523011	1.06744	-0.479409	-0.558066	-0.331839	0.371269	1.387	1.77171
sp|P80723|BASP1_HUMAN	Brain acid soluble protein 1 OS=Homo sapiens OX=9606 GN=BASP1 PE=1 SV=2	0	-1.38951	0.0484662	0.186238	0.367548	0.821024	1.63446	0.820041	0.544864	1.12829	0	-0.0873677	0.418995	0.317317	-1.80481	-1.40868	-0.571194	0.126716	0.892106	2.01494
sp|Q9ULV4|COR1C_HUMAN	Coronin-1C OS=Homo sapiens OX=9606 GN=CORO1C PE=1 SV=1	0	0.892878	0.216312	-0.899392	-0.0374771	0.139026	-0.385578	-0.128141	-0.0850836	-0.278789	0	-0.30986	0.769696	0.0316543	-0.768507	0.171091	0.0335211	0.0237341	0.574163	0.26881
sp|Q99653|CHP1_HUMAN	Calcineurin B homologous protein 1 OS=Homo sapiens OX=9606 GN=CHP1 PE=1 SV=3	0	0.782474	0.29509	0.406202	-0.206686	0.0352476	0.0120584	0.222482	0.257808	0.1734	0	-0.427524	-0.0222855	0.282044	-0.428621	0.0902872	0.433383	0.056754	0.328526	0.410121
sp|P38159|RBMX_HUMAN	RNA-binding motif protein, X chromosome OS=Homo sapiens OX=9606 GN=RBMX PE=1 SV=3	0	-0.356161	-0.0583059	-0.859614	0.172498	-0.228154	-1.15226	-0.00598818	-0.372531	-0.768569	0	-0.374369	0.563127	0.00816311	0.203085	-0.547928	-0.344294	0.240168	-0.694257	0.044438
sp|Q9BTT0|AN32E_HUMAN	Acidic leucine-rich nuclear phosphoprotein 32 family member E OS=Homo sapiens OX=9606 GN=ANP32E PE=1 SV=1	0	-0.0634907	-0.317573	0.338365	-0.00222806	-0.4725	0.0299395	0.383104	-0.0163465	0.158734	0	-0.023542	-1.04779	-1.0541	0.0857855	-0.939619	-0.714642	-0.175902	-1.01507	-1.18614
sp|P52597|HNRPF_HUMAN	Heterogeneous nuclear ribonucleoprotein F OS=Homo sapiens OX=9606 GN=HNRNPF PE=1 SV=3	0	-0.277312	-0.805136	-0.468648	-0.0724128	-1.34321	-0.634794	0.0871482	-0.836212	-0.928652	0	0.118776	-1.06213	-1.55387	-0.400744	-1.47923	-1.31511	0.440501	-0.927351	-1.66783
sp|P13746|1A11_HUMAN	HLA class I histocompatibility antigen, A-11 alpha chain OS=Homo sapiens OX=9606 GN=HLA-A PE=1 SV=1	0	1.61815	0.726281	0.887142	-1.32538	-0.988213	-0.21506	-0.941761	-1.01394	0.274067	0	-0.379552	0.940455	2.82139	1.25988	2.06637	4.06477	-0.836315	0.477874	3.24335
sp|Q01130|SRSF2_HUMAN	Serine/arginine-rich splicing factor 2 OS=Homo sapiens OX=9606 GN=SRSF2 PE=1 SV=4	0	-0.0131993	-0.791332	-1.35126	0.374275	-0.727645	-1.79745	-0.227395	-0.0379724	-0.97732	0	0.139858	-0.303465	-0.436044	-0.896915	-0.971042	-1.09687	0.405586	-0.970515	-0.671865
sp|P55084|ECHB_HUMAN	Trifunctional enzyme subunit beta, mitochondrial OS=Homo sapiens OX=9606 GN=HADHB PE=1 SV=3	0	-0.273751	0.411544	-0.906573	-0.0965446	0.111399	-1.45535	0.0600058	-0.143836	-0.96784	0	0.141197	0.0700875	-1.10079	0.216477	0.342441	-0.845508	0.13042	-0.555224	-1.14408
sp|Q14376|GALE_HUMAN	UDP-glucose 4-epimerase OS=Homo sapiens OX=9606 GN=GALE PE=1 SV=2	0	0.80501	0.683796	-0.129379	-0.047562	-0.437061	-0.150807	0.150714	-0.0615999	-0.376644	0	-0.51886	-0.99788	-1.38875	-0.0664283	-0.415512	-1.31441	0.222199	-0.327992	-1.41605
sp|Q9UBQ0|VPS29_HUMAN	Vacuolar protein sorting-associated protein 29 OS=Homo sapiens OX=9606 GN=VPS29 PE=1 SV=1	0	0.965543	-0.105963	-0.537772	-0.475693	-0.383058	-0.0562175	-0.0601488	-0.00145415	0.129689	0	-0.0570545	-0.274945	-0.422589	-0.940505	-0.168755	-0.127364	0.0458223	-0.165412	1.25934
sp|Q9C005|DPY30_HUMAN	Protein dpy-30 homolog OS=Homo sapiens OX=9606 GN=DPY30 PE=1 SV=1	0	-0.710867	-0.136073	1.09034	0.234046	-0.0459433	0.186017	0.0856825	0.328515	1.35236	0	0.436776	-0.119242	0.50975	1.47254	0.271259	0.12518	0.231429	0.0143765	0.168852
sp|P27144|KAD4_HUMAN	Adenylate kinase 4, mitochondrial OS=Homo sapiens OX=9606 GN=AK4 PE=1 SV=1	None	None	None	None	None	None	None	None	None	None	0	-1.53462	-0.670202	-1.16454	0.337256	1.20705	-1.00986	1.06961	1.41685	-0.360312
sp|O43813|LANC1_HUMAN	LanC-like protein 1 OS=Homo sapiens OX=9606 GN=LANCL1 PE=1 SV=1	0	0.225882	0.28755	1.19413	0.0612722	0.28344	0.84768	0.170398	0.0946445	0.185434	None	None	None	None	None	None	None	None	None	None
sp|Q12797|ASPH_HUMAN	Aspartyl/asparaginyl beta-hydroxylase OS=Homo sapiens OX=9606 GN=ASPH PE=1 SV=3	0	-0.321455	-0.0810346	0.358193	0.00337159	0.11055	-0.218076	0.0390086	0.328807	-0.0859003	0	-0.0862405	0.741737	-0.404106	0.687981	0.695029	-0.293637	-0.388535	0.0408199	-0.168479
sp|P16422|EPCAM_HUMAN	Epithelial cell adhesion molecule OS=Homo sapiens OX=9606 GN=EPCAM PE=1 SV=2	None	None	None	None	None	None	None	None	None	None	0	-0.304281	-0.317445	1.04895	-0.0241295	-0.140213	0.85582	1.0024	1.23572	3.90874
sp|P36543|VATE1_HUMAN	V-type proton ATPase subunit E 1 OS=Homo sapiens OX=9606 GN=ATP6V1E1 PE=1 SV=1	0	-0.342429	0.434155	0.0637554	-0.0239447	0.153315	-0.278947	0.156247	0.315292	-0.552408	0	0.0586786	0.664192	0.888426	-0.00689761	-0.345367	0.406647	0.355797	0.63222	1.4957
sp|P28074|PSB5_HUMAN	Proteasome subunit beta type-5 OS=Homo sapiens OX=9606 GN=PSMB5 PE=1 SV=3	0	0.408896	-0.222055	-1.06581	-0.295441	0.194118	-0.406469	-0.323597	0.197338	-0.607821	0	-0.658408	-0.134585	0.790767	0.185425	0.100819	0.172676	-0.15668	0.113615	0.419963
sp|Q07812|BAX_HUMAN	Apoptosis regulator BAX OS=Homo sapiens OX=9606 GN=BAX PE=1 SV=1	0	-1.51363	-0.477067	-0.631982	-0.00760015	-0.313657	-0.893681	0.0789158	0.0240121	-1.02757	0	-0.12213	0.350058	0.17497	0.707455	0.440051	0.330304	-0.368129	-0.0798234	0.62079
sp|P36957|ODO2_HUMAN	Dihydrolipoyllysine-residue succinyltransferase component of 2-oxoglutarate dehydrogenase complex, mitochondrial OS=Homo sapiens OX=9606 GN=DLST PE=1 SV=4	0	-1.16543	1.50714	0.0756295	-0.328989	0.0726392	0.292738	-0.137161	0.0201222	0.0815479	0	0.243531	0.602268	-0.280601	-0.0252244	-0.01299	-0.482992	0.80922	1.33147	-0.541572
sp|P30457|1A66_HUMAN	HLA class I histocompatibility antigen, A-66 alpha chain OS=Homo sapiens OX=9606 GN=HLA-A PE=1 SV=1	0	1.44963	1.4582	1.94454	-0.473569	-0.343659	2.24183	-0.449412	-0.508703	2.16366	None	None	None	None	None	None	None	None	None	None
sp|Q86SF2|GALT7_HUMAN	N-acetylgalactosaminyltransferase 7 OS=Homo sapiens OX=9606 GN=GALNT7 PE=1 SV=1	0	0.43601	0.92011	0.0651801	0.0272452	0.623494	0.354135	-0.0623367	-0.320341	0.58164	0	-0.221366	0.496357	0.637798	-0.188434	0.416752	0.186962	0.163875	0.487879	0.119075
sp|Q9Y3C6|PPIL1_HUMAN	Peptidyl-prolyl cis-trans isomerase-like 1 OS=Homo sapiens OX=9606 GN=PPIL1 PE=1 SV=1	0	0.216062	-0.387904	0.548065	-0.0673996	-0.472752	0.489696	-0.36866	-0.569093	-0.0926838	0	-0.24765	-0.567533	0.0755145	0.675642	-0.244454	-0.560981	0.0497185	-0.519836	-0.238926
sp|P55769|NH2L1_HUMAN	NHP2-like protein 1 OS=Homo sapiens OX=9606 GN=SNU13 PE=1 SV=3	0	-0.474234	0.157309	-1.25255	0.0226719	-0.0610469	-1.33245	-0.110213	0.474975	-1.40766	0	0.085086	-0.309059	-2.14731	0.0235185	-0.624805	-1.65252	0.128761	-0.441082	-1.65395
sp|P04792|HSPB1_HUMAN	Heat shock protein beta-1 OS=Homo sapiens OX=9606 GN=HSPB1 PE=1 SV=2	0	-0.691075	-1.02123	-1.4049	0.973024	0.575547	-0.561445	-0.364615	-0.72938	-0.861185	0	0.122626	-0.37562	-1.72489	-0.623818	-0.925124	-1.37551	-0.143625	-0.298124	-1.5115
sp|Q8NG11|TSN14_HUMAN	Tetraspanin-14 OS=Homo sapiens OX=9606 GN=TSPAN14 PE=1 SV=1	0	1.44927	0.0439989	1.37568	-0.663968	-0.272937	1.66355	-0.597198	-0.0221463	1.4176	0	-0.155235	0.00249829	0.961716	-0.612515	-0.285064	2.4097	-0.0525213	0.343263	3.48419
sp|P02765|FETUA_HUMAN	Alpha-2-HS-glycoprotein OS=Homo sapiens OX=9606 GN=AHSG PE=1 SV=1	0	0.142466	3.91137	6.10948	-1.20191	3.46684	4.20312	-2.7233	2.16322	4.61625	0	-0.334492	4.83207	5.83629	0.828997	4.92023	7.21552	0.205331	1.63658	7.183
sp|P18085|ARF4_HUMAN	ADP-ribosylation factor 4 OS=Homo sapiens OX=9606 GN=ARF4 PE=1 SV=3	0	-0.0825606	0.207709	0.37306	-0.105392	-0.454697	0.632654	0.277916	0.213778	-0.468922	0	0.0225096	-0.0658592	0.210468	-0.118558	0.408544	-0.0730479	-0.0127102	0.569892	0.422893
sp|P47985|UCRI_HUMAN	Cytochrome b-c1 complex subunit Rieske, mitochondrial OS=Homo sapiens OX=9606 GN=UQCRFS1 PE=1 SV=2	0	-0.129182	1.01831	1.20314	0.132614	0.850918	0.446459	-0.114064	0.168713	0.57643	0	0.615414	1.81549	0.355442	-0.580553	0.679167	0.933107	-0.401855	0.431609	0.505804
sp|Q96A49|SYAP1_HUMAN	Synapse-associated protein 1 OS=Homo sapiens OX=9606 GN=SYAP1 PE=1 SV=1	0	-0.648277	-1.80685	-1.47885	-0.0324832	-1.12121	-1.08909	-0.0597635	-0.97178	-1.70595	0	0.151839	-0.992666	-1.1596	0.578367	-0.387932	-0.736423	-0.173038	-0.70309	-1.02828
sp|P40222|TXLNA_HUMAN	Alpha-taxilin OS=Homo sapiens OX=9606 GN=TXLNA PE=1 SV=3	0	-0.586612	-0.152683	-0.562534	0.349004	0.792202	0.0637896	-0.192227	-0.913063	0.117155	0	0.180039	-0.284221	0.862879	0.282507	-0.190883	0.878462	0.164476	0.0440881	0.528884
sp|Q9H0U4|RAB1B_HUMAN	Ras-related protein Rab-1B OS=Homo sapiens OX=9606 GN=RAB1B PE=1 SV=1	None	None	None	None	None	None	None	None	None	None	0	0.415178	0.894229	-0.320081	0.706586	0.739711	-0.202852	-0.328462	0.594445	1.36523
sp|Q9UJ70|NAGK_HUMAN	N-acetyl-D-glucosamine kinase OS=Homo sapiens OX=9606 GN=NAGK PE=1 SV=4	0	0.0675762	-0.517872	0.102031	-0.0952758	-0.623121	0.13051	0.168881	-0.0732664	-0.00412642	None	None	None	None	None	None	None	None	None	None
sp|P0DOX8|IGL1_HUMAN	Immunoglobulin lambda-1 light chain OS=Homo sapiens OX=9606 PE=1 SV=1	0	0.981568	0.313512	1.61385	-0.0899684	0.309145	0.340086	0.0113146	0.571007	0.0778764	0	0.114077	2.12071	3.38509	0.233059	0.862616	3.64698	0.283066	0.878117	3.79866
sp|Q7Z3B4|NUP54_HUMAN	Nucleoporin p54 OS=Homo sapiens OX=9606 GN=NUP54 PE=1 SV=2	0	0.16059	0.0012672	-0.0297945	0.0515237	-0.205343	-0.364345	-0.128158	-0.114323	-0.209663	0	0.182169	-0.123348	-0.0315187	-0.289152	-0.497371	0.164929	0.357829	-0.497654	0.283213
sp|P19623|SPEE_HUMAN	Spermidine synthase OS=Homo sapiens OX=9606 GN=SRM PE=1 SV=1	0	0.124165	-0.350534	-0.272036	0.417946	0.165734	0.446305	0.28915	0.490581	-0.212167	0	-0.25149	-0.688007	-0.388521	-0.387992	-0.30162	-0.643165	0.165639	0.172716	-0.32363
sp|P35998|PRS7_HUMAN	26S proteasome regulatory subunit 7 OS=Homo sapiens OX=9606 GN=PSMC2 PE=1 SV=3	0	0.366467	0.188177	0.231141	0.00374109	-0.0893613	0.745015	0.0424196	0.125474	0.278576	0	-0.0425707	-0.0578112	0.218448	-0.383262	0.195574	0.142652	0.184729	0.299003	0.41643
sp|P06733|ENOA_HUMAN	Alpha-enolase OS=Homo sapiens OX=9606 GN=ENO1 PE=1 SV=2	0	-0.18619	-1.3283	-2.45787	-0.231535	-0.589247	-1.45583	-0.0384874	-0.742349	-1.60947	0	-0.574506	-1.50937	-1.89538	0.850452	-0.484169	-1.86126	-0.464059	-0.860359	-1.34593
sp|Q15717|ELAV1_HUMAN	ELAV-like protein 1 OS=Homo sapiens OX=9606 GN=ELAVL1 PE=1 SV=2	0	0.485386	-0.358065	-0.0527956	-0.212032	-0.311636	-0.206931	0.0576588	-0.212244	-0.458538	0	0.0471436	-0.466566	-0.390558	-0.616058	-0.75663	-0.345036	0.113187	-0.369769	-0.156443
sp|P07686|HEXB_HUMAN	Beta-hexosaminidase subunit beta OS=Homo sapiens OX=9606 GN=HEXB PE=1 SV=3	0	0.439211	0.89232	-0.0413264	-0.180161	0.0642335	-0.46441	0.318446	0.32832	-0.288512	0	0.404614	0.552889	-0.367717	-0.520423	-0.706471	-0.360536	-1.04235	-0.917923	-0.206116
sp|P63313|TYB10_HUMAN	Thymosin beta-10 OS=Homo sapiens OX=9606 GN=TMSB10 PE=1 SV=2	0	-0.621396	-2.9809	-1.42269	0.363174	-1.47402	-3.0147	-1.53981	-1.64769	-2.20471	0	0.702996	-2.59497	-2.96177	0.588164	-2.05262	-2.03864	-0.730602	-1.45226	-0.825517
sp|P25788|PSA3_HUMAN	Proteasome subunit alpha type-3 OS=Homo sapiens OX=9606 GN=PSMA3 PE=1 SV=2	0	-0.123196	-1.05274	-0.552839	-0.0820784	-0.434956	-0.560595	0.180144	-0.301707	-0.546452	0	-0.220864	-1.39393	-0.882599	0.469328	-0.436555	-0.984514	-0.215977	-0.541499	-1.13535
sp|Q9UBS4|DJB11_HUMAN	DnaJ homolog subfamily B member 11 OS=Homo sapiens OX=9606 GN=DNAJB11 PE=1 SV=1	0	-0.21845	0.45957	-0.769115	0.144379	0.823715	-0.642542	-0.0625439	0.170557	-0.0920915	0	-0.100094	0.693036	0.116134	-0.251123	0.529936	-0.167129	0.361858	1.33105	-0.286976
sp|O15042|SR140_HUMAN	U2 snRNP-associated SURP motif-containing protein OS=Homo sapiens OX=9606 GN=U2SURP PE=1 SV=2	0	0.29936	0.14629	1.87552	-0.163924	-0.386799	0.362117	0.0403864	-0.693031	1.17597	0	0.161295	-0.164563	1.13638	0.201887	0.0803371	0.885583	0.0487398	-0.440801	0.533962
sp|P98066|TSG6_HUMAN	Tumor necrosis factor-inducible gene 6 protein OS=Homo sapiens OX=9606 GN=TNFAIP6 PE=1 SV=2	0	-0.116509	0.155277	4.80366	0.0264789	-0.409428	2.86865	-0.0758147	-0.131004	4.1845	0	-0.357164	-0.789672	3.4371	0.442023	-1.4201	2.47218	0.0830264	-0.391173	0.864035
sp|Q15008|PSMD6_HUMAN	26S proteasome non-ATPase regulatory subunit 6 OS=Homo sapiens OX=9606 GN=PSMD6 PE=1 SV=1	0	-0.0291816	0.692684	0.331825	0.0883703	1.00857	0.712893	-0.211067	0.862215	0.426481	0	-0.242455	0.475228	0.176804	-0.244841	0.558774	0.227073	0.03034	0.51131	0.555519
sp|P51636|CAV2_HUMAN	Caveolin-2 OS=Homo sapiens OX=9606 GN=CAV2 PE=1 SV=2	0	0.135199	1.03829	1.33636	0.340461	0.623298	0.856924	0.0710673	0.310219	0.73654	0	-0.246657	-0.0782822	-0.636523	-0.0178587	0.275209	-0.510745	0.294465	0.885969	0.996184
sp|Q9Y376|CAB39_HUMAN	Calcium-binding protein 39 OS=Homo sapiens OX=9606 GN=CAB39 PE=1 SV=1	0	0.121424	-0.649131	-0.155645	0.0650176	-0.249339	0.662068	-0.181599	-0.24832	-0.075602	0	0.151494	-0.282157	0.0169835	0.127767	-0.227271	0.0342626	0.181357	0.254703	0.826668
sp|Q8NE86|MCU_HUMAN	Calcium uniporter protein, mitochondrial OS=Homo sapiens OX=9606 GN=MCU PE=1 SV=1	0	-0.31718	0.761369	-0.16002	-0.236009	0.35385	-0.406161	-0.679736	-0.156894	-0.289478	0	0.237697	1.39084	0.614239	0.101866	1.68716	0.636816	0.155492	1.02137	0.736652
sp|Q9NVA2|SEP11_HUMAN	Septin-11 OS=Homo sapiens OX=9606 GN=SEPT11 PE=1 SV=3	0	0.280664	-0.249299	0.099782	0.146999	0.163891	0.19887	0.265399	0.0392595	-0.0070057	0	-0.174121	-1.2177	-0.874788	-0.430816	-0.805289	-0.98493	-0.250658	-0.301862	-1.26305
sp|P04083|ANXA1_HUMAN	Annexin A1 OS=Homo sapiens OX=9606 GN=ANXA1 PE=1 SV=2	0	-0.333279	-0.295576	-1.11574	0.448461	0.25444	-0.21542	-0.57587	-0.403856	-0.431941	0	0.0305539	-0.580303	-1.29485	0.756204	0.115618	-0.546586	-1.53906	-1.11572	-0.867033
sp|Q13283|G3BP1_HUMAN	Ras GTPase-activating protein-binding protein 1 OS=Homo sapiens OX=9606 GN=G3BP1 PE=1 SV=1	0	-0.73142	-0.386154	-0.759705	0.199362	-0.334471	-0.801263	0.340714	-0.0100617	-0.629551	0	0.373227	-0.524987	-0.710029	-0.293562	-1.10573	-0.528248	-0.087779	-0.55565	-0.690302
sp|P09936|UCHL1_HUMAN	Ubiquitin carboxyl-terminal hydrolase isozyme L1 OS=Homo sapiens OX=9606 GN=UCHL1 PE=1 SV=2	0	-2.77691	-2.9123	-2.00745	-0.128206	-0.967794	-1.37233	0.881605	0.653036	-0.790185	0	-2.41013	-2.14556	-1.78056	0.888325	-0.337584	-0.6066	-0.228799	-0.515914	-0.943284
sp|Q9UHG3|PCYOX_HUMAN	Prenylcysteine oxidase 1 OS=Homo sapiens OX=9606 GN=PCYOX1 PE=1 SV=3	0	0.181256	0.937427	1.03278	-0.280702	0.284862	0.367091	0.0804484	0.480726	0.0748865	0	-0.508808	-0.209952	0.171393	0.346917	0.253899	-0.206325	0.383004	1.0411	-0.284538
sp|Q15404|RSU1_HUMAN	Ras suppressor protein 1 OS=Homo sapiens OX=9606 GN=RSU1 PE=1 SV=3	0	-0.0973703	-0.686853	0.208613	0.380907	0.493397	0.323553	0.363539	0.0651915	0.0269055	0	-0.130531	-0.670448	-0.760128	0.14639	-0.62884	-0.0915589	-0.398801	-0.782733	-0.520853
sp|Q9BRK5|CAB45_HUMAN	45 kDa calcium-binding protein OS=Homo sapiens OX=9606 GN=SDF4 PE=1 SV=1	0	-0.749274	0.463325	-0.262425	0.442858	0.742987	0.509753	0.307944	0.412392	0.511088	0	-0.454218	-0.652595	-0.365745	-0.454385	-0.83287	-0.11504	0.177039	0.454732	0.737255
sp|P04632|CPNS1_HUMAN	Calpain small subunit 1 OS=Homo sapiens OX=9606 GN=CAPNS1 PE=1 SV=1	0	-0.450236	-0.139739	-0.762956	-0.0272008	0.0839625	-0.902497	-0.0221734	0.113247	-1.35823	0	0.328693	-0.337294	-0.915712	0.021314	-0.581846	-0.895782	-0.199835	-0.409879	-1.1635
sp|P78527|PRKDC_HUMAN	DNA-dependent protein kinase catalytic subunit OS=Homo sapiens OX=9606 GN=PRKDC PE=1 SV=3	0	0.612952	1.04315	0.998876	-0.130531	-0.199782	1.12472	-0.00932779	0.245337	0.9627	0	0.0630025	0.489737	1.13648	-0.371744	0.23214	0.768431	-0.0323524	0.333405	0.928461
sp|P07737|PROF1_HUMAN	Profilin-1 OS=Homo sapiens OX=9606 GN=PFN1 PE=1 SV=2	0	-0.111632	-0.800749	-2.38496	-0.073779	-0.328805	-2.02531	-0.307352	-0.568999	-1.77278	0	0.526651	-1.02808	-1.54517	-0.0909422	-1.27218	-1.55463	-0.221487	-0.722961	-1.39944
sp|Q9NY12|GAR1_HUMAN	H/ACA ribonucleoprotein complex subunit 1 OS=Homo sapiens OX=9606 GN=GAR1 PE=1 SV=1	None	None	None	None	None	None	None	None	None	None	0	-0.260425	-0.419097	-0.0321786	-0.0165726	-0.845756	-0.466141	0.102614	-0.653292	-0.662513
sp|Q9NVI7|ATD3A_HUMAN	ATPase family AAA domain-containing protein 3A OS=Homo sapiens OX=9606 GN=ATAD3A PE=1 SV=2	0	0.400293	1.57642	0.324331	0.0466516	1.72618	0.262598	-0.293489	0.563007	0.635405	0	-0.203825	1.93546	0.468752	-0.629819	2.15099	0.962681	-0.00567304	1.90346	1.921
sp|Q9UPN3|MACF1_HUMAN	Microtubule-actin cross-linking factor 1, isoforms 1/2/3/5 OS=Homo sapiens OX=9606 GN=MACF1 PE=1 SV=4	0	0.34257	0.221027	0.889974	-0.0145105	0.0852728	0.258368	-0.199839	-0.189503	0.678576	0	0.237361	-0.023261	0.348698	-0.148069	-0.37716	0.439542	0.28464	-0.12147	0.103784
sp|P31930|QCR1_HUMAN	Cytochrome b-c1 complex subunit 1, mitochondrial OS=Homo sapiens OX=9606 GN=UQCRC1 PE=1 SV=3	0	-0.183534	1.93439	1.24679	0.0527108	1.61578	-0.271526	-0.111167	1.1498	0.432065	0	0.691811	2.19902	0.120156	-1.00305	0.906443	-0.116137	-0.221685	0.635046	-0.270951
sp|P23528|COF1_HUMAN	Cofilin-1 OS=Homo sapiens OX=9606 GN=CFL1 PE=1 SV=3	0	-0.789397	-1.22075	-1.83731	0.118444	0.107255	-0.663534	0.254085	0.66546	-1.44231	0	0.514791	-0.64691	-0.580229	-0.431888	-0.809635	-1.88174	-0.298655	-0.286608	-1.54039
sp|P23526|SAHH_HUMAN	Adenosylhomocysteinase OS=Homo sapiens OX=9606 GN=AHCY PE=1 SV=4	0	0.0946071	0.52481	1.77401	-0.136604	0.131802	2.12752	0.0196166	0.635717	1.2406	0	0.125535	0.878369	1.44725	-0.144146	0.716436	1.2245	0.183368	0.768209	0.649958
sp|Q15436|SC23A_HUMAN	Protein transport protein Sec23A OS=Homo sapiens OX=9606 GN=SEC23A PE=1 SV=2	0	-0.744774	-0.220611	0.254921	0.353169	0.154045	0.213304	0.409798	0.254937	0.507657	0	-0.20458	-0.382587	0.77117	0.118664	-0.170299	0.552698	-0.0792349	-0.276981	0.533539
sp|O00232|PSD12_HUMAN	26S proteasome non-ATPase regulatory subunit 12 OS=Homo sapiens OX=9606 GN=PSMD12 PE=1 SV=3	0	0.36262	0.841071	1.14401	0.0705864	0.601222	1.01461	-0.0111508	0.360694	0.891676	0	0.0510133	0.596946	0.725273	-0.119092	0.654001	1.00241	0.0874326	0.37435	1.04865
sp|Q8NBJ7|SUMF2_HUMAN	Sulfatase-modifying factor 2 OS=Homo sapiens OX=9606 GN=SUMF2 PE=1 SV=2	0	0.0050116	1.2005	0.225936	0.0946479	0.226564	-0.161256	0.0177843	-0.0412663	0.441443	0	0.205813	0.295243	-0.0614156	-0.239655	-0.307175	0.494757	-0.033267	0.00694281	0.180375
sp|Q15102|PA1B3_HUMAN	Platelet-activating factor acetylhydrolase IB subunit gamma OS=Homo sapiens OX=9606 GN=PAFAH1B3 PE=1 SV=1	0	-0.352783	-0.953984	0.800036	0.0122161	-0.756329	-0.625131	-0.140807	-0.293058	-0.0380683	0	0.20512	-0.608773	-0.715902	0.382392	0.402895	0.163452	0.256729	0.27467	0.158189
sp|P25205|MCM3_HUMAN	DNA replication licensing factor MCM3 OS=Homo sapiens OX=9606 GN=MCM3 PE=1 SV=3	0	0.558821	0.0669657	-0.236078	-0.176296	-0.219831	-0.351869	-0.447222	-0.722681	-0.249973	0	-0.283637	-0.044732	-0.0025685	-0.409926	-0.00195341	0.016527	0.390251	-0.00394489	-0.146422
sp|P62269|RS18_HUMAN	40S ribosomal protein S18 OS=Homo sapiens OX=9606 GN=RPS18 PE=1 SV=3	0	0.0888379	-0.110655	-0.448618	0.275749	-0.00618759	-0.261397	0.123006	0.186706	-0.0661063	0	-0.00775047	0.127205	-0.285998	-0.248592	0.0465272	-0.731255	-0.0490531	-0.318097	-0.264666
sp|Q14697|GANAB_HUMAN	Neutral alpha-glucosidase AB OS=Homo sapiens OX=9606 GN=GANAB PE=1 SV=3	0	0.173408	0.921448	-0.563968	-0.146189	0.599436	-0.465632	-0.147235	0.332112	-0.100277	0	0.156772	1.22703	0.0695131	-0.388675	0.646845	-0.156679	-0.112255	0.616193	-0.312315
sp|P09493|TPM1_HUMAN	Tropomyosin alpha-1 chain OS=Homo sapiens OX=9606 GN=TPM1 PE=1 SV=2	0	-0.349282	-0.484758	-1.92787	0.563514	1.02631	-0.912513	-0.196787	-0.228878	-1.41708	0	-0.321216	-0.473557	-1.99418	-0.719432	-1.04614	-0.955493	0.0988024	-0.165099	-0.902887
sp|P11234|RALB_HUMAN	Ras-related protein Ral-B OS=Homo sapiens OX=9606 GN=RALB PE=1 SV=1	0	0.37246	0.15508	0.0720272	-0.318696	0.171648	1.43296	-0.184995	-0.309026	-0.0763302	0	-0.09668	0.634457	0.461887	-0.0261758	0.313226	0.609293	-0.464072	0.0133607	1.76031
sp|Q12983|BNIP3_HUMAN	BCL2/adenovirus E1B 19 kDa protein-interacting protein 3 OS=Homo sapiens OX=9606 GN=BNIP3 PE=1 SV=3	None	None	None	None	None	None	None	None	None	None	0	-0.0587637	0.93515	0.195387	0.870591	1.28646	1.26337	-0.109889	1.77691	5.17132
sp|O95571|ETHE1_HUMAN	Persulfide dioxygenase ETHE1, mitochondrial OS=Homo sapiens OX=9606 GN=ETHE1 PE=1 SV=2	None	None	None	None	None	None	None	None	None	None	0	-0.546677	-0.919424	-0.0426093	0.868938	0.383046	0.29696	-0.209187	-0.641102	0.865559
sp|O75368|SH3L1_HUMAN	SH3 domain-binding glutamic acid-rich-like protein OS=Homo sapiens OX=9606 GN=SH3BGRL PE=1 SV=1	0	-0.631584	-1.45837	-0.187798	-0.0992427	-0.985776	-0.887232	0.6222	-0.0752604	-0.775496	0	-0.391103	-1.60151	-1.06889	0.655738	-0.728705	-0.943482	-0.589932	-1.28166	-1.21427
sp|P60891|PRPS1_HUMAN	Ribose-phosphate pyrophosphokinase 1 OS=Homo sapiens OX=9606 GN=PRPS1 PE=1 SV=2	0	-0.484104	-0.192406	-0.760347	-0.386128	-0.128977	-0.0806438	-0.259539	-0.00450048	-0.0229541	0	-0.315603	0.516802	0.476256	-0.417664	0.48428	1.03001	1.02741	1.55597	1.12197
sp|Q9UBE0|SAE1_HUMAN	SUMO-activating enzyme subunit 1 OS=Homo sapiens OX=9606 GN=SAE1 PE=1 SV=1	0	0.305469	-1.17411	-1.75378	-0.494752	-0.894154	-1.49744	0.113245	-0.266485	-1.22095	0	0.0601304	-0.737689	-0.920679	0.188434	-0.205903	-0.46448	0.0304659	-0.664461	-1.05571
sp|P30622|CLIP1_HUMAN	CAP-Gly domain-containing linker protein 1 OS=Homo sapiens OX=9606 GN=CLIP1 PE=1 SV=2	None	None	None	None	None	None	None	None	None	None	0	-0.612108	-0.929516	-0.604997	-0.0847604	-0.813641	-0.248317	-0.534275	-0.782221	-0.676222
sp|Q14978|NOLC1_HUMAN	Nucleolar and coiled-body phosphoprotein 1 OS=Homo sapiens OX=9606 GN=NOLC1 PE=1 SV=2	0	-1.15789	-0.20413	-0.362731	0.379143	-0.252296	-1.15276	0.260532	-0.124951	-0.699951	0	-0.145645	-0.721223	-0.153215	-0.208792	-0.355108	-0.659435	0.867303	-0.258375	-0.434127
sp|Q8WZA0|LZIC_HUMAN	Protein LZIC OS=Homo sapiens OX=9606 GN=LZIC PE=1 SV=1	0	-0.3951	-1.0793	-0.452668	0.0555936	-0.194895	-0.410657	0.202699	0.17387	-0.819373	0	-0.186044	0.431217	0.882485	0.574439	0.0985646	0.883827	0.21457	0.293479	0.849023
sp|O75487|GPC4_HUMAN	Glypican-4 OS=Homo sapiens OX=9606 GN=GPC4 PE=1 SV=4	None	None	None	None	None	None	None	None	None	None	0	-0.0369686	-0.058031	0.76719	0.0393212	-0.429125	0.459451	1.21969	1.15337	2.19724
sp|Q96M27|PRRC1_HUMAN	Protein PRRC1 OS=Homo sapiens OX=9606 GN=PRRC1 PE=1 SV=1	0	-0.877556	-0.664157	-0.702862	0.103816	0.0936516	-0.600712	-0.0130641	-0.0982066	-0.471548	0	-0.2416	0.0543168	0.153155	0.690252	0.287193	0.271948	-0.00877813	0.172973	0.944768
sp|P16333|NCK1_HUMAN	Cytoplasmic protein NCK1 OS=Homo sapiens OX=9606 GN=NCK1 PE=1 SV=1	0	-0.142467	0.658751	0.351098	0.249122	0.310007	-0.200207	0.1035	-0.181914	0.572577	0	-0.110775	-0.168137	-0.0878918	0.202362	-0.329235	0.468235	-0.336625	-0.297454	0.201622
sp|P46777|RL5_HUMAN	60S ribosomal protein L5 OS=Homo sapiens OX=9606 GN=RPL5 PE=1 SV=3	0	-0.0820426	-0.0677459	-0.321925	0.220204	0.16614	-0.166415	-0.338159	-0.282959	-0.0191054	0	0.183894	0.290163	0.26725	-0.301951	0.0736896	0.137847	0.186733	0.387528	0.816352
sp|Q9NRV9|HEBP1_HUMAN	Heme-binding protein 1 OS=Homo sapiens OX=9606 GN=HEBP1 PE=1 SV=1	0	0.123129	-0.483649	-0.710467	-0.0973395	-0.638433	-0.333007	0.249421	-0.620306	0.0710426	0	-0.918741	-0.654718	0.64645	0.809723	0.0678005	-0.000957413	0.0206741	-0.037803	0.229296
sp|Q9BUJ2|HNRL1_HUMAN	Heterogeneous nuclear ribonucleoprotein U-like protein 1 OS=Homo sapiens OX=9606 GN=HNRNPUL1 PE=1 SV=2	0	0.344766	-0.691737	-1.41968	-0.323958	-1.02718	-0.792583	-0.328996	-0.596358	-1.2249	0	-0.425706	-0.72563	-0.450861	0.403592	-0.439524	-0.579041	-0.407965	-0.744293	-0.399769
sp|Q7L2H7|EIF3M_HUMAN	Eukaryotic translation initiation factor 3 subunit M OS=Homo sapiens OX=9606 GN=EIF3M PE=1 SV=1	0	0.0923173	0.335903	-0.138417	0.177538	0.761185	0.367706	0.0489984	0.478783	0.267741	0	0.0576246	-0.459012	-0.255606	-0.0533316	-0.179259	-0.289193	0.3339	0.295889	-0.312284
sp|Q16222|UAP1_HUMAN	UDP-N-acetylhexosamine pyrophosphorylase OS=Homo sapiens OX=9606 GN=UAP1 PE=1 SV=3	0	0.653312	0.433838	0.422064	0.14465	0.423049	0.648141	-0.259613	0.0722033	0.744613	None	None	None	None	None	None	None	None	None	None
sp|Q7Z7G0|TARSH_HUMAN	Target of Nesh-SH3 OS=Homo sapiens OX=9606 GN=ABI3BP PE=1 SV=1	0	0.452937	0.29169	2.11947	-0.136488	0.0108137	1.43845	-0.0803387	0.0993002	5.43607	0	0.180487	0.422374	0.529843	-0.085204	0.122036	1.12822	-0.129289	0.0257261	0.129839
sp|P35232|PHB_HUMAN	Prohibitin OS=Homo sapiens OX=9606 GN=PHB PE=1 SV=1	0	-0.216825	2.29608	-0.178749	-0.434469	0.703178	-0.710316	-0.00357064	0.596739	-0.403942	0	0.367627	1.4414	-0.62255	-0.672722	0.489768	-1.06667	-0.0680202	0.81234	-0.943608
sp|P36405|ARL3_HUMAN	ADP-ribosylation factor-like protein 3 OS=Homo sapiens OX=9606 GN=ARL3 PE=1 SV=2	0	-0.0761331	-0.500319	-0.696159	0.0769695	-0.332436	-0.140568	0.400471	0.366702	-0.663908	0	-0.255776	-0.834878	-0.796971	0.182798	-0.299624	-0.846077	-0.0377044	-0.397934	-0.564011
sp|P30533|AMRP_HUMAN	Alpha-2-macroglobulin receptor-associated protein OS=Homo sapiens OX=9606 GN=LRPAP1 PE=1 SV=1	0	-0.0472061	1.08236	-0.120797	0.214643	1.07034	-0.482395	-0.0605375	0.0203284	-0.623096	0	-0.111654	0.333687	-0.367843	-0.213869	0.0327192	0.0484686	0.180194	0.944639	0.0423294
sp|P55809|SCOT1_HUMAN	Succinyl-CoA:3-ketoacid coenzyme A transferase 1, mitochondrial OS=Homo sapiens OX=9606 GN=OXCT1 PE=1 SV=1	0	0.308746	0.583997	0.79037	0.494843	1.33946	0.706018	-0.0835755	0.356404	0.631706	None	None	None	None	None	None	None	None	None	None
sp|P31153|METK2_HUMAN	S-adenosylmethionine synthase isoform type-2 OS=Homo sapiens OX=9606 GN=MAT2A PE=1 SV=1	0	0.0858864	-0.88702	-0.683399	-0.0731291	-0.762683	-0.49938	-0.0395617	-0.335274	-0.557486	0	0.102347	-0.688405	-0.6566	0.558729	-0.174638	-0.657298	-0.575134	-0.883417	-0.744903
sp|O75940|SPF30_HUMAN	Survival of motor neuron-related-splicing factor 30 OS=Homo sapiens OX=9606 GN=SMNDC1 PE=1 SV=1	0	0.285223	-0.35575	-0.0626981	0.000919113	-0.0683646	-0.365232	-0.294072	-0.696196	0.0200351	0	-0.124628	-0.337206	0.615354	0.23948	-0.37603	0.757715	0.0155882	-0.306637	0.422056
sp|Q9UIG0|BAZ1B_HUMAN	Tyrosine-protein kinase BAZ1B OS=Homo sapiens OX=9606 GN=BAZ1B PE=1 SV=2	0	0.540142	-0.0660929	1.80851	-0.185853	-0.839962	0.940512	-0.181611	-0.471719	2.22904	None	None	None	None	None	None	None	None	None	None
sp|P06702|S10A9_HUMAN	Protein S100-A9 OS=Homo sapiens OX=9606 GN=S100A9 PE=1 SV=1	0	0.102076	2.71545	1.09503	-0.102962	0.118936	0.425727	0.2017	0.146961	0.797445	None	None	None	None	None	None	None	None	None	None
sp|Q9NZM1|MYOF_HUMAN	Myoferlin OS=Homo sapiens OX=9606 GN=MYOF PE=1 SV=1	0	0.689058	1.07835	0.151888	-0.220296	0.111913	0.230682	-0.00373164	0.114248	-0.103728	0	-0.136821	0.472881	0.0453247	-0.378863	-0.0684191	-0.178135	0.222668	0.59952	1.68956
sp|Q9BUP3|HTAI2_HUMAN	Oxidoreductase HTATIP2 OS=Homo sapiens OX=9606 GN=HTATIP2 PE=1 SV=2	None	None	None	None	None	None	None	None	None	None	0	-0.0955123	-0.505755	-0.408481	0.817553	0.282519	-0.184634	-0.272057	-0.21777	-0.739206
sp|Q08378|GOGA3_HUMAN	Golgin subfamily A member 3 OS=Homo sapiens OX=9606 GN=GOLGA3 PE=1 SV=2	0	0.76198	0.0545845	0.471505	0.013323	0.186592	0.687257	-0.201291	0.283605	0.340603	0	-0.0680354	0.928355	1.28547	0.572333	0.722395	1.43634	-0.163162	0.532076	1.80978
sp|P61225|RAP2B_HUMAN	Ras-related protein Rap-2b OS=Homo sapiens OX=9606 GN=RAP2B PE=1 SV=1	0	0.115903	0.20962	0.646463	-0.00888722	-0.0406708	1.34425	0.182611	0.232852	0.568129	0	-0.0258556	-0.181867	1.05017	0.131741	0.119698	1.16905	0.277468	0.547836	1.73968
sp|P61019|RAB2A_HUMAN	Ras-related protein Rab-2A OS=Homo sapiens OX=9606 GN=RAB2A PE=1 SV=1	0	-0.414298	-0.378825	-0.46309	0.296079	-0.0271381	0.189477	0.386913	0.139942	0.219984	0	-0.151819	-0.111839	0.30871	0.0942216	-0.221897	-0.217832	-0.0537514	-0.0846803	0.845096
sp|Q15459|SF3A1_HUMAN	Splicing factor 3A subunit 1 OS=Homo sapiens OX=9606 GN=SF3A1 PE=1 SV=1	0	-0.191469	-0.505238	-0.460967	0.101475	-0.302551	-0.157745	-0.0887976	-0.650865	-0.29129	0	-0.123344	-0.700969	-0.23334	0.261596	-0.471993	-0.59076	0.0161761	-0.536151	-0.393409
sp|Q13243|SRSF5_HUMAN	Serine/arginine-rich splicing factor 5 OS=Homo sapiens OX=9606 GN=SRSF5 PE=1 SV=1	0	-0.875183	-0.634919	-0.408954	0.258263	-0.355948	-0.749806	0.249784	0.155161	-0.807242	0	0.000476611	-0.113474	-0.786155	-0.747688	-0.464901	-0.335737	0.839104	0.0359026	-1.25267
sp|P25685|DNJB1_HUMAN	DnaJ homolog subfamily B member 1 OS=Homo sapiens OX=9606 GN=DNAJB1 PE=1 SV=4	0	0.290783	0.0121495	0.416934	-0.0381981	0.267265	0.44329	-0.218484	-0.204897	0.351505	0	-0.0123657	-0.368761	0.578383	0.363294	0.193319	0.624623	-0.0364926	-0.305713	0.625394
sp|P31150|GDIA_HUMAN	Rab GDP dissociation inhibitor alpha OS=Homo sapiens OX=9606 GN=GDI1 PE=1 SV=2	0	-0.772462	-0.923527	0.216011	0.340395	0.217988	0.25548	0.36968	0.326011	0.0152909	0	-0.0809344	-0.464657	-0.104869	0.325663	-0.222045	-0.231007	-0.338231	-0.261233	0.0567865
sp|P49720|PSB3_HUMAN	Proteasome subunit beta type-3 OS=Homo sapiens OX=9606 GN=PSMB3 PE=1 SV=2	0	0.25142	-0.60961	0.223222	-0.0112114	-0.171043	0.489644	0.357657	0.233613	0.463344	0	-0.323491	-0.795811	-0.0943345	0.562347	-0.148373	-0.109263	-0.156628	-0.516704	-0.403476
sp|P21741|MK_HUMAN	Midkine OS=Homo sapiens OX=9606 GN=MDK PE=1 SV=1	0	0.331259	1.40537	4.79255	-0.00491973	-0.669322	0.999906	-0.695435	-0.574966	1.72158	None	None	None	None	None	None	None	None	None	None
sp|P29317|EPHA2_HUMAN	Ephrin type-A receptor 2 OS=Homo sapiens OX=9606 GN=EPHA2 PE=1 SV=2	0	0.67927	0.315103	0.934958	0.095114	-0.262341	2.55009	-0.045571	-0.174369	0.637808	0	0.354281	0.144626	0.285614	-0.379355	-0.681105	0.135361	0.0392702	0.133877	1.84923
sp|P45973|CBX5_HUMAN	Chromobox protein homolog 5 OS=Homo sapiens OX=9606 GN=CBX5 PE=1 SV=1	0	0.0574835	-0.882136	-0.949573	-0.11545	-0.720786	-1.0382	0.0421424	-0.216514	-0.928296	0	0.077796	-0.607976	-1.5203	0.0705425	-0.773649	-0.88882	0.569317	-0.536651	-1.3242
sp|Q14257|RCN2_HUMAN	Reticulocalbin-2 OS=Homo sapiens OX=9606 GN=RCN2 PE=1 SV=1	0	-1.40378	0.308669	0.0453126	0.184926	0.300933	-0.742075	0.0562334	0.503317	-0.393417	0	-0.0257185	0.033953	-0.487537	0.213846	-0.0294071	-1.01319	0.13037	0.774409	-0.612056
sp|Q16630|CPSF6_HUMAN	Cleavage and polyadenylation specificity factor subunit 6 OS=Homo sapiens OX=9606 GN=CPSF6 PE=1 SV=2	0	-0.228811	0.0301142	-0.172559	-0.0420157	0.000185283	-0.411586	0.0511991	0.0298486	-0.121935	0	0.135805	-0.60258	0.4819	0.27337	-0.13846	-0.216411	0.160442	-0.330579	-0.458863
sp|Q13838|DX39B_HUMAN	Spliceosome RNA helicase DDX39B OS=Homo sapiens OX=9606 GN=DDX39B PE=1 SV=1	0	-0.0316333	-0.537354	-0.489575	-0.140984	-0.972	-0.599326	-0.129401	-0.424383	-0.758921	0	0.162271	-0.369628	-0.0701433	0.370101	-0.300222	-0.426978	0.325775	-0.38603	-0.377864
sp|Q9BPX5|ARP5L_HUMAN	Actin-related protein 2/3 complex subunit 5-like protein OS=Homo sapiens OX=9606 GN=ARPC5L PE=1 SV=1	0	-0.00761394	-0.211901	0.342832	0.383511	-0.180337	0.188019	-0.266934	-0.369398	0.252224	0	-0.373433	-0.59226	0.043131	-0.096237	-0.625616	-0.417619	0.373195	-0.163498	-0.366251
sp|P17812|PYRG1_HUMAN	CTP synthase 1 OS=Homo sapiens OX=9606 GN=CTPS1 PE=1 SV=2	0	-0.0560635	0.298787	2.89624	0.106398	-0.0518782	2.63261	0.295075	0.0542216	4.15926	0	-0.305794	0.189521	1.09811	-0.714546	0.24515	0.365552	0.537459	0.924759	0.501288
sp|O43592|XPOT_HUMAN	Exportin-T OS=Homo sapiens OX=9606 GN=XPOT PE=1 SV=2	0	-0.0114699	0.22393	0.522426	-0.207986	-0.00238794	0.591996	0.196518	0.625295	0.482182	None	None	None	None	None	None	None	None	None	None
sp|P20674|COX5A_HUMAN	Cytochrome c oxidase subunit 5A, mitochondrial OS=Homo sapiens OX=9606 GN=COX5A PE=1 SV=2	0	-0.530186	0.910842	-0.315864	0.0260538	0.194434	-1.6777	0.111488	0.38514	-1.1692	0	0.634736	0.669068	-0.488646	-0.456627	-0.377972	0.143026	-0.234688	-0.135253	-0.163193
sp|P45877|PPIC_HUMAN	Peptidyl-prolyl cis-trans isomerase C OS=Homo sapiens OX=9606 GN=PPIC PE=1 SV=1	0	-0.464667	-0.388104	-0.925652	0.843588	0.850736	-0.586888	0.489619	-0.0265682	-0.550473	0	-0.150994	-0.619971	-0.92175	-0.239131	-0.959335	-1.52865	-0.104337	-0.33534	-0.435816
sp|P13611|CSPG2_HUMAN	Versican core protein OS=Homo sapiens OX=9606 GN=VCAN PE=1 SV=3	0	0.34927	0.256219	3.70136	-0.122653	-0.295458	3.87669	-0.209524	-0.199798	6.32972	0	-0.121079	0.312687	4.42713	0.133477	-0.345656	4.00962	-0.132262	-0.412639	2.77982
sp|O60701|UGDH_HUMAN	UDP-glucose 6-dehydrogenase OS=Homo sapiens OX=9606 GN=UGDH PE=1 SV=1	0	-0.767874	-0.970489	-0.153151	-1.12849	-1.15221	-0.180087	0.143279	0.141315	-0.337498	0	0.558489	0.523488	-0.0628322	0.660707	1.76998	0.517133	-0.704912	-0.658755	-0.258568
sp|P16152|CBR1_HUMAN	Carbonyl reductase [NADPH] 1 OS=Homo sapiens OX=9606 GN=CBR1 PE=1 SV=3	0	-0.419593	-0.463467	0.294205	-0.507793	-0.222032	0.401612	-0.38141	-0.437137	0.0166682	0	-0.590515	-0.896862	-0.18375	1.47439	0.822821	0.436047	-0.758166	-0.565207	-0.0970038
sp|Q9BZQ8|NIBAN_HUMAN	Protein Niban OS=Homo sapiens OX=9606 GN=FAM129A PE=1 SV=1	0	0.679398	1.32672	0.404078	-0.348723	1.25494	1.54065	0.261203	0.490876	0.548758	0	0.170573	1.05983	0.286625	-0.882114	0.683027	0.842479	0.136704	0.742952	0.267775
sp|Q9UQ35|SRRM2_HUMAN	Serine/arginine repetitive matrix protein 2 OS=Homo sapiens OX=9606 GN=SRRM2 PE=1 SV=2	0	0.0298705	0.561854	-0.254754	0.193489	0.676091	-0.165285	-0.350682	-0.16258	0.843275	0	-0.107315	-0.520919	-0.692825	-0.164324	-0.498494	-0.393567	0.640909	-0.143554	0.342905
sp|P35221|CTNA1_HUMAN	Catenin alpha-1 OS=Homo sapiens OX=9606 GN=CTNNA1 PE=1 SV=1	0	-0.419049	-0.264685	-0.318394	-0.129309	0.0318761	0.512472	-0.0220932	-0.163318	-0.200216	0	0.30742	-0.167693	0.0556901	-0.0203687	-0.260942	0.588191	-0.00183221	-0.364908	0.770424
sp|Q8WUD1|RAB2B_HUMAN	Ras-related protein Rab-2B OS=Homo sapiens OX=9606 GN=RAB2B PE=1 SV=1	0	0.717751	1.0192	1.85433	-0.0914889	0.926835	1.29277	-0.314924	-0.2958	1.6789	0	-0.116328	2.99031	1.69301	0.423679	1.05288	2.37125	0.00264518	1.53315	3.34709
sp|Q16204|CCDC6_HUMAN	Coiled-coil domain-containing protein 6 OS=Homo sapiens OX=9606 GN=CCDC6 PE=1 SV=2	0	0.391126	-0.0370725	1.58898	-0.290649	-0.112959	0.598601	-0.0261954	0.096592	1.22023	0	0.203775	-0.145055	0.653308	0.0878228	-0.217045	0.00606942	0.0462363	-0.243692	0.516619
sp|O43854|EDIL3_HUMAN	EGF-like repeat and discoidin I-like domain-containing protein 3 OS=Homo sapiens OX=9606 GN=EDIL3 PE=1 SV=1	0	0.313269	1.06007	3.37436	-0.0743323	-0.0461263	2.35482	-0.0503616	0.0986805	1.21377	0	0.0683196	0.276632	0.992098	-0.395277	1.00914	5.0494	0.111389	-0.130111	1.009
sp|O43390|HNRPR_HUMAN	Heterogeneous nuclear ribonucleoprotein R OS=Homo sapiens OX=9606 GN=HNRNPR PE=1 SV=1	0	0.170932	-0.681709	-0.603523	0.121132	-0.632276	-0.772634	0.2792	-0.39588	-0.742704	0	-0.843115	-1.3615	-1.14947	0.320718	-0.947265	-1.30692	0.0414939	-1.07333	-1.54771
sp|Q9Y3D0|MIP18_HUMAN	Mitotic spindle-associated MMXD complex subunit MIP18 OS=Homo sapiens OX=9606 GN=FAM96B PE=1 SV=1	0	-0.0704061	0.181756	1.19441	0.275435	-0.14846	0.39549	0.312969	0.0832973	0.707843	None	None	None	None	None	None	None	None	None	None
sp|P29401|TKT_HUMAN	Transketolase OS=Homo sapiens OX=9606 GN=TKT PE=1 SV=3	0	-0.203104	-1.24574	-1.63064	-0.459055	-0.611145	-1.71101	-0.22917	-0.28509	-1.44911	0	-0.763657	-1.41905	-1.25085	1.17836	0.563817	-0.856896	-0.936294	-1.12228	-0.747912
sp|Q9NNW7|TRXR2_HUMAN	Thioredoxin reductase 2, mitochondrial OS=Homo sapiens OX=9606 GN=TXNRD2 PE=1 SV=3	0	-1.06306	-0.310679	-0.335743	-0.0335521	0.203035	-1.3915	-0.78722	-0.776999	0.816507	0	0.185665	0.505043	0.49165	0.711966	0.275551	-0.24082	0.120872	0.183429	-0.177012
sp|P61020|RAB5B_HUMAN	Ras-related protein Rab-5B OS=Homo sapiens OX=9606 GN=RAB5B PE=1 SV=1	0	-1.1391	1.19561	0.690509	-0.0127068	0.698505	0.698956	0.0742783	0.529452	1.08112	0	-0.324806	1.29492	0.794994	0.102373	1.24147	1.30284	0.279925	1.21791	3.241
sp|P42166|LAP2A_HUMAN	Lamina-associated polypeptide 2, isoform alpha OS=Homo sapiens OX=9606 GN=TMPO PE=1 SV=2	0	0.0704404	-0.598007	-0.854749	-0.123041	-1.03808	-0.982016	-0.18125	-0.86671	-0.708298	0	-0.157215	-0.436292	-0.283748	0.176428	-0.565102	-0.366169	0.080046	-0.69504	-0.101184
sp|Q16543|CDC37_HUMAN	Hsp90 co-chaperone Cdc37 OS=Homo sapiens OX=9606 GN=CDC37 PE=1 SV=1	0	0.0781112	-0.548065	-0.598823	0.309513	0.236764	-0.558769	0.158142	0.179854	-0.764257	0	-0.271098	-0.932969	-0.000710763	-0.363406	-0.744595	-0.224959	0.140589	0.0189259	-0.251767
sp|Q13409|DC1I2_HUMAN	Cytoplasmic dynein 1 intermediate chain 2 OS=Homo sapiens OX=9606 GN=DYNC1I2 PE=1 SV=3	0	0.168665	-0.394779	-0.0823851	0.0129051	-0.40026	-0.131459	-0.010359	-0.399443	-0.0447562	0	-0.249149	-0.285498	-0.0943163	0.302291	0.0276047	0.377242	0.0924058	-0.0159868	0.0779639
sp|P05023|AT1A1_HUMAN	Sodium/potassium-transporting ATPase subunit alpha-1 OS=Homo sapiens OX=9606 GN=ATP1A1 PE=1 SV=1	0	-0.0124562	0.548598	0.872054	0.0310922	1.07813	1.99496	-0.20922	0.604344	0.62488	0	-0.0105787	1.20285	1.04464	-0.143746	1.05046	1.49257	0.18236	1.24054	2.42702
sp|P62829|RL23_HUMAN	60S ribosomal protein L23 OS=Homo sapiens OX=9606 GN=RPL23 PE=1 SV=1	0	0.101848	0.607369	-0.165004	-0.0449861	-0.402114	0.200608	0.00835555	-0.11521	0.0427435	0	0.52937	0.169041	-0.330982	-0.812054	-0.0217641	-0.375198	-0.186176	0.0632608	-0.571361
sp|Q5ZPR3|CD276_HUMAN	CD276 antigen OS=Homo sapiens OX=9606 GN=CD276 PE=1 SV=1	0	0.390338	0.649233	0.375973	0.0686007	0.450699	0.969985	0.282483	0.334716	0.740166	0	-0.0651155	0.884003	2.08429	0.301161	0.98758	3.02576	0.133364	0.677214	2.67972
sp|P84103|SRSF3_HUMAN	Serine/arginine-rich splicing factor 3 OS=Homo sapiens OX=9606 GN=SRSF3 PE=1 SV=1	0	-0.00777623	-0.359009	-0.802517	-0.0122557	-0.0106251	-1.26578	-0.252375	-0.20076	-0.447775	0	0.124731	0.115318	-0.803131	-0.408507	-0.262511	-0.332752	0.180784	0.135661	-0.668752
sp|O43237|DC1L2_HUMAN	Cytoplasmic dynein 1 light intermediate chain 2 OS=Homo sapiens OX=9606 GN=DYNC1LI2 PE=1 SV=1	0	-0.223688	-0.560209	0.303947	0.042988	-0.568839	-0.121052	-0.012231	-0.31903	0.680254	0	0.110522	-0.152839	0.153836	0.0618215	0.207567	-0.324556	0.018384	-0.0565678	-0.263833
sp|P49756|RBM25_HUMAN	RNA-binding protein 25 OS=Homo sapiens OX=9606 GN=RBM25 PE=1 SV=3	0	0.317881	-0.798391	-0.520964	-0.10431	-0.505437	-0.698269	-0.611498	-0.186353	-0.102205	0	-0.140395	-0.545494	-0.604849	-0.00420609	-0.438481	-0.3853	0.372097	0.35815	-0.47225
sp|P20339|RAB5A_HUMAN	Ras-related protein Rab-5A OS=Homo sapiens OX=9606 GN=RAB5A PE=1 SV=2	0	0.713924	0.224112	-0.653139	-0.514504	-0.681616	-0.292888	0.0185357	-0.3129	-0.284861	0	-0.265912	0.11693	0.848244	-0.113816	0.442268	0.863183	-0.176038	0.0107696	1.20831
sp|Q8N0X7|SPART_HUMAN	Spartin OS=Homo sapiens OX=9606 GN=SPART PE=1 SV=1	0	-0.410094	-0.812095	-0.660353	-0.0403311	-0.444659	-1.06159	0.625989	-0.703169	-0.669917	None	None	None	None	None	None	None	None	None	None
sp|O60271|JIP4_HUMAN	C-Jun-amino-terminal kinase-interacting protein 4 OS=Homo sapiens OX=9606 GN=SPAG9 PE=1 SV=4	0	-1.278	-0.644195	-0.177745	-0.123932	-0.403064	0.584895	-0.0661735	-0.378784	0.713697	0	-0.145655	-0.0987522	-0.00952715	0.577508	0.222576	0.144702	0.118789	0.245647	0.114215
sp|P09669|COX6C_HUMAN	Cytochrome c oxidase subunit 6C OS=Homo sapiens OX=9606 GN=COX6C PE=1 SV=2	0	-0.0481862	1.8983	0.111712	-0.317389	0.504946	0.0368596	0.160216	1.15358	0.149012	0	0.235929	1.99414	0.961388	-0.288003	0.824974	0.6573	-0.318969	0.334874	1.18334
sp|Q13616|CUL1_HUMAN	Cullin-1 OS=Homo sapiens OX=9606 GN=CUL1 PE=1 SV=2	0	0.268638	0.737004	0.971809	-0.353553	0.68493	0.269937	0.258776	0.480875	0.378353	0	0.0579742	0.0751532	-0.0185761	-0.324404	0.178291	0.272753	-0.0695945	-0.202741	-0.0896442
sp|O00499|BIN1_HUMAN	Myc box-dependent-interacting protein 1 OS=Homo sapiens OX=9606 GN=BIN1 PE=1 SV=1	0	-1.1104	-0.564426	1.29206	0.538843	-0.0820627	0.175293	0.0450393	-0.0889541	-0.0471759	0	0.23335	-0.683184	-0.285452	-0.0104376	-0.85011	-0.341761	0.0461526	-0.74186	-0.445477
sp|P43307|SSRA_HUMAN	Translocon-associated protein subunit alpha OS=Homo sapiens OX=9606 GN=SSR1 PE=1 SV=3	0	-0.113493	1.01716	0.0298407	-0.00579741	0.497028	-0.5817	0.170046	0.447246	-0.490244	0	-0.192622	0.487607	-0.51906	0.467278	0.675079	-0.887752	0.0599093	0.69376	-0.925902
sp|Q13740|CD166_HUMAN	CD166 antigen OS=Homo sapiens OX=9606 GN=ALCAM PE=1 SV=2	0	-0.16849	-0.533343	0.535799	0.406167	-0.28726	0.848472	-0.226753	-0.605675	0.440792	0	-0.283976	-0.10081	0.245197	-0.411711	-0.748476	-0.0502814	0.584172	-0.502238	0.215876
sp|P48507|GSH0_HUMAN	Glutamate--cysteine ligase regulatory subunit OS=Homo sapiens OX=9606 GN=GCLM PE=1 SV=1	None	None	None	None	None	None	None	None	None	None	0	-0.212977	-0.357277	0.489828	0.708487	0.686698	0.052703	-0.236623	-0.181447	-0.0601425
sp|P11279|LAMP1_HUMAN	Lysosome-associated membrane glycoprotein 1 OS=Homo sapiens OX=9606 GN=LAMP1 PE=1 SV=3	0	-0.00739477	1.03211	0.329932	-0.369021	0.188676	0.496496	0.120666	0.116687	-0.326882	0	-0.221871	0.372652	0.233218	0.215207	-0.0461906	0.633428	0.319302	0.836487	3.49359
sp|P54886|P5CS_HUMAN	Delta-1-pyrroline-5-carboxylate synthase OS=Homo sapiens OX=9606 GN=ALDH18A1 PE=1 SV=2	0	0.631298	0.905401	0.327675	-0.233211	0.46202	-0.31954	-0.0256633	0.316027	-0.100496	0	-0.0865959	1.10902	-0.0203017	-0.822419	1.47226	-0.391007	0.521551	1.18674	1.05717
sp|P15170|ERF3A_HUMAN	Eukaryotic peptide chain release factor GTP-binding subunit ERF3A OS=Homo sapiens OX=9606 GN=GSPT1 PE=1 SV=1	0	0.579237	0.163663	0.435709	-0.207754	0.106435	0.0874382	-0.112676	0.248874	0.23414	0	0.145744	0.444442	-0.111427	-0.206133	0.444628	-0.227889	-0.42533	0.529172	-0.291786
sp|P26022|PTX3_HUMAN	Pentraxin-related protein PTX3 OS=Homo sapiens OX=9606 GN=PTX3 PE=1 SV=3	0	0.100106	0.286297	2.89652	0.0413094	-0.173615	2.95311	0.00924947	-0.0538065	4.34659	0	-0.155791	0.288999	3.11432	0.0868016	-0.0198832	1.98696	0.075197	-0.023307	1.69417
sp|Q15555|MARE2_HUMAN	Microtubule-associated protein RP/EB family member 2 OS=Homo sapiens OX=9606 GN=MAPRE2 PE=1 SV=1	0	-0.243248	0.0850567	2.36209	-0.229644	-0.225771	2.89168	-0.578651	-0.148092	2.01979	0	0.115179	0.457949	2.34421	0.485641	-0.0458083	1.23464	-0.0590881	0.0547743	2.0236
sp|P68032|ACTC_HUMAN;sp|P68133|ACTS_HUMAN	Actin, alpha cardiac muscle 1 OS=Homo sapiens OX=9606 GN=ACTC1 PE=1 SV=1;Actin, alpha skeletal muscle OS=Homo sapiens OX=9606 GN=ACTA1 PE=1 SV=1	0	-1.34781	-0.06887	-1.38709	0.460722	0.515382	-0.786266	0.00514407	0.718066	-1.13191	0	0.113494	-0.11881	-0.840111	-0.438219	-0.136415	-1.21012	0.0773575	0.102445	-1.26756
sp|P20645|MPRD_HUMAN	Cation-dependent mannose-6-phosphate receptor OS=Homo sapiens OX=9606 GN=M6PR PE=1 SV=1	0	0.511212	1.90965	0.637283	-0.0293104	0.830837	0.48929	-0.201528	0.436091	0.663153	0	0.0595095	0.451146	0.364986	-0.0392944	0.568767	0.443743	0.162691	1.35253	1.9008
sp|Q8WUH6|TM263_HUMAN	Transmembrane protein 263 OS=Homo sapiens OX=9606 GN=TMEM263 PE=1 SV=1	0	-0.0280377	0.149522	0.526144	0.260575	0.227588	-0.00800102	0.543453	0.0967877	0.498174	0	-0.531404	1.34043	0.860287	-0.515839	-0.0414391	0.979484	0.203327	0.727285	1.42649
sp|P78509|RELN_HUMAN	Reelin OS=Homo sapiens OX=9606 GN=RELN PE=1 SV=3	None	None	None	None	None	None	None	None	None	None	0	0.0216494	0.390722	3.82425	0.0439461	-0.316059	3.90879	-0.00472753	-0.271625	1.03808
sp|P00533|EGFR_HUMAN	Epidermal growth factor receptor OS=Homo sapiens OX=9606 GN=EGFR PE=1 SV=2	0	1.05817	0.619265	0.94438	-0.168695	-0.185737	0.931286	-0.241419	-0.199571	0.302528	0	-0.00563174	-0.0195831	0.694821	-0.472682	0.0284648	0.727888	0.0281062	-0.0911334	2.15987
sp|P62851|RS25_HUMAN	40S ribosomal protein S25 OS=Homo sapiens OX=9606 GN=RPS25 PE=1 SV=1	0	-0.134255	-0.629082	-0.944287	0.116661	-0.301364	-1.20898	-0.0497906	-0.4235	-0.593935	0	-0.00590199	-0.399596	-0.713067	-0.0451645	-0.48479	-0.798856	-0.0523122	-0.447904	-0.45448
sp|Q6NVY1|HIBCH_HUMAN	3-hydroxyisobutyryl-CoA hydrolase, mitochondrial OS=Homo sapiens OX=9606 GN=HIBCH PE=1 SV=2	0	0.630066	-0.128076	0.114428	0.043809	-0.0909244	0.0312318	0.173377	0.370939	-0.108861	0	0.433511	0.506983	1.12174	0.164229	0.308909	0.444984	-0.0884641	0.136721	0.643623
sp|Q96AE4|FUBP1_HUMAN	Far upstream element-binding protein 1 OS=Homo sapiens OX=9606 GN=FUBP1 PE=1 SV=3	0	0.0539578	-0.751364	-0.719572	-0.18726	-0.445591	-1.40509	-0.350141	-0.604659	-0.654576	0	0.285869	-0.793066	-0.522106	0.407394	-0.489158	-0.581252	0.219052	-0.741562	-0.31602
sp|P33992|MCM5_HUMAN	DNA replication licensing factor MCM5 OS=Homo sapiens OX=9606 GN=MCM5 PE=1 SV=5	0	0.0346502	0.251984	0.5892	-0.0785641	-0.237018	0.866199	0.0726056	-0.1416	0.916469	0	-0.0836014	-0.0629964	0.503038	-0.309446	-0.094912	0.152078	0.612352	0.360353	0.0868385
sp|Q9NZZ3|CHMP5_HUMAN	Charged multivesicular body protein 5 OS=Homo sapiens OX=9606 GN=CHMP5 PE=1 SV=1	0	-0.718257	-0.213525	0.633366	0.176601	-0.153798	0.0658335	-0.0265971	-0.0466214	0.230349	0	0.0735772	-0.328962	1.64014	0.125084	-0.423206	0.500999	-0.355651	-0.315412	0.719387
sp|Q9NZ08|ERAP1_HUMAN	Endoplasmic reticulum aminopeptidase 1 OS=Homo sapiens OX=9606 GN=ERAP1 PE=1 SV=3	0	0.791109	1.1968	1.15676	-0.237663	0.233492	0.136602	0.237008	1.05545	0.892743	0	0.238811	0.861323	0.631724	0.0692054	0.785581	0.207938	0.0372562	0.791501	-0.184437
sp|Q9H307|PININ_HUMAN	Pinin OS=Homo sapiens OX=9606 GN=PNN PE=1 SV=5	0	-0.680889	-0.745119	-0.717268	0.154332	-0.704243	-1.45314	0.227181	-1.0632	-0.709955	0	0.0979111	-0.52768	0.0411978	0.561924	-0.534862	-0.0336439	0.345289	-0.81509	0.186306
sp|Q4KMQ2|ANO6_HUMAN	Anoctamin-6 OS=Homo sapiens OX=9606 GN=ANO6 PE=1 SV=2	0	0.542167	1.3576	1.39221	-0.227444	0.946517	1.6997	-0.484372	0.0982722	0.8193	0	0.119606	1.3419	1.04067	-0.223787	1.10398	2.02093	0.0565821	0.923608	2.8556
sp|P62316|SMD2_HUMAN	Small nuclear ribonucleoprotein Sm D2 OS=Homo sapiens OX=9606 GN=SNRPD2 PE=1 SV=1	0	0.0523982	-0.747974	-0.601544	0.120531	-0.719825	-0.623661	-0.0383989	-0.552044	-0.59948	0	-0.123746	-1.0287	-1.35925	0.00926333	-1.01365	-1.30782	0.210742	-0.877214	-1.35539
sp|P16112|PGCA_HUMAN	Aggrecan core protein OS=Homo sapiens OX=9606 GN=ACAN PE=1 SV=3	0	0.222204	0.338997	3.62127	0.112796	-0.046051	2.12573	-0.0251029	-0.25944	1.88097	0	0.0145248	0.820508	3.85871	-0.124155	0.411384	2.81915	-0.015931	0.323989	4.01703
sp|Q15147|PLCB4_HUMAN	1-phosphatidylinositol 4,5-bisphosphate phosphodiesterase beta-4 OS=Homo sapiens OX=9606 GN=PLCB4 PE=1 SV=3	0	0.298689	-0.897254	0.535824	0.133479	-0.992879	0.365251	-0.544393	-0.933507	0.11696	None	None	None	None	None	None	None	None	None	None
sp|P61221|ABCE1_HUMAN	ATP-binding cassette sub-family E member 1 OS=Homo sapiens OX=9606 GN=ABCE1 PE=1 SV=1	0	0.525086	0.236902	0.635054	-0.146591	-0.126778	0.770085	0.248458	0.391533	0.989358	0	0.271529	-0.133843	-0.0248246	0.025904	0.0815601	0.031265	-0.229303	-0.337932	0.0110356
sp|O15371|EIF3D_HUMAN	Eukaryotic translation initiation factor 3 subunit D OS=Homo sapiens OX=9606 GN=EIF3D PE=1 SV=1	0	0.323306	0.0835553	0.388943	0.0145689	0.399363	0.831194	-0.0991462	-0.0822399	0.854606	None	None	None	None	None	None	None	None	None	None
sp|P41250|GARS_HUMAN	Glycine--tRNA ligase OS=Homo sapiens OX=9606 GN=GARS PE=1 SV=3	0	1.06674	0.712744	-0.0582618	-0.291164	-0.0782667	0.279249	-0.309225	0.159835	0.0967251	0	0.051315	0.194229	-0.104494	-0.454122	0.271909	-0.12968	-0.779448	-0.24706	-0.386491
sp|P46109|CRKL_HUMAN	Crk-like protein OS=Homo sapiens OX=9606 GN=CRKL PE=1 SV=1	0	0.0583091	-0.821088	-1.12595	0.009075	-0.620411	-1.10905	-0.0379257	-0.588623	-1.73944	0	-0.00264716	-0.573457	-0.898447	0.413276	-0.0327344	-0.386921	-0.163739	-0.383108	-0.893164
sp|P20648|ATP4A_HUMAN	Potassium-transporting ATPase alpha chain 1 OS=Homo sapiens OX=9606 GN=ATP4A PE=2 SV=5	0	-0.402473	1.02499	1.09468	0.0900052	1.51268	2.59722	-0.426752	0.952278	0.91819	0	-0.295918	0.951078	1.67889	-0.281438	0.981069	2.03523	0.00264323	0.946603	2.12333
sp|Q9P265|DIP2B_HUMAN	Disco-interacting protein 2 homolog B OS=Homo sapiens OX=9606 GN=DIP2B PE=1 SV=3	0	0.587904	0.556469	1.04697	-0.0252883	0.068428	1.54743	0.0121126	-0.285258	0.975149	0	0.431167	1.20465	2.13902	-0.101465	0.187077	1.84452	0.0913455	0.217936	2.08468
sp|O60841|IF2P_HUMAN	Eukaryotic translation initiation factor 5B OS=Homo sapiens OX=9606 GN=EIF5B PE=1 SV=4	0	0.135448	0.261282	-0.205823	0.10501	-0.0212926	-0.00572615	-0.0951262	0.0305203	0.183203	0	0.00486845	0.00752864	0.263361	0.247443	-0.0103918	0.0243139	0.180482	0.0584099	0.61629
sp|O14979|HNRDL_HUMAN	Heterogeneous nuclear ribonucleoprotein D-like OS=Homo sapiens OX=9606 GN=HNRNPDL PE=1 SV=3	0	-0.349609	-1.47087	-1.13241	-0.0932308	-1.0162	-1.24857	0.0608776	-0.671785	-1.61642	0	0.216102	-0.731272	-1.67583	-0.111774	-0.917854	-1.20722	-0.200184	-1.20513	-1.28981
sp|P15531|NDKA_HUMAN	Nucleoside diphosphate kinase A OS=Homo sapiens OX=9606 GN=NME1 PE=1 SV=1	0	0.434841	-1.30122	-2.28971	-0.399681	-1.0997	-1.94311	0.19084	-0.213972	-2.15569	0	0.0280479	-1.20282	-1.40974	0.145957	-0.811601	-1.64137	-0.441537	-0.817731	-1.67545
sp|Q9BXS4|TMM59_HUMAN	Transmembrane protein 59 OS=Homo sapiens OX=9606 GN=TMEM59 PE=1 SV=1	None	None	None	None	None	None	None	None	None	None	0	0.0298784	-0.00991332	0.712147	0.476301	-0.102917	0.406745	0.0356622	0.318126	3.32899
sp|Q6P587|FAHD1_HUMAN	Acylpyruvase FAHD1, mitochondrial OS=Homo sapiens OX=9606 GN=FAHD1 PE=1 SV=2	0	0.483112	-0.105846	0.0115545	-0.596159	-0.675533	0.0845237	-0.601011	-0.549273	-0.678615	0	0.195303	0.151681	0.151957	0.889085	0.4163	-0.204738	-0.785486	-0.679592	0.409398
sp|P26006|ITA3_HUMAN	Integrin alpha-3 OS=Homo sapiens OX=9606 GN=ITGA3 PE=1 SV=5	0	0.667778	0.823097	1.81953	-0.401498	-0.143489	1.70158	0.22232	0.116955	1.88333	0	-0.266385	0.466288	1.42128	0.0858969	0.128195	2.50918	-0.31477	0.587788	3.48675
sp|Q14152|EIF3A_HUMAN	Eukaryotic translation initiation factor 3 subunit A OS=Homo sapiens OX=9606 GN=EIF3A PE=1 SV=1	0	0.0758133	-0.165257	-0.069791	0.101604	0.372076	0.271374	0.134369	-0.309999	0.270798	0	-0.475747	0.177646	0.0884166	-0.03355	0.0541314	-0.0972619	0.303257	0.14132	-0.0820154
sp|P23368|MAOM_HUMAN	NAD-dependent malic enzyme, mitochondrial OS=Homo sapiens OX=9606 GN=ME2 PE=1 SV=1	0	0.103239	0.237886	0.648797	0.128071	0.299198	0.161745	0.0519019	0.281205	0.305541	0	0.00175829	1.23849	-0.0146673	-0.159766	0.249719	-0.309981	-0.416286	-0.00910681	-0.0757393
sp|Q8TCD5|NT5C_HUMAN	5'(3')-deoxyribonucleotidase, cytosolic type OS=Homo sapiens OX=9606 GN=NT5C PE=1 SV=2	0	0.158511	-0.999747	-0.163102	-0.788565	-1.25048	-0.590299	-0.120918	-0.963499	-0.203322	0	0.101203	-0.129503	0.0403233	0.0561029	-0.230619	-0.0316515	-0.441691	-0.378866	-0.280483
sp|O94760|DDAH1_HUMAN	N(G),N(G)-dimethylarginine dimethylaminohydrolase 1 OS=Homo sapiens OX=9606 GN=DDAH1 PE=1 SV=3	0	0.0882773	-0.696108	-0.899803	0.204793	-0.543341	-0.176665	-0.891334	-1.24382	-1.15616	0	0.323271	-0.175052	-0.426729	0.208323	-0.355251	-0.338377	-0.124704	-0.357044	-0.477023
sp|P43490|NAMPT_HUMAN	Nicotinamide phosphoribosyltransferase OS=Homo sapiens OX=9606 GN=NAMPT PE=1 SV=1	0	0.347058	-0.160312	0.0881918	0.115624	-0.0304597	0.289939	0.300006	1.07725	0.459879	0	-0.301566	-0.863813	-0.852082	-0.46779	0.115342	-0.142926	0.198391	0.203288	-0.395712
sp|P46977|STT3A_HUMAN	Dolichyl-diphosphooligosaccharide--protein glycosyltransferase subunit STT3A OS=Homo sapiens OX=9606 GN=STT3A PE=1 SV=2	0	0.67018	2.23608	-0.381781	-0.158481	1.41452	-0.09264	-0.208159	0.907748	0.127472	0	-0.14303	0.974555	-0.521992	-0.852769	0.617	-0.281296	0.285251	1.8375	-0.0632625
sp|Q8N1G4|LRC47_HUMAN	Leucine-rich repeat-containing protein 47 OS=Homo sapiens OX=9606 GN=LRRC47 PE=1 SV=1	0	0.56336	0.164402	-1.07158	0.0738058	0.69973	0.221553	-0.183407	-0.0311686	-0.330228	0	-0.856939	0.0181315	-1.47898	-1.00376	1.1559	-0.623501	0.795512	1.19163	-0.521002
sp|Q9H9J2|RM44_HUMAN	39S ribosomal protein L44, mitochondrial OS=Homo sapiens OX=9606 GN=MRPL44 PE=1 SV=1	0	0.262201	0.409201	1.27516	0.0348889	-0.2485	0.52812	0.0815701	0.0237336	1.40947	None	None	None	None	None	None	None	None	None	None
sp|P53621|COPA_HUMAN	Coatomer subunit alpha OS=Homo sapiens OX=9606 GN=COPA PE=1 SV=2	0	0.507053	0.190648	0.596606	-0.0267693	-0.0169484	0.868653	0.140586	0.344435	0.497456	0	-0.117543	0.171112	1.00935	-0.146892	0.548079	0.817251	0.068688	0.201446	0.534707
sp|O15144|ARPC2_HUMAN	Actin-related protein 2/3 complex subunit 2 OS=Homo sapiens OX=9606 GN=ARPC2 PE=1 SV=1	0	0.158719	0.129394	-0.182448	0.242911	0.443468	0.136244	0.0239447	0.138969	-0.0939044	0	-0.365652	-0.306805	-0.459252	-0.367877	0.320105	-0.120795	0.0152839	0.0111056	-0.0888849
sp|Q8TDQ7|GNPI2_HUMAN	Glucosamine-6-phosphate isomerase 2 OS=Homo sapiens OX=9606 GN=GNPDA2 PE=1 SV=1	0	0.361311	-0.595324	1.23522	-0.0288101	-0.29032	0.616518	0.499903	-0.110088	0.686853	None	None	None	None	None	None	None	None	None	None
sp|P59998|ARPC4_HUMAN	Actin-related protein 2/3 complex subunit 4 OS=Homo sapiens OX=9606 GN=ARPC4 PE=1 SV=3	0	-0.484639	-0.340581	-1.03376	0.203109	0.722792	-0.0305972	-0.0587359	0.236	-0.657684	0	-0.104824	-0.14218	-0.187778	0.0427317	0.075007	-0.142428	0.00265656	-0.00979396	-0.233812
sp|P00390|GSHR_HUMAN	Glutathione reductase, mitochondrial OS=Homo sapiens OX=9606 GN=GSR PE=1 SV=2	0	-0.734867	-1.34635	-1.0285	-0.802945	-1.16962	-0.801446	-0.021552	-0.622261	-0.427233	0	0.119151	-0.86455	-0.624784	1.12581	0.141379	-0.581789	-0.865368	-0.978704	-0.668939
sp|P18669|PGAM1_HUMAN	Phosphoglycerate mutase 1 OS=Homo sapiens OX=9606 GN=PGAM1 PE=1 SV=2	0	-0.560032	-0.77615	-1.17833	-0.0389779	-0.214844	-1.02591	0.374894	-0.0764889	-1.36395	0	-0.49596	-0.945216	-1.01219	0.764103	-0.47637	-1.21862	-0.0990771	-0.0165353	-0.878683
sp|Q16270|IBP7_HUMAN	Insulin-like growth factor-binding protein 7 OS=Homo sapiens OX=9606 GN=IGFBP7 PE=1 SV=1	0	-0.762425	-0.328721	0.812894	-0.0773279	-0.019904	1.28541	0.985996	0.588509	3.6713	0	-0.755601	-0.817733	0.384357	0.553087	0.0920755	1.39433	-0.748729	-0.274033	0.343499
sp|Q15274|NADC_HUMAN	Nicotinate-nucleotide pyrophosphorylase [carboxylating] OS=Homo sapiens OX=9606 GN=QPRT PE=1 SV=3	0	-0.580017	-0.997962	-0.239564	-1.32718	-1.38053	-1.07754	1.10572	0.560983	-1.11826	0	-0.16426	-0.196872	-0.177487	-0.628402	-0.303576	0.298506	0.325098	0.662312	0.217964
sp|Q9NR31|SAR1A_HUMAN	GTP-binding protein SAR1a OS=Homo sapiens OX=9606 GN=SAR1A PE=1 SV=1	0	-0.195493	0.392859	0.226338	0.143503	-0.100975	0.079797	-0.054572	0.130996	-0.151835	0	-0.0649946	-0.0712014	0.262035	0.110454	0.135324	0.529003	0.196747	0.485878	0.592344
sp|P14923|PLAK_HUMAN	Junction plakoglobin OS=Homo sapiens OX=9606 GN=JUP PE=1 SV=3	0	-0.587743	-0.685468	-0.199222	-2.27799	-1.64343	-0.452229	-0.308564	0.133136	0.377705	0	0.358881	0.340015	0.90308	0.00997648	0.569259	1.34598	0.301026	0.140285	2.55637
sp|Q16891|MIC60_HUMAN	MICOS complex subunit MIC60 OS=Homo sapiens OX=9606 GN=IMMT PE=1 SV=1	0	-0.209014	0.933072	-0.121658	-0.136307	0.76337	-0.537917	-0.233725	0.335509	-0.133484	0	0.343841	0.98326	-0.254112	-0.236952	0.402757	-0.522587	0.102072	0.854169	-0.241212
sp|O95477|ABCA1_HUMAN	ATP-binding cassette sub-family A member 1 OS=Homo sapiens OX=9606 GN=ABCA1 PE=1 SV=3	None	None	None	None	None	None	None	None	None	None	0	-0.174942	1.6872	1.77515	0.128969	0.735239	1.98073	-0.0242512	2.40459	5.26762
sp|Q9NSD9|SYFB_HUMAN	Phenylalanine--tRNA ligase beta subunit OS=Homo sapiens OX=9606 GN=FARSB PE=1 SV=3	0	0.647512	0.150179	0.314561	-0.11577	0.397189	0.530248	0.395025	0.686858	0.687377	0	0.280857	0.455611	-0.175632	-0.749898	0.375689	0.00301125	-0.359473	0.0460695	-0.45345
sp|P04040|CATA_HUMAN	Catalase OS=Homo sapiens OX=9606 GN=CAT PE=1 SV=3	0	0.214574	0.963365	-0.388967	-0.386217	0.129664	-0.131129	0.157092	0.301668	-0.0845562	0	0.10824	0.563544	0.00144063	-0.172595	0.0536989	-0.127231	-0.478343	-0.0946628	-0.281403
sp|Q96RP9|EFGM_HUMAN	Elongation factor G, mitochondrial OS=Homo sapiens OX=9606 GN=GFM1 PE=1 SV=2	0	0.494055	-0.381725	-0.393977	-0.0616241	0.107299	-0.152868	-0.351022	-0.493653	0.73156	0	-0.158106	-0.414789	0.497789	-0.168695	-0.350208	0.301336	-0.099308	-0.252124	0.289272
sp|Q9H2U2|IPYR2_HUMAN	Inorganic pyrophosphatase 2, mitochondrial OS=Homo sapiens OX=9606 GN=PPA2 PE=1 SV=2	0	-0.237382	-0.647487	-0.552272	-0.115899	-0.623285	-0.543651	0.375889	0.236415	-0.256815	0	0.637753	0.287654	-1.8422	-0.437374	-0.742907	-0.874416	-0.173453	-0.718913	-0.760566
sp|Q5T0N5|FBP1L_HUMAN	Formin-binding protein 1-like OS=Homo sapiens OX=9606 GN=FNBP1L PE=1 SV=3	0	-0.117541	-0.679632	0.158157	0.446496	0.279481	-0.0753019	-1.14665	-0.602935	0.136636	0	0.154868	0.685327	0.44766	-0.380831	-0.0586064	1.33661	0.210538	0.513704	1.49041
sp|Q01518|CAP1_HUMAN	Adenylyl cyclase-associated protein 1 OS=Homo sapiens OX=9606 GN=CAP1 PE=1 SV=5	0	-0.499641	-1.5085	-1.37459	0.405937	0.100539	-0.493923	0.0349073	-0.378568	-1.16916	0	0.106734	-1.06333	-1.24558	-0.151759	-1.20462	-0.659585	0.0583911	-0.388188	-1.10377
sp|Q93009|UBP7_HUMAN	Ubiquitin carboxyl-terminal hydrolase 7 OS=Homo sapiens OX=9606 GN=USP7 PE=1 SV=2	0	0.460169	0.177401	0.925497	-0.224749	-0.249916	0.445611	-0.0182381	0.223457	0.565095	None	None	None	None	None	None	None	None	None	None
sp|Q71U36|TBA1A_HUMAN	Tubulin alpha-1A chain OS=Homo sapiens OX=9606 GN=TUBA1A PE=1 SV=1	0	1.54741	1.16986	1.48589	-0.548183	-0.555318	0.877909	0.822582	1.14014	0.656546	0	0.562665	0.210939	-0.48494	0.0584396	0.871838	-0.694376	0.579748	0.39506	-1.0696
sp|P16615|AT2A2_HUMAN	Sarcoplasmic/endoplasmic reticulum calcium ATPase 2 OS=Homo sapiens OX=9606 GN=ATP2A2 PE=1 SV=1	0	0.32345	2.04331	0.671817	-0.255334	1.0008	0.171862	0.152275	1.28287	0.302887	0	0.0141001	1.56959	0.526821	-0.702047	1.5159	0.779964	0.0115829	1.59491	-0.0729988
sp|Q13217|DNJC3_HUMAN	DnaJ homolog subfamily C member 3 OS=Homo sapiens OX=9606 GN=DNAJC3 PE=1 SV=1	0	0.20557	0.396509	0.567584	-0.0795058	0.18908	0.815048	0.195381	0.20736	1.72297	0	-0.138175	0.0434915	0.553677	-0.0658347	-0.145847	0.252367	-0.0516308	-0.0526935	0.181759
sp|Q12959|DLG1_HUMAN	Disks large homolog 1 OS=Homo sapiens OX=9606 GN=DLG1 PE=1 SV=2	0	-0.534098	-0.637528	-0.243413	0.161173	-0.245419	0.73544	0.0938727	-0.24397	0.24229	0	0.00915104	-0.334355	-0.23262	-0.00945295	-0.478823	0.0390898	-0.0648047	0.0170518	0.162304
sp|Q07954|LRP1_HUMAN	Prolow-density lipoprotein receptor-related protein 1 OS=Homo sapiens OX=9606 GN=LRP1 PE=1 SV=2	0	0.565646	0.865314	1.49316	-0.0148984	0.0652262	1.17573	0.231217	0.490661	1.35046	0	-0.365857	1.33616	2.13794	0.34599	0.774984	2.89874	0.044705	0.624077	2.59901
sp|Q13242|SRSF9_HUMAN	Serine/arginine-rich splicing factor 9 OS=Homo sapiens OX=9606 GN=SRSF9 PE=1 SV=1	0	0.643802	-0.584408	-0.913819	-0.135266	-0.965055	-1.02755	-0.223236	-0.620515	-0.38461	0	0.0572264	-0.94969	-1.97692	-0.0153852	-0.880277	-1.98245	-0.0481159	-1.08299	-2.16509
sp|P46776|RL27A_HUMAN	60S ribosomal protein L27a OS=Homo sapiens OX=9606 GN=RPL27A PE=1 SV=2	0	0.44245	-0.414671	-0.7491	0.089818	-0.47188	-0.775894	-0.149726	-0.0531729	-0.562962	0	0.278661	-0.792174	-0.823235	-0.582968	-0.61956	-1.07979	0.0238953	-0.388717	-0.718636
sp|P05141|ADT2_HUMAN	ADP/ATP translocase 2 OS=Homo sapiens OX=9606 GN=SLC25A5 PE=1 SV=7	0	0.057109	2.03565	-0.408531	-0.0755521	1.44949	-1.67815	-0.0143034	1.97419	-0.590725	0	0.103257	2.02744	-0.472591	-1.53819	1.55676	-0.478375	0.821506	2.04763	-1.53106
sp|Q9BUF5|TBB6_HUMAN	Tubulin beta-6 chain OS=Homo sapiens OX=9606 GN=TUBB6 PE=1 SV=1	0	-0.0705725	0.408766	0.690448	0.00145034	-0.124268	0.685814	0.924564	0.760591	0.551478	0	0.141535	-0.250834	-0.489072	-0.134131	0.0604856	-0.180558	-0.14929	-0.101221	-0.463763
sp|P14550|AK1A1_HUMAN	Alcohol dehydrogenase [NADP(+)] OS=Homo sapiens OX=9606 GN=AKR1A1 PE=1 SV=3	0	-0.00774356	0.0543033	0.481988	-0.235783	0.0931479	0.25324	-0.138367	0.0987174	0.168653	0	-0.101246	-0.674065	-1.10749	1.19633	-0.0382867	-0.885996	-0.588964	-0.648628	-1.13293
sp|Q16777|H2A2C_HUMAN;sp|Q6FI13|H2A2A_HUMAN	Histone H2A type 2-C OS=Homo sapiens OX=9606 GN=HIST2H2AC PE=1 SV=4;Histone H2A type 2-A OS=Homo sapiens OX=9606 GN=HIST2H2AA3 PE=1 SV=3	0	-1.12528	0.310899	1.42146	-0.539872	0.497862	0.642056	-0.902359	1.05962	-0.14072	0	1.21706	2.10015	0.422051	0.834437	0.493912	-0.413067	-1.1869	0.0879337	0.444027
sp|P14866|HNRPL_HUMAN	Heterogeneous nuclear ribonucleoprotein L OS=Homo sapiens OX=9606 GN=HNRNPL PE=1 SV=2	0	-0.157499	-0.616421	-0.226115	-0.0890768	-1.00544	-1.08258	0.0154956	-0.498222	-0.538693	0	-0.259034	-0.801101	-0.0686398	0.462921	-0.971635	-0.951441	0.0958981	-0.861594	-0.804625
sp|Q9NX40|OCAD1_HUMAN	OCIA domain-containing protein 1 OS=Homo sapiens OX=9606 GN=OCIAD1 PE=1 SV=1	0	-0.00614904	0.931336	-0.270898	-0.135619	0.244582	-0.407379	0.179183	0.410158	-0.0791334	0	0.109321	0.486248	0.546962	-0.00741274	-0.397491	0.549937	0.143673	0.275205	-0.142856
sp|Q00796|DHSO_HUMAN	Sorbitol dehydrogenase OS=Homo sapiens OX=9606 GN=SORD PE=1 SV=4	0	-0.45953	0.6555	-0.0468343	0.507475	0.970428	-0.299266	-0.497255	-1.07585	0.694474	0	0.925902	0.754773	0.862263	0.0387144	0.633275	0.653947	0.0347321	0.174495	0.405002
sp|O00468|AGRIN_HUMAN	Agrin OS=Homo sapiens OX=9606 GN=AGRN PE=1 SV=5	0	0.308201	0.340866	3.76951	-0.233715	-0.142865	4.87287	-0.0637551	-0.43385	4.17198	0	-0.143607	0.373268	4.01352	0.00349823	-0.149018	4.43987	-0.00421384	-0.442024	3.8096
sp|O43175|SERA_HUMAN	D-3-phosphoglycerate dehydrogenase OS=Homo sapiens OX=9606 GN=PHGDH PE=1 SV=4	0	0.39229	0.685031	-0.0601478	-1.80414	-1.57926	-0.828936	0.320021	0.461359	-0.553779	0	-0.394394	-0.717042	-0.406039	-0.467006	-0.149568	-0.379281	0.120852	0.408495	-0.666269
sp|P10915|HPLN1_HUMAN	Hyaluronan and proteoglycan link protein 1 OS=Homo sapiens OX=9606 GN=HAPLN1 PE=2 SV=2	0	0.217898	0.542413	2.4744	0.0918409	0.35001	2.14206	0.302727	0.226489	1.89958	0	-0.571953	-0.310931	1.91063	-0.0605178	0.09247	2.61613	-1.59415	0.172317	3.1725
sp|Q9UBF2|COPG2_HUMAN	Coatomer subunit gamma-2 OS=Homo sapiens OX=9606 GN=COPG2 PE=1 SV=1	0	0.900325	0.819583	1.01118	0.120074	1.00077	1.36253	-0.048471	1.02602	1.06715	None	None	None	None	None	None	None	None	None	None
sp|P50990|TCPQ_HUMAN	T-complex protein 1 subunit theta OS=Homo sapiens OX=9606 GN=CCT8 PE=1 SV=4	0	-0.445233	-0.112213	0.181358	0.114138	0.576955	0.680479	-0.0811742	0.214487	0.711011	0	0.357382	0.181025	0.942488	-0.180397	0.273666	0.0891136	0.0964799	0.110137	-0.617796
sp|P78347|GTF2I_HUMAN	General transcription factor II-I OS=Homo sapiens OX=9606 GN=GTF2I PE=1 SV=2	0	0.872869	-0.560717	-0.238866	-0.0913814	-1.16721	-0.77545	-0.322125	-0.916629	-0.715393	0	0.0964608	-1.04495	0.119609	0.0524153	-0.878484	-0.38964	0.0700005	-1.01116	0.0225909
sp|P02774|VTDB_HUMAN	Vitamin D-binding protein OS=Homo sapiens OX=9606 GN=GC PE=1 SV=1	0	0.222996	0.994226	3.26404	0.14256	0.57676	2.57655	-0.0394623	0.408635	2.01263	0	0.102155	0.768874	2.43748	-0.022906	0.659612	3.18075	-0.197312	-0.0194626	3.86542
sp|Q13162|PRDX4_HUMAN	Peroxiredoxin-4 OS=Homo sapiens OX=9606 GN=PRDX4 PE=1 SV=1	0	-0.919998	-0.12737	-1.80497	-0.262313	0.939518	-1.86125	0.0179706	0.29594	-1.96888	0	-0.233993	0.350464	-0.178031	0.118862	0.852835	-0.583535	0.259806	1.05364	-0.552126
sp|P43243|MATR3_HUMAN	Matrin-3 OS=Homo sapiens OX=9606 GN=MATR3 PE=1 SV=2	0	-0.18091	0.0158972	0.0437319	0.0210646	-0.591634	-0.387365	0.149211	-0.393975	0.203818	0	-0.00772912	-0.480968	-0.799405	0.0494146	-0.672035	-0.498084	0.183643	-0.642731	-0.297803
sp|P12270|TPR_HUMAN	Nucleoprotein TPR OS=Homo sapiens OX=9606 GN=TPR PE=1 SV=3	0	-0.105931	-0.154553	-0.620961	-0.0616175	-0.322359	-0.77273	0.177795	-0.34158	-0.137234	0	-0.0217683	-0.269139	-0.410217	0.131095	-0.471252	-0.24493	0.24121	-0.405393	-0.242503
sp|Q70UQ0|IKIP_HUMAN	Inhibitor of nuclear factor kappa-B kinase-interacting protein OS=Homo sapiens OX=9606 GN=IKBIP PE=1 SV=1	0	0.677433	1.82979	-0.33111	-0.28554	-0.0626244	-0.550193	-0.101324	0.251701	-0.383985	0	-0.596715	0.277233	-0.64388	0.0270256	-0.0834449	-0.465781	0.326182	1.03983	-0.860463
sp|P62495|ERF1_HUMAN	Eukaryotic peptide chain release factor subunit 1 OS=Homo sapiens OX=9606 GN=ETF1 PE=1 SV=3	0	0.37732	-0.314816	-0.28981	0.166957	0.0377162	-0.17999	0.139217	0.320791	-0.356348	0	0.135751	-0.298277	-0.721774	-0.67902	-0.24003	-0.781966	-0.188495	-0.202896	0.0479689
sp|P62191|PRS4_HUMAN	26S proteasome regulatory subunit 4 OS=Homo sapiens OX=9606 GN=PSMC1 PE=1 SV=1	0	-0.165454	0.0137266	0.159029	-0.0433624	-0.0489921	0.494552	0.213389	0.0465186	0.149961	0	0.0288431	0	0.222821	-0.261493	0.268842	0.366021	0.226824	0.327543	0.206857
sp|Q32MZ4|LRRF1_HUMAN	Leucine-rich repeat flightless-interacting protein 1 OS=Homo sapiens OX=9606 GN=LRRFIP1 PE=1 SV=2	0	-0.507501	0.202769	-0.825316	0.524187	0.417838	-0.467578	-0.105075	-0.441615	-0.22129	0	0.181929	-0.125509	0.359508	0.0491	-0.480133	1.03504	-0.0329064	-0.327802	1.1039
sp|P09104|ENOG_HUMAN	Gamma-enolase OS=Homo sapiens OX=9606 GN=ENO2 PE=1 SV=3	0	-0.453996	-1.34671	-1.59845	-0.287524	-0.893361	-1.52393	0.0173599	-0.441601	-2.01622	0	-0.349449	-1.33559	-1.34081	1.12951	-0.273827	-1.12639	0.000280409	-0.256534	-1.22004
sp|P18077|RL35A_HUMAN	60S ribosomal protein L35a OS=Homo sapiens OX=9606 GN=RPL35A PE=1 SV=2	0	0.603853	-0.116703	-0.598683	0.130038	-0.438869	-0.520336	-0.371454	-0.586905	-0.520551	0	-0.14812	-0.359718	-0.232033	-0.707557	-0.430414	-0.431361	0.173101	-0.216181	-0.227593
sp|Q14116|IL18_HUMAN	Interleukin-18 OS=Homo sapiens OX=9606 GN=IL18 PE=1 SV=1	0	-0.886101	-1.0662	-0.943099	-1.61779	-2.31011	-1.24319	1.62685	0.0366264	-1.55838	0	-1.97762	-2.23738	-1.5344	0.041622	-1.26487	-1.95717	-0.469505	-1.53004	-1.7524
sp|Q92979|NEP1_HUMAN	Ribosomal RNA small subunit methyltransferase NEP1 OS=Homo sapiens OX=9606 GN=EMG1 PE=1 SV=4	0	0.172479	0.153662	0.719415	0.0373141	-0.497968	0.37796	0.146204	-0.0364622	0.215163	0	-0.177081	-0.395323	0.329023	0.00480419	-0.473965	0.136162	0.286619	-0.505738	1.84119
sp|P11169|GTR3_HUMAN;sp|Q8TDB8|GTR14_HUMAN	Solute carrier family 2, facilitated glucose transporter member 3 OS=Homo sapiens OX=9606 GN=SLC2A3 PE=1 SV=1;Solute carrier family 2, facilitated glucose transporter member 14 OS=Homo sapiens OX=9606 GN=SLC2A14 PE=2 SV=1	None	None	None	None	None	None	None	None	None	None	0	0.222143	0.315734	0.676246	0.192407	0.412281	0.95387	0.221376	1.00201	3.08408
sp|O14672|ADA10_HUMAN	Disintegrin and metalloproteinase domain-containing protein 10 OS=Homo sapiens OX=9606 GN=ADAM10 PE=1 SV=1	0	0.146319	0.019328	0.834073	-0.258839	-0.556551	1.52359	0.186309	-0.00432283	0.741187	0	-0.293424	0.020169	1.5382	-0.0771681	-0.421273	2.44954	0.436379	0.319809	3.15434
sp|O75396|SC22B_HUMAN	Vesicle-trafficking protein SEC22b OS=Homo sapiens OX=9606 GN=SEC22B PE=1 SV=4	0	0.101583	0.436698	0.6261	-0.146196	0.342311	0.882709	0.104843	0.208208	1.7063	0	-0.0727525	0.139154	-0.456708	0.184265	0.0540597	-0.431434	0.349093	0.189071	-0.386712
sp|P60709|ACTB_HUMAN;sp|P63261|ACTG_HUMAN	Actin, cytoplasmic 1 OS=Homo sapiens OX=9606 GN=ACTB PE=1 SV=1;Actin, cytoplasmic 2 OS=Homo sapiens OX=9606 GN=ACTG1 PE=1 SV=1	0	-0.364524	0.360259	-0.448971	0.332608	0.502567	-0.379155	-0.129335	0.401278	-0.390187	0	0.0910353	0.214381	-0.152731	-0.027796	0.143488	-0.768742	-0.0137304	0.189366	-0.611177
sp|Q9Y5K5|UCHL5_HUMAN	Ubiquitin carboxyl-terminal hydrolase isozyme L5 OS=Homo sapiens OX=9606 GN=UCHL5 PE=1 SV=3	0	0.404456	-0.853684	-1.90926	-0.153578	-0.455936	-1.21588	0.189316	-0.0639012	-1.45452	0	0.207764	-0.465554	-0.875946	-0.439647	-0.363555	-0.666798	-0.246403	-0.469438	-0.528013
sp|P24666|PPAC_HUMAN	Low molecular weight phosphotyrosine protein phosphatase OS=Homo sapiens OX=9606 GN=ACP1 PE=1 SV=3	0	-0.0708318	-0.0202678	0.666457	-0.184966	-0.424012	0.706927	0.295738	0.117806	1.04808	0	-0.659906	-1.74496	-0.846686	0.924572	0.323233	-1.27983	-0.877663	-1.06191	-1.2766
sp|P82932|RT06_HUMAN	28S ribosomal protein S6, mitochondrial OS=Homo sapiens OX=9606 GN=MRPS6 PE=1 SV=3	0	0.013132	0.0566116	-0.330937	-0.103353	0.187867	-0.710967	0.178313	-0.165764	-0.585337	0	0.198713	1.33437	0.671351	0.127081	2.16145	1.18583	0.204411	0.134355	2.3859
sp|Q9BWJ5|SF3B5_HUMAN	Splicing factor 3B subunit 5 OS=Homo sapiens OX=9606 GN=SF3B5 PE=1 SV=1	0	0.29907	-0.116067	-0.457838	-0.083713	-0.414176	-0.00804336	0.186327	0.0455395	-0.405561	0	0.452886	-0.0429554	0.85751	0.152915	-0.101891	0.71759	0.291397	-0.24046	1.17135
sp|P68431|H31_HUMAN	Histone H3.1 OS=Homo sapiens OX=9606 GN=HIST1H3A PE=1 SV=2	0	-0.582594	0.853961	1.23996	0.172109	0.535057	0.253249	0.0096207	0.626478	0.440332	0	0.091306	0.941507	0.397933	0.216318	0.17805	0.34344	0.0692959	-0.128952	0.3405
sp|Q93083|MT1L_HUMAN	Metallothionein-1L OS=Homo sapiens OX=9606 GN=MT1L PE=2 SV=1	0	1.29311	0.570813	-0.0522166	0.251687	0.39017	0.167825	-0.988564	-0.745031	0.485942	0	-1.13883	0.24902	-0.0802313	-0.391741	-0.280013	-0.0534262	0.51115	1.15936	0.587918
sp|Q9BXJ9|NAA15_HUMAN	N-alpha-acetyltransferase 15, NatA auxiliary subunit OS=Homo sapiens OX=9606 GN=NAA15 PE=1 SV=1	0	-0.437986	0.178487	0.1324	0.180087	0.899811	0.90001	0.2469	0.885038	0.333621	0	-0.0496432	1.17986	1.21253	-0.1687	0.67935	0.985625	-0.320952	0.757912	1.01328
sp|Q09028|RBBP4_HUMAN	Histone-binding protein RBBP4 OS=Homo sapiens OX=9606 GN=RBBP4 PE=1 SV=3	0	-0.254867	-1.21681	-0.876369	0.0845507	-0.80796	-0.888092	0.155015	-0.667121	-1.17943	0	-0.146431	-1.32364	-1.55088	0.162285	-1.26397	-1.41135	0.247844	-0.92747	-1.31676
sp|Q53GQ0|DHB12_HUMAN	Very-long-chain 3-oxoacyl-CoA reductase OS=Homo sapiens OX=9606 GN=HSD17B12 PE=1 SV=2	0	0.66342	1.64475	0.647385	-0.490821	0.206744	0.290125	-0.00281051	0.866822	0.800271	0	0.169432	1.52819	-0.365075	-0.019082	1.08411	-0.168748	-0.303807	0.766583	-0.170603
sp|P15559|NQO1_HUMAN	NAD(P)H dehydrogenase [quinone] 1 OS=Homo sapiens OX=9606 GN=NQO1 PE=1 SV=1	0	-1.39161	-1.8207	-1.59005	-1.77039	-1.69571	-1.34635	-1.21821	-1.46074	-1.70501	0	-1.15092	-1.24653	-0.651665	2.00631	1.18309	1.1001	-2.01723	-1.53035	-0.558393
sp|P37108|SRP14_HUMAN	Signal recognition particle 14 kDa protein OS=Homo sapiens OX=9606 GN=SRP14 PE=1 SV=2	0	0.0823912	0.0479709	1.43207	-0.0239358	0.210407	1.39137	-0.0454387	0.0999975	0.610209	0	-0.130296	0.548661	1.78074	0.0592326	0.103859	1.57765	0.130006	0.0578317	0.416144
sp|Q969G5|CAVN3_HUMAN	Caveolae-associated protein 3 OS=Homo sapiens OX=9606 GN=CAVIN3 PE=1 SV=3	0	-0.401423	0.127321	0.471926	0.325335	1.33362	0.371889	0.374081	1.1108	0.463728	0	-1.82224	-1.24892	-0.254305	0.228361	0.66893	0.340458	0.30308	0.263909	0.594243
sp|Q15582|BGH3_HUMAN	Transforming growth factor-beta-induced protein ig-h3 OS=Homo sapiens OX=9606 GN=TGFBI PE=1 SV=1	0	0.356491	0.606766	2.28422	0.0238941	1.42242	4.23549	0.0322973	1.03892	5.15916	0	-0.27969	1.27741	2.72728	-0.246021	0.597529	2.26205	-0.0881453	1.66312	2.70341
sp|O00429|DNM1L_HUMAN	Dynamin-1-like protein OS=Homo sapiens OX=9606 GN=DNM1L PE=1 SV=2	0	0.327303	1.20982	0.749579	-0.0756448	1.02569	0.458044	-0.120379	0.346013	0.827014	0	-0.0622986	0.457521	0.856702	-0.150116	0.469262	0.678359	-0.159123	0.0983016	0.311053
sp|P35556|FBN2_HUMAN	Fibrillin-2 OS=Homo sapiens OX=9606 GN=FBN2 PE=1 SV=3	0	0.114459	0.677949	2.2042	-0.285914	1.05826	1.50154	-0.175489	0.23058	3.58198	None	None	None	None	None	None	None	None	None	None
sp|Q9NRX5|SERC1_HUMAN	Serine incorporator 1 OS=Homo sapiens OX=9606 GN=SERINC1 PE=1 SV=1	None	None	None	None	None	None	None	None	None	None	0	0.145108	2.1287	2.28807	0.0399286	1.85772	2.5754	0.370352	2.39457	5.29073
sp|Q15041|AR6P1_HUMAN	ADP-ribosylation factor-like protein 6-interacting protein 1 OS=Homo sapiens OX=9606 GN=ARL6IP1 PE=1 SV=2	0	0.407291	1.03797	1.80898	0.397079	0.292232	1.39515	0.318489	0.715342	1.26482	0	-0.395015	0.391703	-1.46092	0.399857	1.35511	-0.100348	-0.215368	0.850236	-0.391947
sp|P21266|GSTM3_HUMAN	Glutathione S-transferase Mu 3 OS=Homo sapiens OX=9606 GN=GSTM3 PE=1 SV=3	0	0.255593	0.604979	-1.0421	-0.426358	-1.01719	-0.465641	-0.931995	-1.96603	-0.461253	0	-1.02848	-0.738644	0.318203	0.696317	-0.109725	0.454433	0.422843	0.275383	0.187043
sp|O75531|BAF_HUMAN	Barrier-to-autointegration factor OS=Homo sapiens OX=9606 GN=BANF1 PE=1 SV=1	0	-0.267217	0.0453823	0.231952	-0.241257	-0.0295485	0.288758	0.238565	0.385256	-0.258858	0	0.509411	-0.259428	-0.424694	0.500665	-0.854979	-1.05786	-0.41409	-0.68869	-0.723056
sp|O14980|XPO1_HUMAN	Exportin-1 OS=Homo sapiens OX=9606 GN=XPO1 PE=1 SV=1	0	0.494407	0.581241	0.502416	-0.0360415	0.357329	0.521338	0.154895	0.94709	0.739834	0	0.276998	0.126659	-0.0424572	-0.748578	0.357524	-0.199999	0.287919	0.247234	-0.479844
sp|Q16629|SRSF7_HUMAN	Serine/arginine-rich splicing factor 7 OS=Homo sapiens OX=9606 GN=SRSF7 PE=1 SV=1	0	0.179811	-0.544611	-0.437752	0.0917681	-0.215885	-0.791817	-0.0682415	0.209022	-0.0161214	0	0.0883166	0.101918	-0.499496	-0.524643	-0.264067	-0.35634	0.196315	-0.0765614	-0.141995
sp|P04259|K2C6B_HUMAN	Keratin, type II cytoskeletal 6B OS=Homo sapiens OX=9606 GN=KRT6B PE=1 SV=5	None	None	None	None	None	None	None	None	None	None	0	-0.0904417	3.68169	1.49951	-0.711246	0.294246	1.2884	0.279225	0.268476	1.52232
sp|P45974|UBP5_HUMAN	Ubiquitin carboxyl-terminal hydrolase 5 OS=Homo sapiens OX=9606 GN=USP5 PE=1 SV=2	0	0.42633	-0.317582	-0.348126	-0.0975532	-0.511709	-0.535978	-0.152794	-0.342105	0.106611	0	0.277049	-0.312331	0.0436615	0.223065	-0.122511	-0.355791	-0.171088	-0.308925	-0.360888
sp|P36542|ATPG_HUMAN	ATP synthase subunit gamma, mitochondrial OS=Homo sapiens OX=9606 GN=ATP5F1C PE=1 SV=1	0	-0.101426	1.07421	-0.4797	-0.0932511	0.484468	-1.0719	-0.0786216	0.462537	-0.625189	0	0.808317	1.2921	-1.55514	-1.2946	0.19891	-1.22039	0.0440131	0.439268	-0.511659
sp|Q99471|PFD5_HUMAN	Prefoldin subunit 5 OS=Homo sapiens OX=9606 GN=PFDN5 PE=1 SV=2	0	-0.717154	-0.994983	-1.24212	0.303669	-0.201061	-0.803937	0.304505	-0.0698642	-1.0396	0	0.15793	-0.984279	-0.94808	0.0946842	-0.621098	-0.893081	-0.0466728	-0.535611	-1.18038
sp|P19827|ITIH1_HUMAN	Inter-alpha-trypsin inhibitor heavy chain H1 OS=Homo sapiens OX=9606 GN=ITIH1 PE=1 SV=3	0	-0.112997	0.94045	5.92062	0.296104	-0.26162	3.67235	-0.297129	-0.573111	4.28886	0	-0.243884	1.01985	5.29279	0.550538	1.51894	4.9478	0.209095	-1.48217	3.28795
sp|Q08257|QOR_HUMAN	Quinone oxidoreductase OS=Homo sapiens OX=9606 GN=CRYZ PE=1 SV=1	0	0.304937	0.0178415	-0.728222	0.0270071	0.104536	-0.183809	0.0855452	0.0404542	-0.440615	0	0.0330776	0.0745596	-0.189863	0.190221	0.229361	-0.307757	-0.675	-0.0832048	-0.444158
sp|Q9NZN4|EHD2_HUMAN	EH domain-containing protein 2 OS=Homo sapiens OX=9606 GN=EHD2 PE=1 SV=2	0	0.641054	0.576793	1.1533	-0.0587946	-0.124751	1.12473	0.596782	0.754734	0.888356	0	-0.50083	-0.280006	0.205793	-0.060107	-0.0328602	0.766775	0.178205	-0.0235548	0.761485
sp|Q13617|CUL2_HUMAN	Cullin-2 OS=Homo sapiens OX=9606 GN=CUL2 PE=1 SV=2	0	0.116541	0.150525	-0.346353	0.15276	0.695659	0.015938	0.512292	0.599796	-0.231528	0	0.109453	0.400659	-0.874697	-0.50611	0.971845	-0.595396	-0.357447	-0.202792	-0.683094
sp|O43396|TXNL1_HUMAN	Thioredoxin-like protein 1 OS=Homo sapiens OX=9606 GN=TXNL1 PE=1 SV=3	0	0.290942	-0.908836	-1.25042	0.0244594	-0.396745	-0.646459	0.265781	-0.437908	-0.877136	0	0.444404	-0.264536	-0.429165	-0.0391264	-0.320411	-0.856352	-0.204568	-0.565461	-0.559781
sp|P61604|CH10_HUMAN	10 kDa heat shock protein, mitochondrial OS=Homo sapiens OX=9606 GN=HSPE1 PE=1 SV=2	0	-0.425974	-0.856706	-2.1434	-0.0906383	-0.296424	-2.56476	0.0257462	-0.327665	-2.83909	0	-0.15873	0.139738	-3.27634	0.564673	-0.271511	-2.30174	-0.410963	-0.108988	-2.29713
sp|P55060|XPO2_HUMAN	Exportin-2 OS=Homo sapiens OX=9606 GN=CSE1L PE=1 SV=3	0	-0.130315	-0.240191	0.340081	0.117137	0.132506	0.249774	0.26697	0.687747	0.344247	0	0.225772	-0.0792495	-0.633985	-0.57945	0.0597065	-0.262651	0.452997	0.296511	-0.363278
sp|P43686|PRS6B_HUMAN	26S proteasome regulatory subunit 6B OS=Homo sapiens OX=9606 GN=PSMC4 PE=1 SV=2	0	-0.378123	0.257037	-0.217418	0.0563209	-0.107394	0.0830446	0.0418885	0.00368556	0.225021	0	0.215219	0.0445641	0.08874	0.0902379	0.24929	0.49762	0.370088	0.133727	0.580378
sp|P11021|BIP_HUMAN	Endoplasmic reticulum chaperone BiP OS=Homo sapiens OX=9606 GN=HSPA5 PE=1 SV=2	0	-0.240108	0.861534	-0.778435	0.209663	0.625777	-0.880071	0.172762	0.231506	-1.10441	0	-0.142403	0.180266	-0.970216	-0.114567	-0.246186	-0.93417	0.0733892	0.648999	-1.11919
sp|Q96DI7|SNR40_HUMAN	U5 small nuclear ribonucleoprotein 40 kDa protein OS=Homo sapiens OX=9606 GN=SNRNP40 PE=1 SV=1	0	0.190098	-0.359566	-0.765065	0.0342823	-0.319012	0.0718463	-0.259064	-0.366155	-0.476539	0	0.293735	0.156183	1.03356	-0.0359609	-0.189107	1.07014	0.257781	0.0502715	0.476183
sp|Q53FA7|QORX_HUMAN	Quinone oxidoreductase PIG3 OS=Homo sapiens OX=9606 GN=TP53I3 PE=1 SV=2	0	-0.249485	-0.804734	-0.438765	-1.73397	-1.33328	-0.444254	-0.802037	-0.828735	-0.367653	0	-1.24625	-1.26113	0.119983	1.62329	0.46939	-0.231222	-1.25676	-1.06293	-0.14129
sp|O15439|MRP4_HUMAN	Multidrug resistance-associated protein 4 OS=Homo sapiens OX=9606 GN=ABCC4 PE=1 SV=3	None	None	None	None	None	None	None	None	None	None	0	1.09625	1.86536	0.8279	-0.334205	0.788112	0.454532	-0.6204	-0.173561	1.13132
sp|P53680|AP2S1_HUMAN	AP-2 complex subunit sigma OS=Homo sapiens OX=9606 GN=AP2S1 PE=1 SV=2	0	0.117448	0.114981	1.59407	-0.223719	0.381872	1.36977	0.244346	0.626763	0.455563	0	-0.0142904	0.182749	1.0163	0.0223247	0.0520815	1.01468	0.0792116	0.0614276	1.13525
sp|P12883|MYH7_HUMAN	Myosin-7 OS=Homo sapiens OX=9606 GN=MYH7 PE=1 SV=5	None	None	None	None	None	None	None	None	None	None	0	-0.383017	-1.92001	-1.51481	0.646291	-0.790387	-1.41098	-0.0918684	-0.532743	-1.53771
sp|Q14240|IF4A2_HUMAN	Eukaryotic initiation factor 4A-II OS=Homo sapiens OX=9606 GN=EIF4A2 PE=1 SV=2	0	-0.635372	-0.0300104	0.84264	0.191053	-0.0769553	1.06381	0.18088	-0.123517	0.364346	None	None	None	None	None	None	None	None	None	None
sp|Q8N1N4|K2C78_HUMAN	Keratin, type II cytoskeletal 78 OS=Homo sapiens OX=9606 GN=KRT78 PE=1 SV=2	0	0.646804	0.311815	1.91914	-0.297214	1.77564	0.546411	-0.7555	0.332656	0.208063	0	0.116739	0.817818	0.868188	-0.00341786	0.716247	1.59402	-0.405372	0.72809	1.71207
sp|P05121|PAI1_HUMAN	Plasminogen activator inhibitor 1 OS=Homo sapiens OX=9606 GN=SERPINE1 PE=1 SV=1	0	-0.661213	-0.496682	0.0779533	0.414556	0.4788	2.47482	0.518442	0.605313	1.21249	None	None	None	None	None	None	None	None	None	None
sp|O76061|STC2_HUMAN	Stanniocalcin-2 OS=Homo sapiens OX=9606 GN=STC2 PE=1 SV=1	0	0.645724	0.77939	1.98451	0.156178	0.717169	2.09193	-0.475243	0.137904	4.33593	0	0.04674	0.346743	0.924481	-0.394086	0.133177	3.70664	0.0814269	-0.246263	1.56828
sp|P63244|RACK1_HUMAN	Receptor of activated protein C kinase 1 OS=Homo sapiens OX=9606 GN=RACK1 PE=1 SV=3	0	0.713083	-0.0396637	-0.122836	-0.119234	-0.0609153	0.65508	-0.049172	0.0698057	-0.108783	0	0.238172	-0.108335	0.466668	-0.347725	0.102294	0.165433	-0.151437	0.144235	-0.360586
sp|P14406|CX7A2_HUMAN	Cytochrome c oxidase subunit 7A2, mitochondrial OS=Homo sapiens OX=9606 GN=COX7A2 PE=1 SV=1	0	-0.219532	1.22166	0.195135	-0.121107	0.221806	-0.612108	0.291211	0.619283	-0.18713	0	0.34065	0.698779	-1.25326	-0.544528	-0.155447	-1.78757	-0.269044	-0.327233	-1.37483
sp|O00567|NOP56_HUMAN	Nucleolar protein 56 OS=Homo sapiens OX=9606 GN=NOP56 PE=1 SV=4	0	0.131239	0.414259	0.673388	-0.124062	-0.0177247	0.346529	0.0493165	0.304904	0.174583	0	-0.0789716	0.748139	0.616609	0.0635416	0.0370962	0.703168	0.120981	0.0357541	0.688275
sp|P52788|SPSY_HUMAN	Spermine synthase OS=Homo sapiens OX=9606 GN=SMS PE=1 SV=2	0	-0.0902865	-1.17035	-0.808547	-0.181574	-0.176329	-0.370946	0.324509	0.490909	-0.243051	0	-0.275481	-0.860362	-0.354407	-0.208257	-0.0399715	-0.312495	0.353346	0.357753	0.117793
sp|Q9NTZ6|RBM12_HUMAN	RNA-binding protein 12 OS=Homo sapiens OX=9606 GN=RBM12 PE=1 SV=1	0	0.128985	-0.0796406	1.00247	-0.0291087	-0.612399	0.628068	-0.189906	-0.410234	1.15521	0	-0.169043	-0.758871	-0.434174	0.385062	-0.449061	0	-0.0263076	-0.632238	-0.299776
sp|P60981|DEST_HUMAN	Destrin OS=Homo sapiens OX=9606 GN=DSTN PE=1 SV=3	0	-0.821521	-0.906408	-1.36076	-0.419869	-0.493972	-1.24576	-0.52623	-0.16979	-1.76511	0	0.659059	-0.0656368	0.290879	0.60174	0.875355	-0.363495	-0.41831	-0.0483046	-0.834426
sp|P58546|MTPN_HUMAN	Myotrophin OS=Homo sapiens OX=9606 GN=MTPN PE=1 SV=2	0	-0.208352	-0.478432	-0.88918	0.412995	-0.0360981	-1.35537	0.17953	-0.26545	-0.792545	0	-0.203953	-1.17473	-1.50418	0.23161	-0.69298	-0.948335	-0.783751	-1.03251	-1.72759
sp|P39060|COIA1_HUMAN	Collagen alpha-1(XVIII) chain OS=Homo sapiens OX=9606 GN=COL18A1 PE=1 SV=5	0	0.189371	-0.195974	2.13244	-0.243871	-0.195063	4.04079	-0.144458	-0.423142	2.82749	0	-0.209965	0.861974	4.00507	0.213213	0.398601	2.43474	0.113912	-0.131002	1.26988
sp|P15311|EZRI_HUMAN	Ezrin OS=Homo sapiens OX=9606 GN=EZR PE=1 SV=4	0	0.101699	0.128324	-0.205463	-0.260814	0.0118258	-0.142483	-0.973621	-1.15304	-0.0278251	0	0.139922	0.207907	0.147554	0.1482	0.0783657	0.613678	0.16855	0.299679	0.705511
sp|O75608|LYPA1_HUMAN	Acyl-protein thioesterase 1 OS=Homo sapiens OX=9606 GN=LYPLA1 PE=1 SV=1	0	-1.05626	-0.813946	0.0846642	0.040713	-0.528465	-0.154788	0.276452	0.157411	-0.467278	0	0.908386	-0.0467642	-0.211603	-0.11997	-0.856709	-0.22964	-0.665615	-0.906466	0.0406932
sp|O75347|TBCA_HUMAN	Tubulin-specific chaperone A OS=Homo sapiens OX=9606 GN=TBCA PE=1 SV=3	0	-0.261059	-1.20292	-1.39773	-0.32728	-0.923153	-1.5648	0.326821	-0.324013	-1.07233	0	0.249975	-0.560487	-1.35772	0.170757	-0.73998	-1.72388	-0.345551	-0.543548	-0.71411
sp|P20700|LMNB1_HUMAN	Lamin-B1 OS=Homo sapiens OX=9606 GN=LMNB1 PE=1 SV=2	0	-0.532847	-1.16739	-0.939353	0.325097	-0.920136	-1.29168	-0.110845	-0.95615	-1.18456	0	-0.214182	-1.23688	-1.46626	0.254439	-1.19806	-1.45621	0.153464	-1.40205	-1.58831
sp|P62195|PRS8_HUMAN	26S proteasome regulatory subunit 8 OS=Homo sapiens OX=9606 GN=PSMC5 PE=1 SV=1	0	0.309167	0.242679	0.343966	-0.288784	-0.044284	0.413393	0.0158405	0.0726775	0.024186	0	0	-0.317867	-0.0139162	-0.428397	0.0540862	-0.0365201	0.127061	0.151052	-0.240233
sp|Q9UEY8|ADDG_HUMAN	Gamma-adducin OS=Homo sapiens OX=9606 GN=ADD3 PE=1 SV=1	0	-1.57722	-1.48458	-1.39297	-0.0294711	-0.727601	-0.907547	0.67023	0.0603073	-1.17261	0	-0.929062	-0.9038	-1.38012	-0.375989	-0.472915	-1.26399	0.746146	-0.558217	-1.2152
sp|P30447|1A23_HUMAN	HLA class I histocompatibility antigen, A-23 alpha chain OS=Homo sapiens OX=9606 GN=HLA-A PE=1 SV=1	0	-0.0962194	-0.163448	1.39402	-0.182012	-0.143604	0.851807	1.18278	1.20305	1.97441	0	-0.762172	0.0407488	1.97132	-0.502098	-0.458158	0.969384	0.777856	1.3794	2.83158
sp|P40227|TCPZ_HUMAN	T-complex protein 1 subunit zeta OS=Homo sapiens OX=9606 GN=CCT6A PE=1 SV=3	0	-0.0876558	0.459085	-0.39059	-0.0995309	0.776524	0.979333	0.0811696	0.419472	0.550486	0	0.572094	0.432492	0.840532	-0.564574	0.556391	0.104027	0.251695	0.301572	-0.885676
sp|Q9NP72|RAB18_HUMAN	Ras-related protein Rab-18 OS=Homo sapiens OX=9606 GN=RAB18 PE=1 SV=1	0	0.349847	0.0317822	0.704647	0.111418	-0.130903	0.113046	0.299055	0.188691	0.449258	0	-0.211778	-0.125308	0.18777	0.388699	0.274916	0.386503	0.0479435	-0.139464	0.171763
sp|Q7Z2W4|ZCCHV_HUMAN	Zinc finger CCCH-type antiviral protein 1 OS=Homo sapiens OX=9606 GN=ZC3HAV1 PE=1 SV=3	0	-0.514099	-0.261677	-1.65652	0.850005	0.876075	0.217005	-0.71337	-0.470399	0.402073	0	-0.0625592	-0.382428	-0.324318	-0.0343371	0.143194	-0.213212	-0.0138386	0.0704791	0.870436
sp|Q99615|DNJC7_HUMAN	DnaJ homolog subfamily C member 7 OS=Homo sapiens OX=9606 GN=DNAJC7 PE=1 SV=2	0	-0.29085	-0.211245	0.703374	-0.252069	-0.755888	1.14761	-0.0300692	-0.195991	2.11146	0	0.422387	0.112779	1.34588	0.182291	-0.025762	1.21331	0.0847809	-0.00785985	0.589857
sp|Q9NR45|SIAS_HUMAN	Sialic acid synthase OS=Homo sapiens OX=9606 GN=NANS PE=1 SV=2	0	-0.353209	-0.748988	0.30382	0.329629	-0.386644	0.247311	0.410949	-0.195663	0.560325	0	-0.0397667	-0.619324	-0.147166	0.179855	-0.431401	-0.102777	-0.138297	-0.514014	-0.39343
sp|P24043|LAMA2_HUMAN	Laminin subunit alpha-2 OS=Homo sapiens OX=9606 GN=LAMA2 PE=1 SV=4	0	0.628031	0.619596	6.40306	0.819433	None	5.2949	0.402821	-2.09342	5.73519	0	-0.419453	1.66666	4.05373	0.0880747	0.646469	5.20789	-0.695704	-0.0750505	4.58928
sp|Q02790|FKBP4_HUMAN	Peptidyl-prolyl cis-trans isomerase FKBP4 OS=Homo sapiens OX=9606 GN=FKBP4 PE=1 SV=3	0	0.0834053	-0.176796	-0.658608	0.369514	0.17669	-0.555931	-0.193114	-0.159752	-0.194127	0	0.12358	-0.289877	-0.2126	-0.149173	-0.338573	-0.615695	-0.401042	-0.462584	-1.12449
sp|Q9UJS0|CMC2_HUMAN	Calcium-binding mitochondrial carrier protein Aralar2 OS=Homo sapiens OX=9606 GN=SLC25A13 PE=1 SV=2	0	0.563476	1.56284	0.660114	-0.192783	1.15734	0.403802	-0.180172	0.645701	0.860368	0	0.00598086	1.32884	0.272842	-0.501869	0.914754	0.398906	0.0674366	0.982074	0.196691
sp|Q13200|PSMD2_HUMAN	26S proteasome non-ATPase regulatory subunit 2 OS=Homo sapiens OX=9606 GN=PSMD2 PE=1 SV=3	0	0.684097	0.15328	0.106631	0.0184296	0.227037	0.597385	0.140715	0.361222	0.361217	0	-0.0700024	-0.0191486	-0.189821	-0.25452	-0.0155492	0.0866561	0.000283346	0.311271	-0.193899
sp|Q96QK1|VPS35_HUMAN	Vacuolar protein sorting-associated protein 35 OS=Homo sapiens OX=9606 GN=VPS35 PE=1 SV=2	0	0.336392	0.4224	0.793592	0.0410362	0.16031	0.583275	0.176532	0.695214	0.166009	0	-0.0290625	0.080284	0.0550466	-0.435376	0.0642468	0.0576745	0.364768	0.429902	0.92049
sp|Q99985|SEM3C_HUMAN	Semaphorin-3C OS=Homo sapiens OX=9606 GN=SEMA3C PE=2 SV=2	0	-0.491428	0.903131	1.73893	-0.516447	0.381999	0.893141	-0.612778	-0.140999	1.88793	None	None	None	None	None	None	None	None	None	None
sp|P04114|APOB_HUMAN	Apolipoprotein B-100 OS=Homo sapiens OX=9606 GN=APOB PE=1 SV=2	0	0.58496	0.834488	2.90367	-0.38445	-0.404378	3.82294	-0.060583	-0.0407978	1.48876	0	0.0334613	0.772463	3.59382	0.270614	0.926143	2.91433	0.00259181	0.657291	4.60695
sp|Q9Y383|LC7L2_HUMAN	Putative RNA-binding protein Luc7-like 2 OS=Homo sapiens OX=9606 GN=LUC7L2 PE=1 SV=2	0	0.0791709	-0.299846	-0.295145	0.0578319	-0.00668624	-0.316201	0.174938	-0.0478906	0.0262949	0	-0.0287961	-0.771165	-0.80708	0.187175	-1.15151	-0.638387	-0.0813582	-0.982592	-0.996761
sp|P27105|STOM_HUMAN	Erythrocyte band 7 integral membrane protein OS=Homo sapiens OX=9606 GN=STOM PE=1 SV=3	0	-0.496872	0.109716	0.56699	-0.0204246	0.458825	2.56674	0.0333642	-0.0228812	1.15375	0	0.199804	0.866909	0.747978	-0.282554	0.260629	1.74789	0.0936046	0.823454	2.58253
sp|Q00169|PIPNA_HUMAN	Phosphatidylinositol transfer protein alpha isoform OS=Homo sapiens OX=9606 GN=PITPNA PE=1 SV=2	0	0.934698	-0.225056	2.64751	-0.11159	-0.685317	0.716094	-0.263791	-0.157908	1.78335	0	0.306259	-0.179791	-0.0297016	0.333645	-0.104312	-0.683372	-0.430403	0.520811	-0.354164
sp|Q8TAE8|G45IP_HUMAN	Growth arrest and DNA damage-inducible proteins-interacting protein 1 OS=Homo sapiens OX=9606 GN=GADD45GIP1 PE=1 SV=1	0	-0.167723	0.328105	-0.226837	0.116069	0.396842	-0.695102	-0.0594844	-0.119777	-0.00421546	0	0.0912195	0.311292	1.13406	0.528195	0.322432	1.7549	-0.10123	0.209273	1.33232
sp|Q9HDC9|APMAP_HUMAN	Adipocyte plasma membrane-associated protein OS=Homo sapiens OX=9606 GN=APMAP PE=1 SV=2	0	0.0146685	1.15175	0.384883	0.110023	0.556996	0.0698191	-0.198815	0.060338	0.0721055	0	-0.125689	0.709053	-0.0629532	-0.0526166	0.727458	0.157506	0.324821	1.39154	0.0616698
sp|Q9Y266|NUDC_HUMAN	Nuclear migration protein nudC OS=Homo sapiens OX=9606 GN=NUDC PE=1 SV=1	0	-0.0750208	-1.16383	-1.28679	0.3538	0.110499	-1.34307	-0.170338	-0.398637	-1.58781	0	-0.263046	-0.883039	-0.829075	0.137601	-0.451391	-0.820246	-0.0957963	-0.325473	-0.935035
sp|P09960|LKHA4_HUMAN	Leukotriene A-4 hydrolase OS=Homo sapiens OX=9606 GN=LTA4H PE=1 SV=2	0	1.10022	0.0535419	-0.265947	-0.279629	-0.579789	-0.306082	0.15971	0.0582342	-0.191183	0	-0.357463	-0.435151	-0.472648	-0.376811	-0.0844193	-0.0638853	-0.235203	-0.235263	-0.545135
sp|O60888|CUTA_HUMAN	Protein CutA OS=Homo sapiens OX=9606 GN=CUTA PE=1 SV=2	0	-0.206403	-0.752853	0.3569	-0.0411513	-0.335858	0.00163416	-0.123371	-0.296998	-0.229845	0	0.513067	-0.161052	0.482426	0.294538	-0.238165	-0.350399	-0.00512759	-0.387063	-0.310541
sp|Q06830|PRDX1_HUMAN	Peroxiredoxin-1 OS=Homo sapiens OX=9606 GN=PRDX1 PE=1 SV=1	0	-0.673027	-1.24747	-2.21432	-0.509725	-0.435497	-1.55853	-0.0474236	-0.232119	-2.18723	0	-0.283197	-0.901075	-1.65417	0.815509	0.405211	-1.35057	-0.295312	-0.37935	-1.31431
sp|Q13011|ECH1_HUMAN	Delta(3,5)-Delta(2,4)-dienoyl-CoA isomerase, mitochondrial OS=Homo sapiens OX=9606 GN=ECH1 PE=1 SV=2	0	-0.995337	-0.20836	-0.689787	-1.0477	-0.603676	-0.756959	-0.557087	-0.323358	-0.443073	0	0.541423	0.794016	-0.423075	0.938644	0.751767	-0.170211	-0.471816	-0.379568	-0.462135
sp|Q8NC51|PAIRB_HUMAN	Plasminogen activator inhibitor 1 RNA-binding protein OS=Homo sapiens OX=9606 GN=SERBP1 PE=1 SV=2	0	-1.51481	-1.04626	-0.526521	0.452828	-0.1036	-1.19138	-0.355748	-0.884236	-0.635533	0	0.310438	-0.261488	-0.721319	0.151981	-0.686397	-0.97336	0.00537261	-0.231742	-1.06371
sp|Q969Q0|RL36L_HUMAN	60S ribosomal protein L36a-like OS=Homo sapiens OX=9606 GN=RPL36AL PE=1 SV=3	0	0.762809	0.130191	-0.400517	-0.0678027	-0.257249	-0.137782	-0.248585	-0.879534	-0.182571	0	0.32559	-0.390122	-0.332152	-0.616514	-0.473892	0.285844	0.2971	0.0983554	0.26483
sp|O75367|H2AY_HUMAN	Core histone macro-H2A.1 OS=Homo sapiens OX=9606 GN=H2AFY PE=1 SV=4	0	-0.212063	-0.223505	0.568137	-0.0392707	-0.467219	0.350264	0.361946	0.517229	0.406913	0	0.0405271	0.880807	0.371581	-0.313973	-0.443792	-0.203343	0.0517283	-0.403961	0.13116
sp|Q29836|1B67_HUMAN	HLA class I histocompatibility antigen, B-67 alpha chain OS=Homo sapiens OX=9606 GN=HLA-B PE=1 SV=1	0	0.338751	0.838442	0.675443	0.15152	0.694726	1.80007	-0.0844073	0.318982	1.02162	0	-2.10857	-0.428529	-0.000224592	-0.986778	0.0374034	0.547288	-0.296576	0.544012	2.26149
sp|O75494|SRS10_HUMAN	Serine/arginine-rich splicing factor 10 OS=Homo sapiens OX=9606 GN=SRSF10 PE=1 SV=1	0	-0.785691	-0.162785	-0.300418	0.0892787	0.412708	-0.0562223	-0.551153	0.221944	0.16534	0	0.289133	0.29172	0.718461	-0.24556	0.0497389	0.287757	0.528519	-0.188382	0.530826
sp|P63167|DYL1_HUMAN	Dynein light chain 1, cytoplasmic OS=Homo sapiens OX=9606 GN=DYNLL1 PE=1 SV=1	0	-2.09514	-0.336023	-0.82434	0.259202	-0.334711	-0.263943	-0.0953651	-0.0529709	-1.06584	0	0.340373	0.181611	-0.310699	0.0590997	0.371049	0.142275	0.0902486	0.0938443	0.116342
sp|O75340|PDCD6_HUMAN	Programmed cell death protein 6 OS=Homo sapiens OX=9606 GN=PDCD6 PE=1 SV=1	0	-0.0653616	0.7805	0.647091	0.123983	0.939331	1.21026	0.219197	1.06448	0.437205	0	-0.0891363	0.449003	0.776466	-0.283622	0.401633	0.85031	-0.219639	0.511914	1.09692
sp|Q92520|FAM3C_HUMAN	Protein FAM3C OS=Homo sapiens OX=9606 GN=FAM3C PE=1 SV=1	0	0.630431	0.470327	0.45171	-0.198648	0.425665	0.53995	0.178321	0.27205	0.864179	0	-0.548649	0.208092	-0.118566	0.110012	0.297398	-0.245529	-0.0542451	0.578603	0.0392129
sp|Q9HC35|EMAL4_HUMAN	Echinoderm microtubule-associated protein-like 4 OS=Homo sapiens OX=9606 GN=EML4 PE=1 SV=3	0	-0.472928	0.130305	0.582504	-0.587251	-0.135119	0.950144	-0.626744	-0.732468	0.688538	0	-0.456857	-0.0379089	0.148422	0.96538	0.442827	0.608729	0.0375002	0.336747	-0.0627337
sp|P51659|DHB4_HUMAN	Peroxisomal multifunctional enzyme type 2 OS=Homo sapiens OX=9606 GN=HSD17B4 PE=1 SV=3	0	-0.0618426	0.208717	-0.114967	-0.0175929	-0.246723	-0.596527	0.416387	0.0504677	0.0656879	0	-0.201878	0.082678	-0.0691128	-0.0187448	-0.0908335	-0.429609	-0.0191067	-0.38557	-0.442742
sp|P61254|RL26_HUMAN	60S ribosomal protein L26 OS=Homo sapiens OX=9606 GN=RPL26 PE=1 SV=1	0	-0.00628387	0.2899	-0.367012	0.335503	0.656832	-0.399947	-0.160036	-0.490762	-0.0484934	0	-0.0896465	0.0927053	-0.842962	-0.589243	-0.422796	-1.05051	0.193367	0.113	-0.798039
sp|Q9HB63|NET4_HUMAN	Netrin-4 OS=Homo sapiens OX=9606 GN=NTN4 PE=1 SV=2	None	None	None	None	None	None	None	None	None	None	0	0.116001	0.108757	2.61657	0.0468316	-0.190145	1.06351	-0.146971	-0.475018	0.999135
sp|Q03135|CAV1_HUMAN	Caveolin-1 OS=Homo sapiens OX=9606 GN=CAV1 PE=1 SV=4	0	0.580807	2.13067	0.347509	0.315177	1.76991	0.399312	-0.334353	0.741359	-0.46772	0	-1.34765	0.123611	-0.322819	-0.683889	0.939411	0.256115	0.329232	1.42478	2.20151
sp|P07108|ACBP_HUMAN	Acyl-CoA-binding protein OS=Homo sapiens OX=9606 GN=DBI PE=1 SV=2	0	-0.618516	-2.62814	-2.86346	-0.0285726	-1.31101	-3.37806	-0.358953	-1.26097	-3.29423	0	0.471332	-1.55901	-1.12387	0.370465	-1.27639	-1.51803	-0.39156	-0.501616	-1.38133
sp|P02768|ALBU_HUMAN	Serum albumin OS=Homo sapiens OX=9606 GN=ALB PE=1 SV=2	0	0.294576	1.63973	5.169	0.0886958	1.95154	3.19284	-0.00882051	1.7609	2.93991	0	-0.288857	1.67279	2.93038	-0.545003	0.997313	4.64432	-0.218127	0.456445	4.91577
sp|Q9BYX7|ACTBM_HUMAN	Putative beta-actin-like protein 3 OS=Homo sapiens OX=9606 GN=POTEKP PE=5 SV=1	0	0.429497	-0.0931071	-0.261397	0.153184	0.204669	-0.43261	0.010264	0.277161	-0.234401	0	-0.252655	-0.191927	-0.102994	-0.378093	-0.380496	-0.617352	-0.0447327	-0.165445	-1.03162
sp|O95249|GOSR1_HUMAN	Golgi SNAP receptor complex member 1 OS=Homo sapiens OX=9606 GN=GOSR1 PE=1 SV=1	0	-1.23296	0.0655277	0.743235	0.0845613	0.441274	0.55199	0.00840805	-0.0966127	0.428113	0	-0.00883992	0.799606	0.416998	0.630226	0.0785641	0.718456	-0.0290883	-0.117131	1.6827
sp|Q96HC4|PDLI5_HUMAN	PDZ and LIM domain protein 5 OS=Homo sapiens OX=9606 GN=PDLIM5 PE=1 SV=5	0	-1.02548	-0.447931	-0.0583837	0.471716	0.0248368	-0.244207	-0.183102	-0.386187	-0.177251	0	0.170975	-0.0205869	-0.160545	0.291683	-0.0319572	-0.0481328	-0.120483	-0.377938	0.116861
sp|P35613|BASI_HUMAN	Basigin OS=Homo sapiens OX=9606 GN=BSG PE=1 SV=2	0	-0.828806	-0.371718	0.358706	0.415078	0.286107	1.69844	0.367803	0.234557	0.834947	0	-0.2206	-0.109156	0.467362	0.0966126	-0.114834	0.757683	-0.084638	0.591692	1.88376
sp|P35609|ACTN2_HUMAN	Alpha-actinin-2 OS=Homo sapiens OX=9606 GN=ACTN2 PE=1 SV=1	0	-0.38393	-1.50961	-1.53055	-0.180809	-0.312545	-1.95699	-0.544393	-0.888979	-2.41979	0	0.0585906	-0.930775	-1.2026	0.420022	-0.248091	-0.369161	0.0397638	-0.261052	-0.485888
sp|Q9Y2V2|CHSP1_HUMAN	Calcium-regulated heat-stable protein 1 OS=Homo sapiens OX=9606 GN=CARHSP1 PE=1 SV=2	0	-0.709547	-0.336499	-0.403624	-0.0440061	-0.231413	-0.419219	0.101681	-0.177706	-0.487031	0	0.291635	-0.00389188	-0.978211	0.568853	0.219673	-0.51728	0.0313978	0.0251745	-0.608282
sp|P30443|1A01_HUMAN	HLA class I histocompatibility antigen, A-1 alpha chain OS=Homo sapiens OX=9606 GN=HLA-A PE=1 SV=1	0	-0.322068	-0.145768	0.458837	0.230044	0.638782	2.28778	0.0279798	0.123924	0.940696	0	-0.394284	-0.245992	0.465025	0.652793	0.647273	1.90989	-0.366099	0.34004	1.68709
sp|P13987|CD59_HUMAN	CD59 glycoprotein OS=Homo sapiens OX=9606 GN=CD59 PE=1 SV=1	0	-0.0969423	-0.113947	1.46175	-0.109661	0.257593	2.75097	0.397234	1.56531	2.39363	0	-0.531849	0.772621	1.45749	-0.109996	0.476535	2.75591	0.612785	1.66107	2.96495
sp|O43242|PSMD3_HUMAN	26S proteasome non-ATPase regulatory subunit 3 OS=Homo sapiens OX=9606 GN=PSMD3 PE=1 SV=2	0	0.651257	0.894642	1.18701	-0.270391	0.808722	1.1317	-0.191439	0.694703	0.767842	0	-0.175877	0.613664	0.99366	-0.413928	0.720125	1.02234	0.101186	0.733512	1.10436
sp|P68400|CSK21_HUMAN	Casein kinase II subunit alpha OS=Homo sapiens OX=9606 GN=CSNK2A1 PE=1 SV=1	0	0.516074	0.203418	0.549391	-0.171443	0.0806049	0.663492	-0.197577	-0.148909	0.0779942	0	-0.357308	-0.422656	0.747094	-0.262083	-0.428604	0.894164	-0.158964	-0.544882	1.03477
sp|P41252|SYIC_HUMAN	Isoleucine--tRNA ligase, cytoplasmic OS=Homo sapiens OX=9606 GN=IARS PE=1 SV=2	0	0.797643	0.522308	0.743804	-0.250844	0.0226109	0.884237	-0.178336	0.229297	0.581833	0	0.0591748	0.106769	0.338103	-0.437428	0.0405998	0.473749	-0.130863	0.0668991	0.579705
sp|P21926|CD9_HUMAN	CD9 antigen OS=Homo sapiens OX=9606 GN=CD9 PE=1 SV=4	0	0.038864	1.00851	3.59397	-0.647759	-1.9976	0.22684	-0.186106	-0.304148	1.96902	0	-0.148097	-0.426838	0.42076	0.524236	0.240206	4.82595	-0.107376	-0.444994	0.811834
sp|P08581|MET_HUMAN	Hepatocyte growth factor receptor OS=Homo sapiens OX=9606 GN=MET PE=1 SV=4	0	-0.828502	1.27415	2.1974	0.046904	0.321063	0.962446	0.276744	-0.461804	1.97013	None	None	None	None	None	None	None	None	None	None
sp|Q9Y5K6|CD2AP_HUMAN	CD2-associated protein OS=Homo sapiens OX=9606 GN=CD2AP PE=1 SV=1	0	-1.08221	-0.867605	-0.180729	-0.0965102	-0.355417	-0.643938	-0.404393	-0.500833	-0.328814	0	0.0533265	-0.629161	-0.340154	0.410888	-0.385388	0.419515	0.446879	-0.317998	0.106383
sp|P06737|PYGL_HUMAN	Glycogen phosphorylase, liver form OS=Homo sapiens OX=9606 GN=PYGL PE=1 SV=4	0	0.581412	-0.000301781	1.00433	-0.340441	0.0492716	0.756666	-0.202894	0.159566	0.446827	0	-0.141338	0.357499	1.18412	-0.297553	0.886418	1.31196	0.159925	0.761025	0.852116
sp|P50914|RL14_HUMAN	60S ribosomal protein L14 OS=Homo sapiens OX=9606 GN=RPL14 PE=1 SV=4	0	0.6886	0.592688	-0.752952	-0.0674065	-0.420681	-0.302464	-0.34546	-0.542305	0.415815	0	-0.175397	0.577331	0.125284	-0.720319	0.324913	0.67309	0.0434563	-0.17681	1.29949
sp|P27824|CALX_HUMAN	Calnexin OS=Homo sapiens OX=9606 GN=CANX PE=1 SV=2	0	-0.359592	0.142733	-1.20319	-0.317556	0.802185	-1.79303	0.455833	0.41769	-1.39064	0	0.110148	1.27958	-1.39976	0.494925	0.63589	-1.61549	-0.714095	0.0100989	-1.83554
sp|Q9P2J5|SYLC_HUMAN	Leucine--tRNA ligase, cytoplasmic OS=Homo sapiens OX=9606 GN=LARS PE=1 SV=2	0	1.15918	0.545594	-0.186325	-0.144825	-0.0983157	0.717704	-0.199875	0.107701	0.0222696	0	0.195692	0.770471	0.405055	-0.573513	0.512882	0.410886	-0.108991	0.143664	0.247219
sp|P21980|TGM2_HUMAN	Protein-glutamine gamma-glutamyltransferase 2 OS=Homo sapiens OX=9606 GN=TGM2 PE=1 SV=2	0	0.0754851	-0.134354	-0.165921	0.694639	0.689514	1.10117	-0.387994	-0.234644	-0.0759442	0	-1.11178	-1.19239	-0.613496	0.500934	0.301516	-0.0163553	-0.131719	0.427896	-0.173353
sp|A1L4H1|SRCRL_HUMAN	Soluble scavenger receptor cysteine-rich domain-containing protein SSC5D OS=Homo sapiens OX=9606 GN=SSC5D PE=1 SV=3	None	None	None	None	None	None	None	None	None	None	0	0.0101574	0.914296	1.58234	0.128166	0.653659	1.63574	-0.141439	0.451669	3.71603
sp|Q15370|ELOB_HUMAN	Elongin-B OS=Homo sapiens OX=9606 GN=ELOB PE=1 SV=1	0	-0.485851	-1.4371	-1.51348	-0.0523373	-0.735949	-1.2274	0.0755067	-0.616572	-1.53983	0	-0.189055	-1.45587	-1.69198	0.407564	-0.863941	-1.6228	-0.00534583	-0.478354	-1.3977
sp|O43324|MCA3_HUMAN	Eukaryotic translation elongation factor 1 epsilon-1 OS=Homo sapiens OX=9606 GN=EEF1E1 PE=1 SV=1	0	-0.038477	-0.298057	-0.133644	-0.277557	0.0912419	0.231308	0.0229963	0.262866	-0.0936512	0	0.179866	0.736703	0.305042	0.395355	0.574038	0.298468	-0.032281	0.270637	-0.0192022
sp|P38117|ETFB_HUMAN	Electron transfer flavoprotein subunit beta OS=Homo sapiens OX=9606 GN=ETFB PE=1 SV=3	0	-0.811796	-0.0266494	-0.805835	0.0144267	-0.105394	-0.937547	-0.287376	-0.263555	-0.351869	0	0.634331	-0.0260399	-0.663522	0.20411	-0.0249861	-0.0641638	-0.199307	-0.579153	-0.418101
sp|Q4VXU2|PAP1L_HUMAN	Polyadenylate-binding protein 1-like OS=Homo sapiens OX=9606 GN=PABPC1L PE=2 SV=1	0	-0.360266	-1.3044	-2.84024	0.374531	-0.482546	-2.61351	-0.643392	-1.18997	-1.91987	0	-0.0931906	-0.839826	-2.04608	0.593255	-0.789848	-0.892748	-0.368255	-0.76323	-0.414707
sp|P02462|CO4A1_HUMAN	Collagen alpha-1(IV) chain OS=Homo sapiens OX=9606 GN=COL4A1 PE=1 SV=4	0	-0.0784426	0.566326	2.82387	-0.0293527	0.601333	2.97622	-0.202055	-0.237913	3.80787	0	-0.348291	0.906994	2.39624	-0.320967	0.673722	1.19535	0.553904	0.998961	3.86913
sp|P12277|KCRB_HUMAN	Creatine kinase B-type OS=Homo sapiens OX=9606 GN=CKB PE=1 SV=1	None	None	None	None	None	None	None	None	None	None	0	0.105094	-0.24714	0.478452	0.0387686	-0.216214	0.0335036	0.520128	1.10528	0.733219
sp|Q15629|TRAM1_HUMAN	Translocating chain-associated membrane protein 1 OS=Homo sapiens OX=9606 GN=TRAM1 PE=1 SV=3	0	0.359057	0.407381	1.12764	-0.00371237	0.442669	0.978918	0.180644	0.24573	1.65199	0	0.0361991	0.884475	0.549898	-0.450245	0.917295	1.08354	0.275904	0.722342	0.923002
sp|A0AVT1|UBA6_HUMAN	Ubiquitin-like modifier-activating enzyme 6 OS=Homo sapiens OX=9606 GN=UBA6 PE=1 SV=1	0	0.534408	-0.0809741	0.400679	0.1041	-0.185613	0.297864	0.0933768	0.186152	0.272875	0	0.0899401	-0.0262783	-0.309654	-0.059861	-0.260558	-0.265932	-0.096219	0.073566	-0.530916
sp|Q08629|TICN1_HUMAN	Testican-1 OS=Homo sapiens OX=9606 GN=SPOCK1 PE=1 SV=1	None	None	None	None	None	None	None	None	None	None	0	-0.0821827	2.12884	3.41676	0.24849	0.354066	3.69139	-0.17235	0.0683403	1.49561
sp|P09382|LEG1_HUMAN	Galectin-1 OS=Homo sapiens OX=9606 GN=LGALS1 PE=1 SV=2	0	-1.86485	-2.18334	-3.57127	0.790404	-0.11639	-2.39519	-0.657684	-0.94939	-3.37819	0	-0.463795	-0.587881	-1.72432	0.964685	0.287209	-1.81583	-0.767088	-0.439618	-1.30323
sp|P62241|RS8_HUMAN	40S ribosomal protein S8 OS=Homo sapiens OX=9606 GN=RPS8 PE=1 SV=2	0	-0.0590104	-0.0944496	-0.374342	-0.0136515	-0.239002	-0.347659	-0.086234	0.146563	0.132733	0	0.281702	-0.296308	-0.47082	-0.198152	-0.130711	-1.2916	0.106863	0.230312	-1.08427
sp|Q13547|HDAC1_HUMAN	Histone deacetylase 1 OS=Homo sapiens OX=9606 GN=HDAC1 PE=1 SV=1	0	0.58075	-0.217192	0.261061	0.0471527	-0.225415	0.00222839	0.0169573	-0.148123	-0.12614	None	None	None	None	None	None	None	None	None	None
sp|P37235|HPCL1_HUMAN	Hippocalcin-like protein 1 OS=Homo sapiens OX=9606 GN=HPCAL1 PE=1 SV=3	0	-0.105642	-0.962912	-0.358047	0.416483	0.138673	-0.443105	0.123663	-0.0905942	0.109313	0	-0.219867	-0.192003	0.262912	0.42275	0.340564	0.467121	-0.728833	-0.316028	0.322755
sp|Q15942|ZYX_HUMAN	Zyxin OS=Homo sapiens OX=9606 GN=ZYX PE=1 SV=1	0	-0.133421	0.0685358	-0.18192	0.560455	0.535137	-0.458294	0.236415	0.313332	-0.320152	0	0.280752	-0.330715	-0.978218	-1.23816	-1.12083	-1.24072	0.134335	0.071343	-0.962879
sp|Q9NTK5|OLA1_HUMAN	Obg-like ATPase 1 OS=Homo sapiens OX=9606 GN=OLA1 PE=1 SV=2	0	0.437905	-0.0667395	-0.29961	0.0573558	0.249782	0.0501488	-0.203285	-0.0297977	-0.419237	0	-0.194076	-0.191433	-0.434745	0.251444	0.136797	-0.649159	-0.340546	-0.350719	-0.42446
sp|P56159|GFRA1_HUMAN	GDNF family receptor alpha-1 OS=Homo sapiens OX=9606 GN=GFRA1 PE=2 SV=2	0	1.42513	0.521414	2.94515	-0.600095	-3.33592	2.83622	-0.763736	-1.85307	0.124408	None	None	None	None	None	None	None	None	None	None
sp|O43719|HTSF1_HUMAN	HIV Tat-specific factor 1 OS=Homo sapiens OX=9606 GN=HTATSF1 PE=1 SV=1	0	-0.399172	0.106434	-0.126581	0.236835	0.410906	-0.224098	0.00303267	-0.681929	0.401948	0	-0.352874	-1.00545	-0.971911	0.136619	-0.749608	-0.967394	-0.310817	-0.949449	-0.676435
sp|P62333|PRS10_HUMAN	26S proteasome regulatory subunit 10B OS=Homo sapiens OX=9606 GN=PSMC6 PE=1 SV=1	0	0.175821	0.160036	1.15494	-0.138913	-0.00610182	0.868397	-0.0920617	0.401533	1.52279	0	0.148529	0.00847169	-0.0482035	0.0228634	0.123775	0.563269	0.0684133	0.0131037	0.31491
sp|Q9Y2A7|NCKP1_HUMAN	Nck-associated protein 1 OS=Homo sapiens OX=9606 GN=NCKAP1 PE=1 SV=1	0	0.344721	0.60681	1.37345	0.087758	0.56429	1.58306	0.137447	0.552112	0.890518	0	0.155039	0.681575	0.775814	-0.0718619	1.11085	1.45066	0.0176653	0.439614	1.12457
sp|Q8WUM0|NU133_HUMAN	Nuclear pore complex protein Nup133 OS=Homo sapiens OX=9606 GN=NUP133 PE=1 SV=2	0	0.518722	0.588983	1.26682	-0.177792	-0.18839	0.656838	0.0863155	0.296813	0.909402	None	None	None	None	None	None	None	None	None	None
sp|P63151|2ABA_HUMAN	Serine/threonine-protein phosphatase 2A 55 kDa regulatory subunit B alpha isoform OS=Homo sapiens OX=9606 GN=PPP2R2A PE=1 SV=1	0	0.100355	0.443653	0.169909	-0.484851	0.259335	0.742367	0.129529	0.156252	1.29445	0	0.241812	0.474846	0.64614	-0.141208	0.135814	0.882789	-0.0144439	0.421108	1.47684
sp|P00966|ASSY_HUMAN	Argininosuccinate synthase OS=Homo sapiens OX=9606 GN=ASS1 PE=1 SV=2	0	0.14848	1.01542	1.89014	-0.327123	0.131743	1.91569	-0.126949	0.058434	1.33591	0	0.410281	1.36105	1.75259	-0.228555	0.412536	1.69942	-0.255091	0.249585	1.22865
sp|O00148|DX39A_HUMAN	ATP-dependent RNA helicase DDX39A OS=Homo sapiens OX=9606 GN=DDX39A PE=1 SV=2	None	None	None	None	None	None	None	None	None	None	0	0.44488	-0.0553587	-0.812928	-0.613351	-0.212746	-0.406403	0.0555106	0.169034	-0.782737
sp|Q76M96|CCD80_HUMAN	Coiled-coil domain-containing protein 80 OS=Homo sapiens OX=9606 GN=CCDC80 PE=1 SV=1	0	0.507124	1.99185	3.40773	0.188037	0.152053	1.90639	-0.124632	0.607328	4.69042	0	-3.03084	-4.26211	-1.43748	-2.87247	-2.96031	-2.24852	-3.33496	-3.17371	-2.18028
sp|Q14677|EPN4_HUMAN	Clathrin interactor 1 OS=Homo sapiens OX=9606 GN=CLINT1 PE=1 SV=1	0	0.435306	-0.709136	0.748002	-0.0451705	-0.426797	-0.728673	0.237151	-0.464473	-0.197551	0	0.174709	0.154777	0.227796	-0.163798	-0.0989743	-0.648693	-0.155701	-0.157285	-0.624125
sp|P30042|ES1_HUMAN	ES1 protein homolog, mitochondrial OS=Homo sapiens OX=9606 GN=C21orf33 PE=1 SV=3	0	-0.0769144	0.286089	1.06389	0.48958	0.753985	0.632204	-0.539988	-0.559623	0.908226	0	0.504013	1.30273	-0.0322316	-0.00160514	1.2094	0.0209277	0.113532	0.225466	0.370089
sp|Q9UNM6|PSD13_HUMAN	26S proteasome non-ATPase regulatory subunit 13 OS=Homo sapiens OX=9606 GN=PSMD13 PE=1 SV=2	0	0.505063	0.17423	0.164117	0.0184519	0.404147	0.232353	0.028217	0.392838	-0.0613051	0	-0.0294865	0.0320903	-0.0350612	-0.281463	0.211367	-0.0736177	0.0712512	0.222542	-0.221625
sp|P25787|PSA2_HUMAN	Proteasome subunit alpha type-2 OS=Homo sapiens OX=9606 GN=PSMA2 PE=1 SV=2	0	-0.263709	-0.298816	1.32469	-0.292119	-0.323437	0.612557	0.368721	0.105333	0.426873	0	-0.301777	-0.263433	0.517082	0.310549	0.315037	0.152125	-0.351633	-0.0447002	0.12515
sp|Q99536|VAT1_HUMAN	Synaptic vesicle membrane protein VAT-1 homolog OS=Homo sapiens OX=9606 GN=VAT1 PE=1 SV=2	0	0.42902	-0.539069	-0.294722	-0.370098	-0.958478	-0.236637	-0.207083	-0.244331	-0.514191	0	-0.0181565	-0.277225	0.00566353	0.158167	0.100971	-0.0437197	0.244531	0.346719	0.0887626
sp|O43405|COCH_HUMAN	Cochlin OS=Homo sapiens OX=9606 GN=COCH PE=1 SV=1	0	0.0909802	0.185851	3.53245	-0.0500537	-0.12001	0.425591	0.104547	0.202153	1.63918	None	None	None	None	None	None	None	None	None	None
sp|Q9UNH7|SNX6_HUMAN	Sorting nexin-6 OS=Homo sapiens OX=9606 GN=SNX6 PE=1 SV=1	0	0.249826	-0.0485147	-0.246502	-0.471451	-0.381067	0.152405	0.232449	0.500028	0.278532	0	-0.0238013	0.0960006	0.339007	-0.00938968	0.540868	0.36621	0.0173351	0.222023	0.357181
sp|Q9NQW7|XPP1_HUMAN	Xaa-Pro aminopeptidase 1 OS=Homo sapiens OX=9606 GN=XPNPEP1 PE=1 SV=3	0	0.439841	-0.660271	0.236337	-0.448667	-0.655886	-0.101187	0.126612	0.0597604	0.0393391	0	0.189357	-0.678377	-1.00958	0.289263	-0.455069	-1.10653	-0.3987	-0.734399	-1.39182
sp|Q9UI15|TAGL3_HUMAN	Transgelin-3 OS=Homo sapiens OX=9606 GN=TAGLN3 PE=1 SV=2	0	-0.958395	-0.930825	-1.64203	0.0848411	0.00631191	-1.24089	-1.48242	0.0818068	-1.46861	0	1.55096	0.145299	-1.55764	-0.649906	0.11278	-1.69353	-1.68109	0.599714	-1.32061
sp|P08123|CO1A2_HUMAN	Collagen alpha-2(I) chain OS=Homo sapiens OX=9606 GN=COL1A2 PE=1 SV=7	None	None	None	None	None	None	None	None	None	None	0	-0.112225	1.22695	4.74487	0.500271	0.348036	2.88743	-0.161707	0.274773	3.8295
sp|Q16890|TPD53_HUMAN	Tumor protein D53 OS=Homo sapiens OX=9606 GN=TPD52L1 PE=1 SV=1	None	None	None	None	None	None	None	None	None	None	0	0.0118465	-0.169915	0.253466	0.380021	0.0582124	-0.183423	-0.178917	-0.273375	0.0855739
sp|Q9Y287|ITM2B_HUMAN	Integral membrane protein 2B OS=Homo sapiens OX=9606 GN=ITM2B PE=1 SV=1	0	-0.0186777	0.160438	0.772173	-0.324298	-0.274513	1.45597	-0.0966108	-0.361479	1.68335	0	-0.0224627	0.638518	1.41908	-0.0904998	0.355741	1.98413	0.37787	1.26857	3.31698
sp|O00767|ACOD_HUMAN	Acyl-CoA desaturase OS=Homo sapiens OX=9606 GN=SCD PE=1 SV=2	0	0.410522	-0.293491	-1.17103	-0.424043	-0.84846	-1.23473	-0.666919	-0.879832	-1.08691	0	-0.237305	-0.872232	-0.0425479	-0.730208	-0.905194	-0.102225	1.08148	0.725967	-0.341033
sp|P20930|FILA_HUMAN	Filaggrin OS=Homo sapiens OX=9606 GN=FLG PE=1 SV=3	None	None	None	None	None	None	None	None	None	None	0	-0.0551427	5.33934	1.89346	-0.316969	0.686294	2.1715	0.0962475	0.476798	1.94805
sp|Q04828|AK1C1_HUMAN	Aldo-keto reductase family 1 member C1 OS=Homo sapiens OX=9606 GN=AKR1C1 PE=1 SV=1	0	-4.69592	-4.16347	-3.31778	-4.13045	-4.66023	-3.6136	-2.28369	-3.4514	-2.51294	0	-1.63055	-1.07988	-1.07192	2.24477	1.24243	0.135831	-1.66634	-1.75671	-1.12648
sp|P09874|PARP1_HUMAN	Poly [ADP-ribose] polymerase 1 OS=Homo sapiens OX=9606 GN=PARP1 PE=1 SV=4	0	0.103547	-1.07379	-0.0960925	-0.348752	-1.09809	0.060899	0.387467	-0.487409	-0.199271	0	-0.292531	-0.257538	0.653575	0.289328	-0.73398	-0.000907015	0.190501	-0.344009	-0.174273
sp|Q86UP2|KTN1_HUMAN	Kinectin OS=Homo sapiens OX=9606 GN=KTN1 PE=1 SV=1	0	-0.802961	-0.994421	-0.749502	-0.474145	-0.430077	-0.868038	-0.261112	-0.783704	-0.889334	0	-0.771824	-1.14586	-0.734462	1.19405	-0.268778	-0.689279	-0.0971575	-0.660002	-0.799569
sp|P49821|NDUV1_HUMAN	NADH dehydrogenase [ubiquinone] flavoprotein 1, mitochondrial OS=Homo sapiens OX=9606 GN=NDUFV1 PE=1 SV=4	0	1.27234	1.2335	-0.199513	-0.926949	0.111395	-0.513838	0.0859688	0.463787	-0.0444077	0	0.115969	0.593732	0.234507	-0.258259	0.17307	0.131909	-0.206399	-0.168685	0.131657
sp|P14209|CD99_HUMAN	CD99 antigen OS=Homo sapiens OX=9606 GN=CD99 PE=1 SV=1	0	-1.25066	-1.29269	-1.07883	0.680113	1.17009	1.2756	-1.87628	-1.54396	0.461647	0	0.501378	1.04185	1.08151	-0.432723	0.185299	2.53142	-1.12718	-0.544215	2.02564
sp|Q8N3U4|STAG2_HUMAN	Cohesin subunit SA-2 OS=Homo sapiens OX=9606 GN=STAG2 PE=1 SV=3	0	0.503637	0.264957	0.726175	-0.064642	0.288955	0.606016	-0.0295604	0.0891344	1.17733	None	None	None	None	None	None	None	None	None	None
sp|P62857|RS28_HUMAN	40S ribosomal protein S28 OS=Homo sapiens OX=9606 GN=RPS28 PE=1 SV=1	0	-0.462752	-0.968181	-1.82131	0.446825	-0.207307	-1.73698	0.0209726	-0.651529	-3.67118	0	-0.0281589	-1.35608	-2.31242	0.0192406	-0.848772	-1.73893	-0.356893	-0.585643	-1.42624
sp|Q9Y3A5|SBDS_HUMAN	Ribosome maturation protein SBDS OS=Homo sapiens OX=9606 GN=SBDS PE=1 SV=4	0	0.717466	0.370115	0.738891	0.146009	0.287035	0.819581	-0.125782	0.0605177	1.09246	0	-0.413501	-0.306899	0.429055	-0.177337	0.09589	0.518147	-0.149918	0.00490246	0.177728
sp|Q15417|CNN3_HUMAN	Calponin-3 OS=Homo sapiens OX=9606 GN=CNN3 PE=1 SV=1	0	-0.193308	-1.10129	0.033757	0.452421	0.292526	-0.977962	-0.925937	-1.16119	-0.522106	0	0.784712	-0.38947	-0.930435	-0.384809	-0.718465	-1.24005	0.0520788	-0.49596	-1.47331
sp|P16401|H15_HUMAN	Histone H1.5 OS=Homo sapiens OX=9606 GN=HIST1H1B PE=1 SV=3	0	-2.49642	-3.07234	-1.62164	0.938272	-0.149622	-2.34218	0.282434	-0.068306	-1.3176	0	-0.613611	-0.844692	-1.25729	-0.782312	-1.95427	-1.7407	0.134449	-1.06097	-1.52006
sp|P31942|HNRH3_HUMAN	Heterogeneous nuclear ribonucleoprotein H3 OS=Homo sapiens OX=9606 GN=HNRNPH3 PE=1 SV=2	0	0.210145	-0.440405	-0.737818	-0.117156	-0.879192	-1.28221	-0.120856	-0.707519	-1.29627	0	0.173947	-0.640686	-0.302305	0.0448156	-0.692406	-0.172863	0.180273	-0.8321	-0.198456
sp|Q7Z304|MAMC2_HUMAN	MAM domain-containing protein 2 OS=Homo sapiens OX=9606 GN=MAMDC2 PE=2 SV=3	0	0.661739	0.869745	2.91326	-0.0564043	0.140062	3.39261	0.0784088	-0.105497	1.50346	None	None	None	None	None	None	None	None	None	None
sp|P32926|DSG3_HUMAN	Desmoglein-3 OS=Homo sapiens OX=9606 GN=DSG3 PE=1 SV=2	None	None	None	None	None	None	None	None	None	None	0	-0.0399891	2.0227	1.54071	-0.0120961	0.597951	1.68541	-0.137488	0.773053	1.65846
sp|Q96KP4|CNDP2_HUMAN	Cytosolic non-specific dipeptidase OS=Homo sapiens OX=9606 GN=CNDP2 PE=1 SV=2	0	0.121332	-0.655607	-0.537976	0.421963	-0.183236	-0.383204	-0.0839419	-0.288163	-0.585739	0	0.766908	-0.310205	-0.80894	-0.754719	-0.827449	-0.786815	-0.788368	-1.02151	-0.523749
sp|Q9NT62|ATG3_HUMAN	Ubiquitin-like-conjugating enzyme ATG3 OS=Homo sapiens OX=9606 GN=ATG3 PE=1 SV=1	0	-0.25075	-0.0475219	0.455459	0.341588	0.148057	0.0814007	0.27935	0.283014	0.233278	None	None	None	None	None	None	None	None	None	None
sp|P02786|TFR1_HUMAN	Transferrin receptor protein 1 OS=Homo sapiens OX=9606 GN=TFRC PE=1 SV=2	0	0.516434	0.586605	0.767183	0.0596771	0.97574	0.656471	0.314352	1.16181	0.501167	0	-0.469618	0.435836	0.299988	-0.193537	1.06336	0.457203	-0.0890588	1.7099	1.8906
sp|Q8IVL5|P3H2_HUMAN	Prolyl 3-hydroxylase 2 OS=Homo sapiens OX=9606 GN=P3H2 PE=1 SV=1	0	0.255805	-0.264363	0.229861	0.211053	0.260126	-0.025191	0.285132	0.0864037	0.0165603	None	None	None	None	None	None	None	None	None	None
sp|P62266|RS23_HUMAN	40S ribosomal protein S23 OS=Homo sapiens OX=9606 GN=RPS23 PE=1 SV=3	0	0.221478	0.462629	0.0389503	0.225295	0.219629	0.171127	0.250516	0.140322	0.684385	0	0.42872	0.388839	0.720969	-0.481541	0.241725	0.404283	0.0590298	0.477761	1.99492
sp|O95347|SMC2_HUMAN	Structural maintenance of chromosomes protein 2 OS=Homo sapiens OX=9606 GN=SMC2 PE=1 SV=2	None	None	None	None	None	None	None	None	None	None	0	-0.146619	0.0976491	0.669953	-0.410998	-0.141025	0.283084	-0.28509	0.0574302	-0.050829
sp|Q9H583|HEAT1_HUMAN	HEAT repeat-containing protein 1 OS=Homo sapiens OX=9606 GN=HEATR1 PE=1 SV=3	0	0.774395	2.04781	0.0799339	-0.13134	1.03083	0.109123	-0.764041	0.450975	0.292799	0	0.170868	-0.173052	2.6421	0.41511	-0.0875104	0.59089	-0.604162	-0.330244	0.899332
sp|Q13561|DCTN2_HUMAN	Dynactin subunit 2 OS=Homo sapiens OX=9606 GN=DCTN2 PE=1 SV=4	0	-0.2525	-0.62001	-0.816354	0.218052	-0.0905187	-0.807545	-0.0974805	-0.300704	-1.1426	0	0.331349	-0.210536	-0.420728	0.139389	-0.045105	-0.40631	0.150791	-0.148327	-0.320632
sp|Q9NRX4|PHP14_HUMAN	14 kDa phosphohistidine phosphatase OS=Homo sapiens OX=9606 GN=PHPT1 PE=1 SV=1	0	-0.62933	-1.23384	-4.4725	0.557129	0.345135	-2.13297	-0.387169	-0.850844	-2.94128	0	0.164152	-0.73306	-1.1315	-0.119394	-0.485162	-1.33618	0.0171886	-0.0403091	-1.1161
sp|Q8IYB3|SRRM1_HUMAN	Serine/arginine repetitive matrix protein 1 OS=Homo sapiens OX=9606 GN=SRRM1 PE=1 SV=2	0	-0.00511389	1.56692	0.867077	0.345599	2.33466	0.229876	-0.288781	0.90492	0.846239	None	None	None	None	None	None	None	None	None	None
sp|P62070|RRAS2_HUMAN	Ras-related protein R-Ras2 OS=Homo sapiens OX=9606 GN=RRAS2 PE=1 SV=1	0	-0.399871	-0.183819	0.255306	-0.423115	-0.444457	1.55473	0.0382792	0.226958	0.496305	0	-0.450559	0.211713	0.72483	0.21425	0.633619	1.49684	0.149114	0.440893	1.6664
sp|Q9Y3B3|TMED7_HUMAN	Transmembrane emp24 domain-containing protein 7 OS=Homo sapiens OX=9606 GN=TMED7 PE=1 SV=2	0	-0.142271	0.821629	0.179119	-0.250592	0.340944	-0.0761033	0.0324741	0.0992006	0.619874	0	-0.386086	0.625987	0.163088	0.592387	0.345248	-0.0380886	-0.422325	0.505092	1.1919
sp|Q92538|GBF1_HUMAN	Golgi-specific brefeldin A-resistance guanine nucleotide exchange factor 1 OS=Homo sapiens OX=9606 GN=GBF1 PE=1 SV=2	0	0.59804	0.360745	-0.421228	-0.0429987	-0.328339	-0.544302	0.140657	-0.376285	-0.805387	0	-0.253658	-0.236448	-0.231314	-0.695186	-0.221218	-0.509543	0.112407	-0.00376231	-0.5876
sp|Q05639|EF1A2_HUMAN	Elongation factor 1-alpha 2 OS=Homo sapiens OX=9606 GN=EEF1A2 PE=1 SV=1	0	-0.409692	-0.321166	-0.660998	-0.234764	-0.322912	-0.424591	-0.0311435	-0.364053	-1.1148	0	0.233826	-0.101581	-0.792363	-0.447528	-0.134618	-0.69908	0.360029	0.704416	-0.780204
sp|Q15043|S39AE_HUMAN	Zinc transporter ZIP14 OS=Homo sapiens OX=9606 GN=SLC39A14 PE=1 SV=3	None	None	None	None	None	None	None	None	None	None	0	0.12831	0.757161	2.39722	0.286452	0.218813	1.41837	-0.168637	0.800645	2.95736
sp|O95747|OXSR1_HUMAN	Serine/threonine-protein kinase OSR1 OS=Homo sapiens OX=9606 GN=OXSR1 PE=1 SV=1	0	0.381257	-0.157533	-0.147254	0.00492854	-0.13082	0.77217	0.504236	-0.0445318	-0.336975	0	0.119757	-0.083449	-0.439865	0.474263	-0.081173	-0.225932	0.0644689	-0.375837	-0.539971
sp|P08243|ASNS_HUMAN	Asparagine synthetase [glutamine-hydrolyzing] OS=Homo sapiens OX=9606 GN=ASNS PE=1 SV=4	0	1.60042	0.789479	0.461534	-0.335244	-0.340857	0.953362	-0.692834	-0.22102	-0.213678	0	0.141183	0.363001	-0.0302861	-0.387719	0.0786417	0.517275	-0.149445	-0.104478	0.326281
sp|P22307|NLTP_HUMAN	Non-specific lipid-transfer protein OS=Homo sapiens OX=9606 GN=SCP2 PE=1 SV=2	0	-0.596191	-0.161865	-0.932681	0.3505	0.27096	-0.989442	-0.170893	-0.36861	-0.287493	0	0.351041	-0.396874	-2.27763	0.0363254	-0.628337	-1.97082	-0.397477	-1.00507	-1.80721
sp|P61981|1433G_HUMAN	14-3-3 protein gamma OS=Homo sapiens OX=9606 GN=YWHAG PE=1 SV=2	0	-0.0265499	-1.15963	-1.68473	0.580011	0.102133	-0.726781	-0.329939	-0.333405	-1.47662	0	-0.0806113	-0.850405	-1.73337	0.0954946	-0.55076	-0.819176	-0.301117	-0.715658	-0.240953
sp|Q96IU4|ABHEB_HUMAN	Protein ABHD14B OS=Homo sapiens OX=9606 GN=ABHD14B PE=1 SV=1	0	0.773757	0.567867	0.258567	0.243953	0.456695	0.658902	-0.00839737	0.0602535	0.986825	0	-0.428181	0.0698526	2.07942	-0.15349	1.0815	0.182083	-0.616622	0.333912	0.355142
sp|O75832|PSD10_HUMAN	26S proteasome non-ATPase regulatory subunit 10 OS=Homo sapiens OX=9606 GN=PSMD10 PE=1 SV=1	0	-0.485438	-0.287997	-0.602184	0.40625	0.809125	-0.245588	0.419366	-0.0577057	-0.590071	None	None	None	None	None	None	None	None	None	None
sp|P54920|SNAA_HUMAN	Alpha-soluble NSF attachment protein OS=Homo sapiens OX=9606 GN=NAPA PE=1 SV=3	0	0.125987	-0.223407	0.00227444	0.0961286	0.288243	0.180116	-0.253586	-0.036118	0.473485	0	0.128828	-0.0708836	-0.059008	-0.0686666	-0.142762	0.15264	0.190877	0.344827	1.18424
sp|O43491|E41L2_HUMAN	Band 4.1-like protein 2 OS=Homo sapiens OX=9606 GN=EPB41L2 PE=1 SV=1	0	-0.962807	-0.426716	0.242535	0.560487	0.457269	1.23921	-0.0949729	-0.471413	0.210115	0	0.219042	-0.0428852	0.683261	-0.102429	0.205708	0.985058	-0.338381	-0.117793	0.635362
sp|Q14315|FLNC_HUMAN	Filamin-C OS=Homo sapiens OX=9606 GN=FLNC PE=1 SV=3	0	0.483934	-0.144141	0.197716	0.532702	0.914545	0.402129	-0.526124	-0.458634	0.153182	0	-0.710005	-0.786265	-0.0281718	-0.59756	-0.530444	-0.323963	0.547104	0.550973	0.111099
sp|P07741|APT_HUMAN	Adenine phosphoribosyltransferase OS=Homo sapiens OX=9606 GN=APRT PE=1 SV=2	0	0.242806	-0.099724	0.000490927	-0.0276785	-0.298783	-0.166161	0.222692	0.201694	0.0857429	0	0.315215	-0.148313	-0.585859	0.181954	-0.00564531	0.055286	-0.19819	-0.134356	0.305084
sp|Q6UW63|KDEL1_HUMAN	KDEL motif-containing protein 1 OS=Homo sapiens OX=9606 GN=KDELC1 PE=1 SV=1	0	0.620819	0.803758	0.112098	-0.835031	-0.47394	-0.206357	0.20837	0.446024	-0.109659	0	-0.0156708	0.189658	0.0972778	-0.654115	-0.625947	-0.548176	0.476725	0.244962	-0.520816
sp|P08962|CD63_HUMAN	CD63 antigen OS=Homo sapiens OX=9606 GN=CD63 PE=1 SV=2	0	0.328095	0.703466	1.61431	-0.270929	0.235278	1.70052	-0.549968	-0.413093	0.805685	0	-0.172519	0.0797473	1.41223	0.588729	0.506676	3.03731	0.54233	1.0094	5.15733
sp|P05556|ITB1_HUMAN	Integrin beta-1 OS=Homo sapiens OX=9606 GN=ITGB1 PE=1 SV=2	0	0.353744	0.413969	1.28413	-0.33153	0.0816054	1.56319	0.641545	0.894794	1.28514	0	-0.236105	0.588188	1.0309	-0.158208	0.176505	2.07974	-0.300834	0.568781	3.00551
sp|O60832|DKC1_HUMAN	H/ACA ribonucleoprotein complex subunit 4 OS=Homo sapiens OX=9606 GN=DKC1 PE=1 SV=3	None	None	None	None	None	None	None	None	None	None	0	-0.115953	-0.077707	-0.0456749	-0.0695576	-0.507094	-0.141727	0.291883	-0.382393	-0.434528
sp|P27708|PYR1_HUMAN	CAD protein OS=Homo sapiens OX=9606 GN=CAD PE=1 SV=3	0	0.84712	1.37197	1.63728	-0.535792	-0.295236	1.17602	-0.134497	-0.0729106	0.74055	0	-0.289434	0.975583	1.0664	-1.02106	1.24051	0.937857	-0.121295	1.51492	1.04226
sp|P23634|AT2B4_HUMAN	Plasma membrane calcium-transporting ATPase 4 OS=Homo sapiens OX=9606 GN=ATP2B4 PE=1 SV=2	0	0.214937	0.621687	1.34388	0.418696	0.957669	1.99134	0.0371944	0.798768	1.02675	None	None	None	None	None	None	None	None	None	None
sp|Q14192|FHL2_HUMAN	Four and a half LIM domains protein 2 OS=Homo sapiens OX=9606 GN=FHL2 PE=1 SV=3	0	-1.62514e-05	-0.57186	-1.66241	0.734088	-0.338167	-1.08464	-0.0677006	-0.220569	-1.54151	0	0.310222	-0.389883	-0.521008	-0.364496	-0.250908	-0.430989	-0.571252	-0.284459	-0.352858
sp|P46108|CRK_HUMAN	Adapter molecule crk OS=Homo sapiens OX=9606 GN=CRK PE=1 SV=2	0	0.310358	-0.945574	-0.158196	0.157331	-0.792527	-0.391377	-0.423234	-0.537078	-1.13566	0	0.129505	-0.66052	-0.246709	0.0705854	-0.726478	-0.107052	0.167917	-0.397811	-0.00531844
sp|P56134|ATPK_HUMAN	ATP synthase subunit f, mitochondrial OS=Homo sapiens OX=9606 GN=ATP5J2 PE=1 SV=3	0	0.202991	1.10419	0.172971	0.0504328	0.19151	-0.289632	-0.17798	0.462748	0.0890266	0	0.536852	1.61885	0.078707	-0.324555	0.296274	-0.483999	-0.0627042	0.690969	-0.620784
sp|Q9Y6U3|ADSV_HUMAN	Adseverin OS=Homo sapiens OX=9606 GN=SCIN PE=1 SV=4	0	0.848838	0.551396	0.823804	-0.433317	-0.58281	0.54852	0.387132	-0.0255229	0.797155	0	-0.651819	-0.576656	0.640816	-0.257351	-0.560351	0.985943	-0.473084	-0.348239	0.409267
sp|P08579|RU2B_HUMAN	U2 small nuclear ribonucleoprotein B'' OS=Homo sapiens OX=9606 GN=SNRPB2 PE=1 SV=1	0	0.103459	-0.84855	0.21999	-0.0135884	-0.719794	-0.999687	-0.0155098	-0.415427	-0.956469	0	-0.236281	-0.713206	-1.1846	-0.0532841	-0.270051	-0.933843	0.347886	-0.727222	-0.701451
sp|Q9Y4W6|AFG32_HUMAN	AFG3-like protein 2 OS=Homo sapiens OX=9606 GN=AFG3L2 PE=1 SV=2	None	None	None	None	None	None	None	None	None	None	0	0.255145	1.76013	1.76128	-0.161668	1.08544	1.54142	-0.196502	0.685121	1.27485
sp|P48163|MAOX_HUMAN	NADP-dependent malic enzyme OS=Homo sapiens OX=9606 GN=ME1 PE=1 SV=1	None	None	None	None	None	None	None	None	None	None	0	-0.307106	-0.252136	0.83736	0.244599	0.249018	-0.0506337	-0.284683	-0.253372	0.285489
sp|Q96TA1|NIBL1_HUMAN	Niban-like protein 1 OS=Homo sapiens OX=9606 GN=FAM129B PE=1 SV=3	0	0.146351	0.00875725	0.70012	0.148773	0.44228	0.979255	-0.321229	-0.166366	0.329719	0	0.512468	0.246438	0.567392	-0.282258	0.113689	0.755566	0.027927	0.151744	0.609583
sp|P62258|1433E_HUMAN	14-3-3 protein epsilon OS=Homo sapiens OX=9606 GN=YWHAE PE=1 SV=1	0	0.0930831	-1.09354	-2.39765	-0.0318438	-0.550215	-1.22572	-0.327993	-0.473765	-1.7768	0	0.367718	-0.886341	-1.27206	-0.146683	-0.856825	-1.04443	0.0774496	-0.556979	-0.734484
sp|P56537|IF6_HUMAN	Eukaryotic translation initiation factor 6 OS=Homo sapiens OX=9606 GN=EIF6 PE=1 SV=1	0	-0.745139	-0.331015	0.654714	0.242302	-0.646754	0.281409	0.234608	0.0213056	0.399302	0	0.14809	-1.15274	-1.47789	-0.167204	-1.22663	-0.856427	0.210464	-0.425589	-1.00566
sp|P00918|CAH2_HUMAN	Carbonic anhydrase 2 OS=Homo sapiens OX=9606 GN=CA2 PE=1 SV=2	0	-1.13035	-1.49186	-0.825289	-0.401091	-0.917848	-1.30351	0.992768	0.304504	-0.92638	0	-0.658437	-0.92573	-0.412432	0.755408	-0.0191569	-0.684023	-1.33628	-1.32791	-0.315291
sp|P09211|GSTP1_HUMAN	Glutathione S-transferase P OS=Homo sapiens OX=9606 GN=GSTP1 PE=1 SV=2	0	-0.165611	-0.71783	-0.607613	-0.149903	-0.309021	-0.359876	0.944945	0.817086	-0.314936	0	-2.66708	-2.47028	-1.84085	-2.74086	-2.96453	-1.78524	0.832078	-0.214276	-1.45067
sp|Q9BQE3|TBA1C_HUMAN	Tubulin alpha-1C chain OS=Homo sapiens OX=9606 GN=TUBA1C PE=1 SV=1	0	-0.149195	0.21399	-0.667036	-0.00194443	-0.21148	-0.0974608	-0.0992888	0.045517	-0.784938	0	0.237697	-0.417553	-1.32618	-0.73596	0.0880503	-0.828092	0.335649	0.0845462	-1.26934
sp|P16989|YBOX3_HUMAN	Y-box-binding protein 3 OS=Homo sapiens OX=9606 GN=YBX3 PE=1 SV=4	0	-0.39069	0.310287	0.0381188	0.47221	0.764892	0.0572199	-0.115345	0.571605	-0.00574044	0	0.137319	0.561037	-0.364783	-0.126447	0.0892513	-0.703929	-0.266958	0.0202742	-0.772609
sp|Q9NY33|DPP3_HUMAN	Dipeptidyl peptidase 3 OS=Homo sapiens OX=9606 GN=DPP3 PE=1 SV=2	0	0.250167	-0.720962	-0.457521	-0.140629	-0.634733	0.167937	-0.00797547	-0.102866	0.873745	0	0.51094	0.0192411	0.408831	0.122395	-0.169621	-0.291479	-0.408689	-0.33123	-0.581087
sp|Q5RKV6|EXOS6_HUMAN	Exosome complex component MTR3 OS=Homo sapiens OX=9606 GN=EXOSC6 PE=1 SV=1	0	-0.0536879	0.185253	0.31526	0.188465	0.22528	0.983737	0.0748899	0.154562	1.26913	0	-0.229159	0.207182	1.30421	-0.218341	0.135878	0.791311	-0.271649	-0.0649725	0.613397
sp|Q14839|CHD4_HUMAN	Chromodomain-helicase-DNA-binding protein 4 OS=Homo sapiens OX=9606 GN=CHD4 PE=1 SV=2	0	-0.168144	-0.115036	-0.371546	0.0255686	-0.00866678	0.0187738	0.119698	-0.195347	-0.205865	0	-0.753542	-0.176903	-1.17299	-0.167354	-0.10513	-0.462868	0.800187	0.0180979	-0.779527
sp|P18031|PTN1_HUMAN	Tyrosine-protein phosphatase non-receptor type 1 OS=Homo sapiens OX=9606 GN=PTPN1 PE=1 SV=1	0	-0.592633	-0.151246	0.0548428	-0.164558	-0.0838644	0.604077	-0.179275	-0.146878	0.847455	0	-0.42092	-0.323509	0.470648	-0.399921	-0.222662	0.128221	0.789318	1.10724	0.206013
sp|P62979|RS27A_HUMAN	Ubiquitin-40S ribosomal protein S27a OS=Homo sapiens OX=9606 GN=RPS27A PE=1 SV=2	0	-0.880554	-1.05373	-1.22079	-0.161527	-0.81584	-0.712367	0.0449543	-1.175	-1.16336	0	0.223082	-0.681946	-0.198826	0.159157	-0.649011	-0.138198	0.178055	-0.706134	0.658486
sp|P35527|K1C9_HUMAN	Keratin, type I cytoskeletal 9 OS=Homo sapiens OX=9606 GN=KRT9 PE=1 SV=3	0	0.707967	0.665297	2.5352	-0.255845	1.00222	1.09075	0.203794	1.42204	2.36745	0	-0.335748	1.37014	2.64406	-0.457845	0.603068	3.1915	-0.350558	0.957482	2.35442
sp|Q9NQ84|GPC5C_HUMAN	G-protein coupled receptor family C group 5 member C OS=Homo sapiens OX=9606 GN=GPRC5C PE=1 SV=2	0	-0.032099	0.675171	1.26465	-0.275474	0.363815	0.598439	-0.699665	1.24497	5.92234	0	0.275466	0.630842	3.54714	0.214732	0.78896	4.57253	-0.20017	0.12558	4.52919
sp|Q99808|S29A1_HUMAN	Equilibrative nucleoside transporter 1 OS=Homo sapiens OX=9606 GN=SLC29A1 PE=1 SV=3	None	None	None	None	None	None	None	None	None	None	0	-0.195397	0.96085	1.78535	0.0433556	0.91162	3.04491	-0.000831386	1.06139	4.17485
sp|P00568|KAD1_HUMAN	Adenylate kinase isoenzyme 1 OS=Homo sapiens OX=9606 GN=AK1 PE=1 SV=3	0	0.347827	-0.361934	0.00357325	0.454839	0.114433	-0.205449	-0.0156791	-0.21237	0.156768	0	-0.677307	-0.410441	0.104812	-0.0728554	0.0594084	-0.113729	0.36662	0.360892	0.124802
sp|P24821|TENA_HUMAN	Tenascin OS=Homo sapiens OX=9606 GN=TNC PE=1 SV=3	0	0.352637	-0.20372	1.99067	0.0932227	0.218327	1.8864	-0.0632587	0.443754	2.42506	0	-0.0865684	1.00597	3.01991	0.0231877	0.72454	3.72953	0.433728	0.997985	4.05625
sp|Q16576|RBBP7_HUMAN	Histone-binding protein RBBP7 OS=Homo sapiens OX=9606 GN=RBBP7 PE=1 SV=1	0	-1.32562	-1.49064	-0.794969	0.282577	-0.618236	-1.22218	0.334553	-0.489095	-1.26164	0	-0.469325	-1.00409	-0.925225	0.148592	-1.2083	-1.31027	0.396048	-0.915322	-1.17304
sp|Q9P1F3|ABRAL_HUMAN	Costars family protein ABRACL OS=Homo sapiens OX=9606 GN=ABRACL PE=1 SV=1	0	0.169065	-0.794738	-1.49448	0.216157	0.0542357	-1.42761	-0.0125348	0.0849707	-2.12598	0	0.174229	-0.859838	-2.52479	0.326568	-0.953081	-2.37635	-0.182582	0.0637425	-1.13172
sp|Q9Y6E2|BZW2_HUMAN	Basic leucine zipper and W2 domain-containing protein 2 OS=Homo sapiens OX=9606 GN=BZW2 PE=1 SV=1	0	0.602833	-0.455725	0.45295	-0.193334	-0.428496	0.528751	0.31477	0.0490684	-0.130874	0	-0.0965728	-0.409948	-0.259992	-0.195267	-0.250523	0.369672	-0.146743	-0.0460365	0.572602
sp|P62888|RL30_HUMAN	60S ribosomal protein L30 OS=Homo sapiens OX=9606 GN=RPL30 PE=1 SV=2	0	-0.0188642	0.185023	-0.942143	0.235718	0.314842	-0.555902	0.044786	0.168231	-0.396574	0	-0.0400491	0.0791446	-1.05747	-0.515609	-0.0407179	-0.847987	0.299544	0.306631	-0.918861
sp|Q9P0T7|TMEM9_HUMAN	Transmembrane protein 9 OS=Homo sapiens OX=9606 GN=TMEM9 PE=1 SV=1	None	None	None	None	None	None	None	None	None	None	0	0.0237104	1.24211	1.59197	0.26465	0.908543	2.25176	-0.119371	1.50062	5.18515
sp|Q9BSJ8|ESYT1_HUMAN	Extended synaptotagmin-1 OS=Homo sapiens OX=9606 GN=ESYT1 PE=1 SV=1	0	0.692767	0.880057	0.00376251	-0.106248	0.0520295	-0.615108	-0.113531	0.0281054	-0.518576	0	-0.0661463	0.129044	0.244605	0.178081	0.271558	0.0504902	0.00890182	0.249328	-0.000168054
sp|P18124|RL7_HUMAN	60S ribosomal protein L7 OS=Homo sapiens OX=9606 GN=RPL7 PE=1 SV=1	0	0.300344	-0.205725	-0.437751	-0.0258012	-0.60824	-0.327633	0.151367	0.0569496	-0.268724	0	0.0580876	-0.421663	-0.852506	-1.0094	-0.602497	-1.25232	-0.0653896	-0.240438	-0.895752
sp|P13804|ETFA_HUMAN	Electron transfer flavoprotein subunit alpha, mitochondrial OS=Homo sapiens OX=9606 GN=ETFA PE=1 SV=1	0	-0.67851	-0.442731	0.227134	0.0821803	-0.282679	0.442655	-0.173033	-0.14662	-0.0550881	0	0.711543	-0.0688612	-0.479781	-0.04109	0.00511694	-0.731853	-0.0637129	-0.625993	-0.879973
sp|P29966|MARCS_HUMAN	Myristoylated alanine-rich C-kinase substrate OS=Homo sapiens OX=9606 GN=MARCKS PE=1 SV=4	0	-1.33519	-1.25691	-0.58402	0.388246	0.19577	0.824907	-0.201375	-0.41496	-0.23641	0	0.633095	0.0064232	-0.401765	-0.0779256	-0.320545	0.276304	-0.134592	-0.343239	0.174758
sp|O00161|SNP23_HUMAN	Synaptosomal-associated protein 23 OS=Homo sapiens OX=9606 GN=SNAP23 PE=1 SV=1	0	-0.662757	-0.0764455	1.48452	0.685358	0.2389	1.65515	0.381995	-0.171971	1.2934	0	0.166836	0.620371	0.823195	-0.00537938	0.393128	1.13686	0.191876	0.489436	1.18828
sp|O00625|PIR_HUMAN	Pirin OS=Homo sapiens OX=9606 GN=PIR PE=1 SV=1	0	-0.0126861	-0.298819	0.903435	-0.356929	-0.397336	0.161413	0.287428	-0.0138427	0.621301	0	-0.131813	-1.35362	-0.398931	1.25064	-0.0742013	-0.761834	-0.875266	-1.21739	-0.78885
sp|P16070|CD44_HUMAN	CD44 antigen OS=Homo sapiens OX=9606 GN=CD44 PE=1 SV=3	0	-0.440766	0.225898	0.820371	0.063802	0.420136	1.25432	0.47356	0.526872	0.680162	0	-0.14444	1.21804	1.04404	-0.0148099	0.0125095	1.44053	-0.86395	-0.450836	1.43301
sp|P14625|ENPL_HUMAN	Endoplasmin OS=Homo sapiens OX=9606 GN=HSP90B1 PE=1 SV=1	0	0.337604	1.56986	-1.05062	-0.370959	0.770369	-1.13876	0.142342	0.873489	-0.9088	0	0.13919	0.726462	-0.868151	-0.492333	0.237901	-1.02522	0.10724	0.934237	-1.37685
sp|Q08211|DHX9_HUMAN	ATP-dependent RNA helicase A OS=Homo sapiens OX=9606 GN=DHX9 PE=1 SV=4	0	-0.0336532	0.260304	0.0478179	-0.0777982	-0.00954367	0.433784	0.284929	0.17984	0.181231	0	0.0176681	0.142959	0.462611	-0.221706	0.0579548	0.393694	0.0560219	-0.190625	0.0160123
sp|P49207|RL34_HUMAN	60S ribosomal protein L34 OS=Homo sapiens OX=9606 GN=RPL34 PE=1 SV=3	0	0.173781	0.0943435	-1.25898	0.285179	0.324671	-1.1361	-0.475551	-0.385347	-0.375563	0	0.137503	0.236322	-0.869444	-1.38371	-0.306001	-0.75671	0.0366685	-0.20945	-0.0543358
sp|P10619|PPGB_HUMAN	Lysosomal protective protein OS=Homo sapiens OX=9606 GN=CTSA PE=1 SV=2	0	0.112426	0.383078	-0.0706905	0.157167	0.176929	-0.0626146	0.0835152	-0.133842	-0.0384601	0	0.264094	0.0250048	0.434469	-0.133875	-0.16028	0.631178	-0.278468	-0.302088	0.734677
sp|P42126|ECI1_HUMAN	Enoyl-CoA delta isomerase 1, mitochondrial OS=Homo sapiens OX=9606 GN=ECI1 PE=1 SV=1	0	-1.20933	0.0292082	-0.651797	-0.40757	-0.215279	-1.18418	-0.58783	-0.223226	-0.596835	0	0.503152	0.749276	-0.818163	0.774007	0.672816	-0.964931	-0.568126	-0.31892	-0.845174
sp|Q9UN37|VPS4A_HUMAN	Vacuolar protein sorting-associated protein 4A OS=Homo sapiens OX=9606 GN=VPS4A PE=1 SV=1	0	0.548313	0.0194609	0.471188	-0.23975	-0.0181409	0.29389	0.138897	-0.0475582	1.04203	0	0.384249	-0.120569	1.10625	-0.378354	-0.441236	0.776322	-0.139831	-0.0635118	0.792757
sp|P61009|SPCS3_HUMAN	Signal peptidase complex subunit 3 OS=Homo sapiens OX=9606 GN=SPCS3 PE=1 SV=1	0	0.500768	1.33111	-0.117997	-0.188377	0.806558	-0.349708	-0.0258267	0.618515	0.300822	0	-0.0501966	1.13132	-0.435297	-0.170828	0.774666	-0.39152	-0.0620624	1.10133	-0.0275863
sp|P46937|YAP1_HUMAN	Transcriptional coactivator YAP1 OS=Homo sapiens OX=9606 GN=YAP1 PE=1 SV=2	0	-0.122175	-0.369933	0.316386	0.426944	-0.00483996	-0.0253834	-0.094595	-0.141802	0.497438	None	None	None	None	None	None	None	None	None	None
sp|Q8IUD2|RB6I2_HUMAN	ELKS/Rab6-interacting/CAST family member 1 OS=Homo sapiens OX=9606 GN=ERC1 PE=1 SV=1	0	0.374588	0.0815777	2.02419	0.470951	0.197786	0.804139	0.351365	0.00249892	1.15609	0	-0.0884619	-0.770935	-0.372428	0.35829	-0.669989	-0.137867	-0.249705	-0.850555	-0.680458
sp|P43304|GPDM_HUMAN	Glycerol-3-phosphate dehydrogenase, mitochondrial OS=Homo sapiens OX=9606 GN=GPD2 PE=1 SV=3	0	0.958062	0.494001	0.199265	-0.20474	-0.225962	-0.295551	-0.173136	0.0724777	0.398558	0	-0.0464679	0.516365	1.12375	0.495842	0.717105	1.83374	0.0639831	0.45841	1.24606
sp|O95793|STAU1_HUMAN	Double-stranded RNA-binding protein Staufen homolog 1 OS=Homo sapiens OX=9606 GN=STAU1 PE=1 SV=2	0	-0.219023	-0.692947	-0.363066	0.284062	-0.118082	-0.540752	0.0723742	-0.461557	0	0	-0.0727794	-0.31864	-0.454585	0.0528476	-0.367152	-0.568555	0.23431	-0.133249	-0.647048
sp|P30876|RPB2_HUMAN	DNA-directed RNA polymerase II subunit RPB2 OS=Homo sapiens OX=9606 GN=POLR2B PE=1 SV=1	0	0.651486	0.649332	1.62409	-0.255961	-0.0856279	0.478708	0.0596485	0.269598	0.53367	0	-0.2862	-0.25218	0.285178	-0.96453	-0.969791	1.0705	-0.228182	-0.942254	1.72767
sp|Q9BVC6|TM109_HUMAN	Transmembrane protein 109 OS=Homo sapiens OX=9606 GN=TMEM109 PE=1 SV=1	0	0.163823	0.712928	-0.161394	-0.0590101	0.650703	0.497773	0.314706	0.28257	-0.187492	0	0.183418	0.901862	0.11259	-0.0306562	0.235505	0.125122	-0.226499	0.46502	0.300417
sp|P17655|CAN2_HUMAN	Calpain-2 catalytic subunit OS=Homo sapiens OX=9606 GN=CAPN2 PE=1 SV=6	0	0.624937	0.444359	0.584615	0.0787898	0.284601	0.0852446	-0.00537464	0.747748	0.256421	0	0.142189	0.605613	0.14846	-1.16952	0.77883	0.770139	0.172435	0.917634	1.29787
sp|Q13907|IDI1_HUMAN	Isopentenyl-diphosphate Delta-isomerase 1 OS=Homo sapiens OX=9606 GN=IDI1 PE=1 SV=2	0	-0.0960104	-0.463532	0.130072	0.153354	-0.0750946	0.392948	0.168921	-0.236473	0.399211	0	0.73503	0.0945579	-0.343348	0.294744	0.216551	-0.824931	0.452864	0.525171	-0.579041
sp|P11216|PYGB_HUMAN	Glycogen phosphorylase, brain form OS=Homo sapiens OX=9606 GN=PYGB PE=1 SV=5	0	0.239023	-0.0906891	-0.147352	-0.328674	-0.103699	0.771965	-0.0294002	0.326119	0.0125324	0	0.331689	0.348528	0.254458	0.00911137	0.834633	0.422358	0.113333	0.565305	-0.0447335
sp|O95816|BAG2_HUMAN	BAG family molecular chaperone regulator 2 OS=Homo sapiens OX=9606 GN=BAG2 PE=1 SV=1	0	-0.201553	-0.811887	-1.6992	-0.448968	-0.728096	-1.44802	-1.04288	-1.16263	-1.85435	0	-0.0192848	-0.29109	-0.116655	0.312426	0.0986473	0.228649	0.226382	-0.0850796	0.375336
sp|O15372|EIF3H_HUMAN	Eukaryotic translation initiation factor 3 subunit H OS=Homo sapiens OX=9606 GN=EIF3H PE=1 SV=1	0	-0.213336	-0.45474	-0.739735	0.0820521	0.592344	-0.625463	0.0155278	-0.374852	-0.109455	0	-0.111308	-0.00561207	0.0742635	0.0646969	0.0137361	-0.304473	0.194653	0.377118	-0.177327
sp|O43291|SPIT2_HUMAN	Kunitz-type protease inhibitor 2 OS=Homo sapiens OX=9606 GN=SPINT2 PE=1 SV=2	None	None	None	None	None	None	None	None	None	None	0	-0.229903	0.634658	0.775229	0.58952	1.09158	1.99442	0.572795	1.50565	5.15673
sp|Q8NHP8|PLBL2_HUMAN	Putative phospholipase B-like 2 OS=Homo sapiens OX=9606 GN=PLBD2 PE=1 SV=2	0	0.298355	1.19744	0.397802	0.0419453	0.094511	0.0463658	0.269956	0.260293	0.551685	None	None	None	None	None	None	None	None	None	None
sp|P08195|4F2_HUMAN	4F2 cell-surface antigen heavy chain OS=Homo sapiens OX=9606 GN=SLC3A2 PE=1 SV=3	0	0.0244088	0.3875	0.747025	0.349944	0.669389	2.34738	-0.436879	0.0964743	0.206008	0	-0.642565	0.0842007	0.025153	0.914923	1.16476	1.97462	-0.536591	0.0388152	2.05269
sp|P08574|CY1_HUMAN	Cytochrome c1, heme protein, mitochondrial OS=Homo sapiens OX=9606 GN=CYC1 PE=1 SV=3	0	0.0549211	2.68571	0.236004	-0.173098	2.30992	0.21934	-0.351253	0.785639	0.643997	0	0.126096	1.01175	0.425859	-0.111041	0.0588225	0.370703	-0.378023	-0.021626	-0.258673
sp|Q14157|UBP2L_HUMAN	Ubiquitin-associated protein 2-like OS=Homo sapiens OX=9606 GN=UBAP2L PE=1 SV=2	0	-1.25501	-1.08617	-0.543299	0.418139	-0.545492	-0.968889	0.674724	-0.102257	-1.15938	0	0.361521	-1.10098	-1.05819	-0.000742926	-1.26159	-1.00107	-0.00580324	-0.679267	-1.02464
sp|P16219|ACADS_HUMAN	Short-chain specific acyl-CoA dehydrogenase, mitochondrial OS=Homo sapiens OX=9606 GN=ACADS PE=1 SV=1	None	None	None	None	None	None	None	None	None	None	0	-0.0134071	-0.177957	0.989382	1.10678	0.405407	0.381836	-0.162777	-0.503741	0.237885
sp|P14618|KPYM_HUMAN	Pyruvate kinase PKM OS=Homo sapiens OX=9606 GN=PKM PE=1 SV=4	0	-0.151531	-0.0714959	-0.838384	-0.207503	0.237668	0.359762	-0.00596119	0.502128	-0.365124	0	0.41576	0.0411838	-0.451407	-0.077666	0.927709	0.22021	-0.282181	0.0897154	-0.427578
sp|Q96A33|CCD47_HUMAN	Coiled-coil domain-containing protein 47 OS=Homo sapiens OX=9606 GN=CCDC47 PE=1 SV=1	0	0.42339	1.16461	0.589405	-0.323718	0.571197	0.0595039	-0.0185729	0.637112	0.493665	0	0.228408	0.926678	0.434242	0.194977	0.618311	0.136832	0.216275	0.58958	-0.0701034
sp|Q99805|TM9S2_HUMAN	Transmembrane 9 superfamily member 2 OS=Homo sapiens OX=9606 GN=TM9SF2 PE=1 SV=1	0	0.333103	0.762715	0.871451	0.0719183	0.529248	0.789504	0.172214	0.268982	0.803507	0	0.0107599	1.16738	0.866968	-0.317296	0.520456	1.46339	-0.0404184	0.502209	2.01448
sp|Q13867|BLMH_HUMAN	Bleomycin hydrolase OS=Homo sapiens OX=9606 GN=BLMH PE=1 SV=1	0	-0.751548	-1.05239	0.000476526	0.0545116	-0.546119	-0.790394	-0.0544714	-0.359364	-0.959804	0	0.293834	-0.606984	-0.0909418	0.532353	-0.29208	-0.845737	-0.35886	-0.64728	-0.558934
sp|P63279|UBC9_HUMAN	SUMO-conjugating enzyme UBC9 OS=Homo sapiens OX=9606 GN=UBE2I PE=1 SV=1	0	0.533015	-1.02785	-0.996992	-0.29137	-0.592294	-0.859488	-0.103041	-0.339168	-1.55635	0	-0.105819	-0.369815	-0.858434	0.469898	-0.367078	-0.894311	-0.377498	-0.73046	-1.17367
sp|P05114|HMGN1_HUMAN	Non-histone chromosomal protein HMG-14 OS=Homo sapiens OX=9606 GN=HMGN1 PE=1 SV=3	0	-0.983414	-1.37722	-1.99667	0.513461	-0.381528	-1.76095	-0.865914	-1.4307	-1.54444	0	-0.106514	-0.37842	-0.148547	0.593318	-0.689144	-1.06548	0.0223059	-0.918843	-0.373637
sp|Q16774|KGUA_HUMAN	Guanylate kinase OS=Homo sapiens OX=9606 GN=GUK1 PE=1 SV=2	0	-0.258652	-0.387061	0.918835	0.145985	0.0614386	1.411	0.32798	-0.170931	0.541469	None	None	None	None	None	None	None	None	None	None
sp|Q9Y5M8|SRPRB_HUMAN	Signal recognition particle receptor subunit beta OS=Homo sapiens OX=9606 GN=SRPRB PE=1 SV=3	0	0.295881	-0.464731	0.217946	0.102147	-0.640509	-0.065648	-0.14813	-0.21313	0.00797789	0	-0.985006	-1.30636	-0.450721	1.03053	-1.05376	-1.108	0.0227079	-0.506239	-1.15587
sp|Q9UMY4|SNX12_HUMAN	Sorting nexin-12 OS=Homo sapiens OX=9606 GN=SNX12 PE=1 SV=3	0	-0.0137836	-1.64096	-2.03208	-0.0474023	-1.18234	-1.11595	0.322065	-0.527175	-1.91748	0	-0.0689072	-0.514517	-0.871216	-0.042734	-0.638185	-0.987223	0.0834866	-0.384852	-0.130295
sp|P07900|HS90A_HUMAN	Heat shock protein HSP 90-alpha OS=Homo sapiens OX=9606 GN=HSP90AA1 PE=1 SV=5	0	-0.00832214	-0.127295	-0.517769	-0.0931214	0.127457	-0.450131	0.190376	0.46243	-0.784801	0	-0.126506	-0.846422	-0.936182	-0.0959361	-0.133474	-0.816724	-0.11909	0.0145741	-1.00018
sp|Q3ZCQ8|TIM50_HUMAN	Mitochondrial import inner membrane translocase subunit TIM50 OS=Homo sapiens OX=9606 GN=TIMM50 PE=1 SV=2	0	0.0419911	0.679018	0.223829	-0.0312765	0.843532	0.254815	-0.593244	0.233837	0.287998	0	0.101332	1.02933	1.03081	-0.101146	0.926812	1.17891	-0.189263	0.386557	1.22906
sp|Q9Y6X5|ENPP4_HUMAN	Bis(5'-adenosyl)-triphosphatase ENPP4 OS=Homo sapiens OX=9606 GN=ENPP4 PE=1 SV=3	0	0.717654	1.09712	0.845137	-0.962542	-0.984552	0.048181	0.214612	0.304277	0.361206	0	-0.26499	-0.252065	0.0764325	0.20181	-0.0649998	0.364041	0.42067	0.898228	3.2955
sp|P63098|CANB1_HUMAN	Calcineurin subunit B type 1 OS=Homo sapiens OX=9606 GN=PPP3R1 PE=1 SV=2	0	0.0895848	-0.488992	-0.507622	0.0987502	0.117509	-0.429477	0.241022	-0.237032	-0.934253	0	0.148927	-0.34855	-0.831024	0.00860308	-0.597973	-0.681563	-0.393773	-0.436194	-0.472225
sp|Q86SJ2|AMGO2_HUMAN	Amphoterin-induced protein 2 OS=Homo sapiens OX=9606 GN=AMIGO2 PE=1 SV=1	None	None	None	None	None	None	None	None	None	None	0	-0.3027	0.0969014	0.742398	0.0552571	-0.00656519	1.60599	0.599108	1.54605	3.82218
sp|O43493|TGON2_HUMAN	Trans-Golgi network integral membrane protein 2 OS=Homo sapiens OX=9606 GN=TGOLN2 PE=1 SV=3	0	-0.254087	0.615969	0.582481	0.639407	0.914811	1.40745	-0.21684	-0.196341	0.0279488	0	-0.462664	0.865838	0.0919281	0.600256	0.760941	1.50276	0.242512	1.27579	2.4084
sp|Q9NSC5|HOME3_HUMAN	Homer protein homolog 3 OS=Homo sapiens OX=9606 GN=HOMER3 PE=1 SV=2	None	None	None	None	None	None	None	None	None	None	0	0.731911	1.09283	0.0791951	-0.613572	0.367926	0.49369	-0.178058	0.986332	0.723402
sp|P35052|GPC1_HUMAN	Glypican-1 OS=Homo sapiens OX=9606 GN=GPC1 PE=1 SV=2	0	0.240757	0.162495	2.17356	0.237975	0.079203	2.96344	-0.1982	-0.424213	1.44179	0	-0.608352	-0.300323	1.05291	-0.0684804	-0.211852	0.925448	-1.06006	-0.518473	1.7663
sp|O60925|PFD1_HUMAN	Prefoldin subunit 1 OS=Homo sapiens OX=9606 GN=PFDN1 PE=1 SV=2	0	-0.205134	-1.03323	-0.50268	0.209067	0.0976618	-1.00749	0.190063	-0.125899	-0.804971	0	0.0954403	-0.763029	-0.89158	-0.0668551	-0.455182	-0.662638	0.0703982	-0.154564	-0.837312
sp|Q14444|CAPR1_HUMAN	Caprin-1 OS=Homo sapiens OX=9606 GN=CAPRIN1 PE=1 SV=2	0	-0.176433	-1.80876	-1.58348	0.04971	-0.671969	-1.77438	0.197608	-0.662828	-1.551	0	0.224314	-1.12039	-0.681569	0.0825295	-1.22159	-1.03342	-0.297002	-1.04689	-1.54356
sp|P17252|KPCA_HUMAN	Protein kinase C alpha type OS=Homo sapiens OX=9606 GN=PRKCA PE=1 SV=4	0	0.822686	0.996293	0.725705	0.0833601	0.228473	0.648714	-0.165764	0.0525465	0.837268	0	0.033386	1.61706	0.745206	-0.206605	1.15215	0.943264	-1.52686	0.224226	0.730903
sp|O00170|AIP_HUMAN	AH receptor-interacting protein OS=Homo sapiens OX=9606 GN=AIP PE=1 SV=2	0	1.31278	0.139511	0.296151	0.177442	0.471954	1.3165	0.19676	-0.207243	0.85025	0	0.367166	0.0698138	0.105691	-0.0831261	-0.389764	0.268941	-0.453472	-0.501403	0.0145913
sp|P20020|AT2B1_HUMAN	Plasma membrane calcium-transporting ATPase 1 OS=Homo sapiens OX=9606 GN=ATP2B1 PE=1 SV=3	0	0.476961	-0.00658019	1.44592	0.264526	-0.0868669	1.5272	-0.047461	-0.0560864	0.654533	0	-0.307305	0.55458	0.625382	-0.664553	0.225952	0.745124	0.371479	1.24461	2.63013
sp|Q15084|PDIA6_HUMAN	Protein disulfide-isomerase A6 OS=Homo sapiens OX=9606 GN=PDIA6 PE=1 SV=1	0	-0.0278575	0.577284	-1.00298	-0.257706	0.132931	-1.5676	0.018601	0.060122	-1.00938	0	-0.432948	-0.288352	-2.37175	0.495648	0.0796104	-2.04455	-0.0420258	0.555114	-2.21464
sp|P20073|ANXA7_HUMAN	Annexin A7 OS=Homo sapiens OX=9606 GN=ANXA7 PE=1 SV=3	0	0.0454241	0.802775	-0.147528	-0.155656	0.19449	0.120979	-0.191765	0.010701	-0.149612	0	-0.211199	0.0188228	-0.188348	0.691004	0.434304	0.253297	-0.176892	0.267502	1.06916
sp|Q99798|ACON_HUMAN	Aconitate hydratase, mitochondrial OS=Homo sapiens OX=9606 GN=ACO2 PE=1 SV=2	0	-0.073638	0.540011	0.930027	0.0399667	0.861341	1.24305	-0.416696	-0.258421	1.64663	0	0.870121	0.843696	0.302593	-0.252142	0.274484	0.361759	-0.145404	-0.328015	-0.0267796
sp|P0DJI8|SAA1_HUMAN	Serum amyloid A-1 protein OS=Homo sapiens OX=9606 GN=SAA1 PE=1 SV=1	0	-0.345252	-0.289958	0.59726	-0.270573	-0.25975	1.52305	0.631093	0.874553	2.08916	None	None	None	None	None	None	None	None	None	None
sp|Q96AG4|LRC59_HUMAN	Leucine-rich repeat-containing protein 59 OS=Homo sapiens OX=9606 GN=LRRC59 PE=1 SV=1	0	0.324045	-1.00706	-1.24143	-0.240059	-0.906084	-1.53841	0.280954	-0.550161	-1.1607	0	-0.670789	-0.541892	-1.1868	0.0992219	-1.01056	-1.43261	0.174423	-0.732143	-1.65866
sp|O14950|ML12B_HUMAN;sp|P19105|ML12A_HUMAN	Myosin regulatory light chain 12B OS=Homo sapiens OX=9606 GN=MYL12B PE=1 SV=2;Myosin regulatory light chain 12A OS=Homo sapiens OX=9606 GN=MYL12A PE=1 SV=2	0	-1.28647	0.169232	-1.12384	0.4155	1.23713	-1.06223	-0.836773	-0.275422	-1.19253	0	0.0503921	0.488261	-1.71699	0.343079	0.158372	-1.33314	0.214812	0.546666	-1.17222
sp|Q14108|SCRB2_HUMAN	Lysosome membrane protein 2 OS=Homo sapiens OX=9606 GN=SCARB2 PE=1 SV=2	0	-0.242822	0.16871	1.14499	0.0912472	0.396408	1.31228	0.219689	0.664639	0.373059	0	-0.348457	0.432512	1.04132	0.379547	0.446669	1.18217	0.0574661	0.93873	2.49407
sp|P62847|RS24_HUMAN	40S ribosomal protein S24 OS=Homo sapiens OX=9606 GN=RPS24 PE=1 SV=1	0	-1.74298	-0.254175	-0.610641	0.534327	0.253897	-0.459533	0.00176578	-0.0370009	-0.867901	0	0.448922	-0.370901	-0.646058	-0.370607	-0.32838	-1.36195	0.215486	0.0527953	-1.23449
sp|P39687|AN32A_HUMAN	Acidic leucine-rich nuclear phosphoprotein 32 family member A OS=Homo sapiens OX=9606 GN=ANP32A PE=1 SV=1	0	-0.551406	-1.23678	-1.53537	-0.30547	-1.25179	-2.03943	0.022614	-0.631662	-2.15385	0	0.427355	-1.37461	-1.83304	0.432862	-1.57482	-1.66846	-0.644375	-1.43066	-1.29266
sp|P07738|PMGE_HUMAN	Bisphosphoglycerate mutase OS=Homo sapiens OX=9606 GN=BPGM PE=1 SV=2	0	0.41234	0.36662	0.892987	-0.130588	0.712583	1.72448	-0.0428805	0.227148	1.24616	0	-0.10165	1.83108	1.96608	-0.136356	1.14146	3.08827	-0.375746	0.945282	2.09415
sp|P40429|RL13A_HUMAN	60S ribosomal protein L13a OS=Homo sapiens OX=9606 GN=RPL13A PE=1 SV=2	0	0.638917	-0.0768205	-1.28343	0.106616	-0.313873	-0.362198	-0.0351012	-0.325455	-0.58801	0	0.00278235	-0.403874	-0.28721	-0.665097	-0.26697	-0.860624	0.11893	-0.062966	-0.743603
sp|P20810|ICAL_HUMAN	Calpastatin OS=Homo sapiens OX=9606 GN=CAST PE=1 SV=4	0	-0.828106	-0.490978	0.25935	-0.0754076	-0.255405	-0.01753	0.271295	-0.0128824	-0.660975	0	0.450566	-0.144517	-0.031434	0.0965276	-0.0354676	-0.652618	-0.202151	-0.0777148	-0.473135
sp|P80217|IN35_HUMAN	Interferon-induced 35 kDa protein OS=Homo sapiens OX=9606 GN=IFI35 PE=1 SV=5	0	0.693379	-0.415069	0.255063	-0.319124	-0.524443	-0.401246	0.0761407	-0.371999	-0.304389	0	-0.0112906	0.530854	1.11854	0.595947	0.485846	0.833987	-0.355982	0.503431	1.35748
sp|P55010|IF5_HUMAN	Eukaryotic translation initiation factor 5 OS=Homo sapiens OX=9606 GN=EIF5 PE=1 SV=2	0	0.138449	-0.803727	-0.881009	0.0861435	-0.395638	-0.455545	0.00912719	-0.103424	-0.988191	0	-0.294183	-0.918878	-0.544554	0.71088	-0.197884	-0.410988	0.207307	-0.268665	-0.741599
sp|Q9UBR2|CATZ_HUMAN	Cathepsin Z OS=Homo sapiens OX=9606 GN=CTSZ PE=1 SV=1	0	-0.295062	0.0286563	0.236694	1.0537	0.179153	-0.449759	-0.274698	-0.673259	0.156973	0	-0.459896	-1.1191	-1.49437	-1.77079	-1.63393	-0.88495	-0.0745574	-0.42672	-0.133872
sp|Q9Y678|COPG1_HUMAN	Coatomer subunit gamma-1 OS=Homo sapiens OX=9606 GN=COPG1 PE=1 SV=1	0	0.360581	0.371593	0.806478	-0.0184183	0.294235	0.926463	0.0148584	0.175581	0.508392	0	-0.106647	0.307824	0.709791	0.176543	0.19826	0.622318	-0.0747723	0.467942	0.636697
sp|P11172|UMPS_HUMAN	Uridine 5'-monophosphate synthase OS=Homo sapiens OX=9606 GN=UMPS PE=1 SV=1	0	0.220741	0.00411928	0.993501	-0.118335	-0.251747	0.503005	-0.188105	-0.552613	1.0821	0	0.349548	0.197476	1.87306	-0.172197	-0.0640263	1.2593	0.162739	0.109551	0.66885
sp|P00558|PGK1_HUMAN	Phosphoglycerate kinase 1 OS=Homo sapiens OX=9606 GN=PGK1 PE=1 SV=3	0	-1.00567	-1.35886	-1.22153	-0.54522	-0.807265	-0.61794	0.179744	-0.0177012	-0.966706	0	-0.3862	-1.02302	-1.56021	1.0423	0.120513	-1.15277	-0.271912	-0.468471	-0.994239
sp|Q9UNN5|FAF1_HUMAN	FAS-associated factor 1 OS=Homo sapiens OX=9606 GN=FAF1 PE=1 SV=2	0	0.34342	-0.331893	0.0311534	0.0248955	-0.139225	0.0123967	0.00346845	-0.132377	-0.0800893	None	None	None	None	None	None	None	None	None	None
sp|P46821|MAP1B_HUMAN	Microtubule-associated protein 1B OS=Homo sapiens OX=9606 GN=MAP1B PE=1 SV=2	0	-0.197254	-0.927034	-0.477467	-0.490183	-0.820573	-0.444214	0.0502244	-0.513739	-0.615659	0	0.123402	-0.65785	-0.559847	0.700025	-0.354568	-0.714141	0.0524933	-0.574505	-0.621372
sp|Q13347|EIF3I_HUMAN	Eukaryotic translation initiation factor 3 subunit I OS=Homo sapiens OX=9606 GN=EIF3I PE=1 SV=1	0	-0.233259	-0.444465	-0.848187	0.207411	0.271802	0.0918009	0.123831	-0.270054	0.0894422	0	-0.066159	-0.612468	-0.617068	-0.300928	-0.558081	-0.201136	-0.0435162	-0.0557534	-0.309916
sp|P84085|ARF5_HUMAN	ADP-ribosylation factor 5 OS=Homo sapiens OX=9606 GN=ARF5 PE=1 SV=2	0	0.896945	0.455198	0.962783	0.26049	0.217011	1.21219	-0.479679	0.0821741	0.545306	0	-0.258456	0.334709	0.934563	-0.634188	0.421908	1.29963	0.185545	0.638057	0.839299
sp|Q01433|AMPD2_HUMAN	AMP deaminase 2 OS=Homo sapiens OX=9606 GN=AMPD2 PE=1 SV=2	0	0.0856524	-0.532489	0.395516	0.550642	0.630822	0.618608	-0.202297	-0.296826	0.34736	0	0.0841034	-0.426742	-0.194931	-0.157626	-0.380447	0.431909	0.45377	0.272583	0.355743
sp|Q99729|ROAA_HUMAN	Heterogeneous nuclear ribonucleoprotein A/B OS=Homo sapiens OX=9606 GN=HNRNPAB PE=1 SV=2	0	-1.48118	-1.6338	-2.50608	0.279041	-0.562349	-2.36911	0.424111	-0.298888	-2.7226	0	0.8691	-0.476243	-1.91926	0.559403	-0.540741	-1.82916	0.172891	-0.808181	-2.08144
sp|P60866|RS20_HUMAN	40S ribosomal protein S20 OS=Homo sapiens OX=9606 GN=RPS20 PE=1 SV=1	0	0.481422	0.246334	-0.695392	-0.0253729	0.334045	0.0111209	0.168237	0.159199	-0.235518	0	-0.128914	-0.392792	-0.602728	-0.719113	-0.38815	-0.536396	0.209968	-0.225154	-1.07904
sp|P36955|PEDF_HUMAN	Pigment epithelium-derived factor OS=Homo sapiens OX=9606 GN=SERPINF1 PE=1 SV=4	None	None	None	None	None	None	None	None	None	None	0	0.216916	0.611008	1.24522	-0.0358027	0.229054	1.58187	-0.0233903	-0.0852056	1.6885
sp|Q9UNF1|MAGD2_HUMAN	Melanoma-associated antigen D2 OS=Homo sapiens OX=9606 GN=MAGED2 PE=1 SV=2	0	-0.21453	0.338392	0.220962	0.518592	0.322092	-0.0323874	0.0452868	-0.0317873	0.541194	0	-0.264952	-0.327119	0.0466567	0.254133	0.223258	0.010527	-0.122407	0.103063	-0.341241
sp|P17987|TCPA_HUMAN	T-complex protein 1 subunit alpha OS=Homo sapiens OX=9606 GN=TCP1 PE=1 SV=1	0	0.0640527	0.368945	0.143265	-0.157578	0.829652	1.47237	0.0131487	0.538662	0.870776	0	0.511032	0.616668	1.33888	-0.544319	0.665914	0.740764	0.169423	0.324021	-0.238512
sp|P20290|BTF3_HUMAN	Transcription factor BTF3 OS=Homo sapiens OX=9606 GN=BTF3 PE=1 SV=1	0	-1.50776	-0.222818	0.397225	0.260579	-0.263267	-0.365062	0.298376	0.0131776	0.279779	0	0.465194	-0.764574	-0.21127	0.104727	-1.13122	-0.576733	0.0577755	-0.491306	0.146525
sp|Q9Y570|PPME1_HUMAN	Protein phosphatase methylesterase 1 OS=Homo sapiens OX=9606 GN=PPME1 PE=1 SV=3	0	0.298807	-0.019116	-0.412875	-0.117998	0.0111923	-0.0397421	0.356199	0.773875	-0.293739	0	-0.103649	-0.181593	-0.0441456	-0.259358	0.352552	-0.0364951	0.296938	0.0600331	-0.136345
sp|Q13488|VPP3_HUMAN	V-type proton ATPase 116 kDa subunit a isoform 3 OS=Homo sapiens OX=9606 GN=TCIRG1 PE=1 SV=3	0	0.256934	0.719718	-0.061083	-0.091549	1.12029	0.270755	0.0493352	0.407121	0.748846	0	0.286751	0.872848	1.19858	0.21501	0.0742978	0.726804	-0.221685	0.365125	1.06319
sp|P38919|IF4A3_HUMAN	Eukaryotic initiation factor 4A-III OS=Homo sapiens OX=9606 GN=EIF4A3 PE=1 SV=4	0	0.48092	0.28782	-0.212984	-0.119468	0.0518784	0.36579	-0.0284446	0.162273	-0.234815	0	0.0384829	0.0023959	0.32145	-0.370501	-0.0956768	0.703664	0.0964668	0.0951724	0.694856
sp|P78344|IF4G2_HUMAN	Eukaryotic translation initiation factor 4 gamma 2 OS=Homo sapiens OX=9606 GN=EIF4G2 PE=1 SV=1	0	0.273725	-0.285063	-0.301394	-0.0996446	-0.281045	0.214005	0.0423409	-0.144579	0.564503	0	0.377854	-0.439585	-0.340292	8.45065e-05	-0.686697	-0.705426	0.153286	-0.506824	-0.551502
sp|P08294|SODE_HUMAN	Extracellular superoxide dismutase [Cu-Zn] OS=Homo sapiens OX=9606 GN=SOD3 PE=1 SV=2	0	0.2093	0.368745	1.43891	-0.186657	-0.014608	1.67963	-0.199707	-0.0908182	1.94663	0	-0.0842911	0.0136506	1.13994	0.0734352	0.308615	4.83983	0.127221	-0.960408	1.05499
sp|Q32P28|P3H1_HUMAN	Prolyl 3-hydroxylase 1 OS=Homo sapiens OX=9606 GN=P3H1 PE=1 SV=2	0	-0.578577	-0.0718732	1.01267	0.711252	0.826358	0.769062	0.0175358	0.149232	0.905614	0	-0.463315	-0.0497681	0.709754	-0.153129	-0.179406	0.366159	0.210901	0.509158	0.296925
sp|O14579|COPE_HUMAN	Coatomer subunit epsilon OS=Homo sapiens OX=9606 GN=COPE PE=1 SV=3	0	-0.00798663	-0.45283	-0.131109	0.120773	0.0762912	0.00694279	0.272567	0.149882	-0.0746639	0	-0.132835	-0.717693	-0.299084	0.0319512	-0.251671	-0.757278	0.0620135	-0.17799	-0.946916
sp|Q07666|KHDR1_HUMAN	KH domain-containing, RNA-binding, signal transduction-associated protein 1 OS=Homo sapiens OX=9606 GN=KHDRBS1 PE=1 SV=1	0	0.0436619	-1.26333	-0.998326	-0.278764	-1.00954	-0.553337	0.0390574	-0.677337	-0.893639	0	-0.111693	-0.560915	-0.835838	0.213995	-1.19675	-1.15162	0.0938556	-1.06464	-0.719486
sp|P55209|NP1L1_HUMAN	Nucleosome assembly protein 1-like 1 OS=Homo sapiens OX=9606 GN=NAP1L1 PE=1 SV=1	0	-1.41417	-0.850161	-0.87251	0.242934	-0.182258	-0.980057	-0.112367	-0.245761	-1.33915	0	0.264089	-0.885741	-2.28002	0.347927	-0.50337	-2.01491	0.0678413	-0.446798	-2.0131
sp|Q96C01|F136A_HUMAN	Protein FAM136A OS=Homo sapiens OX=9606 GN=FAM136A PE=1 SV=1	0	-0.0792317	0.273953	-2.01969	0.127077	-0.438979	-0.706488	-0.207217	-1.26728	-3.06523	0	0.222948	-0.120641	0.481468	0.00247429	-0.208249	0.462599	0.333008	-0.294169	0.32784
sp|Q92820|GGH_HUMAN	Gamma-glutamyl hydrolase OS=Homo sapiens OX=9606 GN=GGH PE=1 SV=2	0	-0.127941	0.36353	-0.0247885	0.386963	0.56015	-0.31244	0.556825	0.551866	0.135919	0	-0.100001	-0.154973	-0.259995	-0.484185	-0.656797	-0.236442	-0.990193	-0.406747	-0.249519
sp|O75955|FLOT1_HUMAN	Flotillin-1 OS=Homo sapiens OX=9606 GN=FLOT1 PE=1 SV=3	0	-0.272125	0.715347	1.36702	0.146617	0.148295	1.02108	-0.117923	0.0539585	0.0701389	0	0.444613	0.924504	0.836355	0.0521439	0.662365	1.24115	0.0402133	0.218962	2.29793
sp|Q96EP5|DAZP1_HUMAN	DAZ-associated protein 1 OS=Homo sapiens OX=9606 GN=DAZAP1 PE=1 SV=1	0	-0.247614	-0.545874	-0.211357	0.328451	-0.20241	-0.110008	0.172496	-0.0523653	-0.339898	None	None	None	None	None	None	None	None	None	None
sp|P18206|VINC_HUMAN	Vinculin OS=Homo sapiens OX=9606 GN=VCL PE=1 SV=4	0	0.0335504	-1.0077	-1.03634	0.0969673	-0.482285	-0.951236	-0.203532	-0.788686	-1.10091	0	0.246904	-0.650003	-0.414361	-0.0443661	-0.653139	-0.268086	0.00715371	-0.383391	-0.0972809
sp|O00231|PSD11_HUMAN	26S proteasome non-ATPase regulatory subunit 11 OS=Homo sapiens OX=9606 GN=PSMD11 PE=1 SV=3	0	-0.281827	-0.0692598	-0.021982	0.121958	0.0414004	0.124356	0.114872	0.249206	-0.331154	0	0.0136375	-0.25015	-0.339973	-0.0245537	-0.102949	-0.307786	0.315193	0.0162536	-0.458672
sp|O00584|RNT2_HUMAN	Ribonuclease T2 OS=Homo sapiens OX=9606 GN=RNASET2 PE=1 SV=2	0	-1.46461	-1.77157	-1.76194	1.72887	1.56489	-2.98854	0.289004	-0.035916	-2.59209	None	None	None	None	None	None	None	None	None	None
sp|P19012|K1C15_HUMAN	Keratin, type I cytoskeletal 15 OS=Homo sapiens OX=9606 GN=KRT15 PE=1 SV=3	0	0.55352	0.630857	-1.7427	0.183452	-0.143467	-1.45947	-0.522613	-1.0118	-1.43705	0	-1.60819	-1.45439	-0.504075	-0.76986	-0.456546	-0.371394	0.839357	-0.276074	-0.228403
sp|O00422|SAP18_HUMAN	Histone deacetylase complex subunit SAP18 OS=Homo sapiens OX=9606 GN=SAP18 PE=1 SV=1	0	0.70739	0.107596	0.144045	-0.264633	-0.529815	-0.264258	-0.0475953	-0.267586	-0.423876	0	-0.0152244	0.917444	0.275595	-0.120791	0.52683	0.487104	0.372794	0.568374	-0.0232317
sp|P26038|MOES_HUMAN	Moesin OS=Homo sapiens OX=9606 GN=MSN PE=1 SV=3	0	-0.285658	-0.827141	-1.14218	0.0711316	0.252773	0.257623	0.0975211	0.152599	-0.394847	0	0.0234078	-0.243045	-0.332842	0.262736	0.0140178	-0.196511	-0.063697	-0.0194682	0.53518
sp|Q9NX46|ARHL2_HUMAN	Poly(ADP-ribose) glycohydrolase ARH3 OS=Homo sapiens OX=9606 GN=ADPRHL2 PE=1 SV=1	0	-0.106312	-0.424525	-0.472996	0.398967	-0.399521	-0.393244	0.299069	0.0438329	-0.592184	0	-0.1733	-0.0551514	0.235297	-0.0251318	-0.0691761	0.374564	-0.089954	-0.111164	0.302978
sp|Q9H444|CHM4B_HUMAN	Charged multivesicular body protein 4b OS=Homo sapiens OX=9606 GN=CHMP4B PE=1 SV=1	0	-0.210454	0.728972	-0.0492624	0.444007	0.538352	-0.419409	-0.107689	-0.255276	-0.137567	0	-0.175768	0.105441	0.911689	0.195476	-0.220155	0.294585	0.405988	0.0516468	1.10479
sp|Q9BRT2|UQCC2_HUMAN	Ubiquinol-cytochrome-c reductase complex assembly factor 2 OS=Homo sapiens OX=9606 GN=UQCC2 PE=1 SV=1	None	None	None	None	None	None	None	None	None	None	0	0.469027	0.460716	1.88011	0.385726	0.21082	0.349687	-0.25094	-0.273147	0.162699
sp|P48556|PSMD8_HUMAN	26S proteasome non-ATPase regulatory subunit 8 OS=Homo sapiens OX=9606 GN=PSMD8 PE=1 SV=2	0	0.474182	0.874343	1.37148	0.109754	0.924086	1.17161	0.0038584	0.696353	0.781118	0	-0.0399105	0.542536	0.170244	-0.114438	0.588901	0.630198	0.0819457	0.650727	0.0152145
sp|P62306|RUXF_HUMAN	Small nuclear ribonucleoprotein F OS=Homo sapiens OX=9606 GN=SNRPF PE=1 SV=1	0	-0.436911	-1.02937	1.18573	0.0648317	-0.700103	-2.30398	-0.0476662	-0.651871	-1.5376	0	-0.216843	-1.3661	-2.64041	0.193716	-1.12357	-3.25583	0.162678	-1.18129	-3.00473
sp|Q16363|LAMA4_HUMAN	Laminin subunit alpha-4 OS=Homo sapiens OX=9606 GN=LAMA4 PE=1 SV=4	0	0.243041	0.176995	0.868995	-0.0427409	0.0388712	0.696434	0.11656	0.199809	4.74201	None	None	None	None	None	None	None	None	None	None
sp|P61960|UFM1_HUMAN	Ubiquitin-fold modifier 1 OS=Homo sapiens OX=9606 GN=UFM1 PE=1 SV=1	0	-0.68526	-0.536895	-0.581525	0.224792	-0.163977	-0.865099	0.244883	-0.136613	-0.484102	0	-0.0831395	-1.21453	-1.33	0.490012	-0.426025	-1.48022	-0.284298	-0.667794	-1.15014
sp|Q9H832|UBE2Z_HUMAN	Ubiquitin-conjugating enzyme E2 Z OS=Homo sapiens OX=9606 GN=UBE2Z PE=1 SV=2	0	-0.109079	0.00220623	0.032814	-0.0469649	0.0217584	0.482108	0.290257	0.483959	0.650924	0	-0.278778	0.811059	1.26896	0.171377	1.32512	1.69479	0.275153	1.08041	1.83457
sp|P22087|FBRL_HUMAN	rRNA 2'-O-methyltransferase fibrillarin OS=Homo sapiens OX=9606 GN=FBL PE=1 SV=2	0	0.297377	0.592371	0.73189	-0.0157768	-0.130119	0.237511	0.174635	0.0704996	0.231674	0	0.0895715	0.510387	-0.236827	-0.163311	-0.0983008	-0.0165701	0.0462389	-0.0344379	0.153061
sp|O60610|DIAP1_HUMAN	Protein diaphanous homolog 1 OS=Homo sapiens OX=9606 GN=DIAPH1 PE=1 SV=2	0	0.029419	-0.0199644	-0.30467	0.132019	0.513574	-0.0508359	-0.200354	-0.595698	-0.0303474	0	-0.316319	-0.286735	0.602773	0.0733401	-0.46512	0.555472	0.32638	-0.27355	0.494054
sp|Q9HB07|MYG1_HUMAN	UPF0160 protein MYG1, mitochondrial OS=Homo sapiens OX=9606 GN=C12orf10 PE=1 SV=2	0	-0.437555	-0.433832	-0.593078	-0.208292	-0.635133	-0.791563	-0.385999	-1.08332	-0.709116	0	0.209299	-1.02967	-0.805269	0.731325	-0.33993	-0.33596	-0.342833	-0.855344	-0.681579
sp|Q92841|DDX17_HUMAN	Probable ATP-dependent RNA helicase DDX17 OS=Homo sapiens OX=9606 GN=DDX17 PE=1 SV=2	0	0.273902	-0.23256	-0.2727	-0.141325	-0.0940182	-0.0689853	0.0115225	-0.245482	-0.178685	0	-0.443422	-0.106734	-0.224631	-0.649845	-0.11924	0.0183254	-0.234249	-0.260083	-0.287199
sp|P62310|LSM3_HUMAN	U6 snRNA-associated Sm-like protein LSm3 OS=Homo sapiens OX=9606 GN=LSM3 PE=1 SV=2	0	-0.507257	-1.36116	-0.496213	0.349151	-0.396105	-1.14385	0.217453	-0.602106	-1.18379	0	0.22086	-1.16234	-0.932747	0.498894	-0.81003	-1.09522	-0.299104	-0.917772	-0.951815
sp|Q13247|SRSF6_HUMAN	Serine/arginine-rich splicing factor 6 OS=Homo sapiens OX=9606 GN=SRSF6 PE=1 SV=2	0	-0.0865423	-0.170633	-0.549651	0.204118	-0.0769811	-0.527084	-0.243518	0.0166337	-0.310573	0	0.262787	0.133225	-0.535602	-0.731897	-0.203396	-0.102198	0.6109	-0.266906	0.121812
sp|P51149|RAB7A_HUMAN	Ras-related protein Rab-7a OS=Homo sapiens OX=9606 GN=RAB7A PE=1 SV=1	0	0.294827	-0.323378	-0.281617	-0.284838	-0.519291	0.190554	0.320001	0.0307201	-0.443023	0	-0.227082	-0.0525202	0.0599453	-0.0614706	-0.107457	0.14045	0.0284145	0.334922	3.181
sp|P0CB38|PAB4L_HUMAN	Polyadenylate-binding protein 4-like OS=Homo sapiens OX=9606 GN=PABPC4L PE=2 SV=1	0	0.372737	-0.0332615	1.11125	-0.411001	-0.504074	-0.13733	0.0300637	-0.74798	-0.105302	0	-0.120496	-0.434117	-0.418558	-0.672452	-0.640636	-0.457052	0.111976	-0.344118	-0.470499
sp|P30043|BLVRB_HUMAN	Flavin reductase (NADPH) OS=Homo sapiens OX=9606 GN=BLVRB PE=1 SV=3	0	-1.06	-0.774129	-0.639885	-0.363996	-1.32665	-0.416065	-0.290481	-0.831244	-0.624052	0	-0.67947	-0.829469	-0.197694	1.34133	0.0369508	-0.0343961	-0.605591	-0.798089	-0.0696035
sp|O14828|SCAM3_HUMAN	Secretory carrier-associated membrane protein 3 OS=Homo sapiens OX=9606 GN=SCAMP3 PE=1 SV=3	0	0.312321	1.51663	1.85249	0.235523	1.22334	1.39276	0.416534	0.391171	1.72031	0	0.176303	1.50503	2.29486	0.40693	0.896218	3.13288	0.436602	0.743348	4.58382
sp|P26583|HMGB2_HUMAN	High mobility group protein B2 OS=Homo sapiens OX=9606 GN=HMGB2 PE=1 SV=2	0	0.135865	-0.460189	-0.912384	0.00836122	-0.459592	-1.26831	-0.34683	-0.58884	-0.958453	0	-0.51	-0.805048	-1.11608	0.51562	-1.02419	-2.13959	-0.145337	-0.85191	-0.978411
sp|Q04695|K1C17_HUMAN	Keratin, type I cytoskeletal 17 OS=Homo sapiens OX=9606 GN=KRT17 PE=1 SV=2	None	None	None	None	None	None	None	None	None	None	0	-0.2122	2.8605	2.3316	-0.478387	0.769475	2.93887	0.227511	1.29532	4.789
sp|Q15005|SPCS2_HUMAN	Signal peptidase complex subunit 2 OS=Homo sapiens OX=9606 GN=SPCS2 PE=1 SV=3	0	0.245198	0.879625	0.577041	0.256105	0.832175	-0.259443	-0.615253	-0.0378961	0.16952	0	0.0682249	3.05429	1.01131	0.512935	2.52438	0.8624	0.366334	2.48032	1.46647
sp|P15144|AMPN_HUMAN	Aminopeptidase N OS=Homo sapiens OX=9606 GN=ANPEP PE=1 SV=4	0	0.158032	-0.576438	0.36494	-0.291432	-0.186581	0.922781	1.12125	1.22165	2.08155	None	None	None	None	None	None	None	None	None	None
sp|Q6FI81|CPIN1_HUMAN	Anamorsin OS=Homo sapiens OX=9606 GN=CIAPIN1 PE=1 SV=2	0	0.412359	-0.268196	-0.736055	0.0295192	-0.331609	-0.700879	0.119058	-0.462169	-0.80149	0	0.306146	-1.31621	-1.71006	0.39546	-1.30253	-2.02281	-0.53847	-1.14096	-1.65152
sp|P49257|LMAN1_HUMAN	Protein ERGIC-53 OS=Homo sapiens OX=9606 GN=LMAN1 PE=1 SV=2	0	0.0438118	1.23512	0.503929	0.2591	1.35647	0.516591	0.0366512	0.694588	0.569044	0	-0.0306746	1.01048	-0.0570624	-0.350978	0.889026	-0.252216	-0.140584	1.08935	0
sp|P08133|ANXA6_HUMAN	Annexin A6 OS=Homo sapiens OX=9606 GN=ANXA6 PE=1 SV=3	0	0.155079	-0.129207	-0.328026	0.604037	0.643251	1.22849	0.658026	0.552101	-0.576584	0	-1.31432	-1.14729	-0.431208	-0.339209	-0.672618	-0.548867	-0.526588	-0.141542	0.190928
sp|P24844|MYL9_HUMAN	Myosin regulatory light polypeptide 9 OS=Homo sapiens OX=9606 GN=MYL9 PE=1 SV=4	0	-1.18436	-0.787916	0.882333	0.891111	0.306029	0.905898	-0.627044	-0.781641	0.622991	0	-0.937548	-1.7327	-0.33218	-1.15486	-1.43397	-0.896017	1.17925	1.28177	-0.619453
sp|P21912|SDHB_HUMAN	Succinate dehydrogenase [ubiquinone] iron-sulfur subunit, mitochondrial OS=Homo sapiens OX=9606 GN=SDHB PE=1 SV=3	0	0.752776	1.98224	-0.347986	0.034893	1.42069	0.348949	-0.2056	0.161171	0.746581	0	-0.588581	1.39806	0.486231	-0.109445	1.90532	0.983621	-0.156281	1.37445	0.983404
sp|O15212|PFD6_HUMAN	Prefoldin subunit 6 OS=Homo sapiens OX=9606 GN=PFDN6 PE=1 SV=1	0	-0.376862	-0.810154	-0.414877	0.0376549	-0.339398	-0.396961	0.219581	-0.17478	-0.415649	0	0.0491508	-0.146975	0.253175	0.200124	-0.153846	0.164262	-0.164843	-0.587303	0.172413
sp|P35637|FUS_HUMAN	RNA-binding protein FUS OS=Homo sapiens OX=9606 GN=FUS PE=1 SV=1	0	-1.2323	-0.750086	-3.2197	0.22184	-0.578371	-2.6674	0.422327	-0.590506	-1.01371	0	0.0265037	-0.414077	0.146854	-0.871379	-0.45888	-0.440106	0.334763	-0.75902	-0.127738
sp|P07195|LDHB_HUMAN	L-lactate dehydrogenase B chain OS=Homo sapiens OX=9606 GN=LDHB PE=1 SV=2	0	0.245008	-0.454748	-1.90117	-0.694414	-0.330666	-1.38563	-0.0869817	0.408006	-1.74233	0	0.408199	0.057184	-1.33827	0.0977631	0.348377	-0.638795	-0.213261	0.172073	-0.673882
sp|Q9GZZ1|NAA50_HUMAN	N-alpha-acetyltransferase 50 OS=Homo sapiens OX=9606 GN=NAA50 PE=1 SV=1	0	0.474114	-0.940926	-0.762357	-0.078664	-0.678441	-0.437086	0.0868326	-0.30147	-0.428003	0	0.13491	-0.969594	-0.963275	-0.204965	-1.00521	-1.47466	-0.397764	-0.55511	-1.44632
sp|P47755|CAZA2_HUMAN	F-actin-capping protein subunit alpha-2 OS=Homo sapiens OX=9606 GN=CAPZA2 PE=1 SV=3	0	-0.0490077	-0.0254112	0.115201	0.226477	0.487796	0.290861	0.184651	0.134087	-0.117286	0	-0.116167	-0.205339	-0.260844	-0.0524177	0.045462	-0.12443	0.119668	0.0676436	0.0487382
sp|Q5JTV8|TOIP1_HUMAN	Torsin-1A-interacting protein 1 OS=Homo sapiens OX=9606 GN=TOR1AIP1 PE=1 SV=2	0	0.305393	2.08128	1.6133	0.226567	1.57376	1.64725	-0.261168	1.27153	2.23271	None	None	None	None	None	None	None	None	None	None
sp|Q9UHV9|PFD2_HUMAN	Prefoldin subunit 2 OS=Homo sapiens OX=9606 GN=PFDN2 PE=1 SV=1	0	-0.132895	-0.852221	-0.429627	0.10857	-0.343419	-0.310951	0.399471	0.018456	-0.884651	0	0.0991273	-1.20207	-0.549265	0.139902	-0.809833	-1.16752	-0.370549	-0.577173	-1.05666
sp|O60664|PLIN3_HUMAN	Perilipin-3 OS=Homo sapiens OX=9606 GN=PLIN3 PE=1 SV=3	0	-0.913901	-0.568955	-0.580035	0.3137	-0.0147807	-0.789607	-0.274649	-0.44483	-0.639019	0	0.252858	-0.559551	-0.646888	0.413847	-0.554527	-0.5136	-0.184884	-0.740041	-0.817601
sp|Q9NQC3|RTN4_HUMAN	Reticulon-4 OS=Homo sapiens OX=9606 GN=RTN4 PE=1 SV=2	0	-0.0123667	1.20241	-0.41479	-0.261301	0.757014	0.402265	-0.200548	0.514957	-0.0284488	0	1.1101	1.07266	0.678576	0.14978	0.8299	0.717621	-0.11949	0.876338	0.574106
sp|P21291|CSRP1_HUMAN	Cysteine and glycine-rich protein 1 OS=Homo sapiens OX=9606 GN=CSRP1 PE=1 SV=3	0	-1.27369	-0.0916144	-0.195366	1.22624	1.68624	-0.244013	-0.95352	-0.66068	-0.0815624	None	None	None	None	None	None	None	None	None	None
sp|O75844|FACE1_HUMAN	CAAX prenyl protease 1 homolog OS=Homo sapiens OX=9606 GN=ZMPSTE24 PE=1 SV=2	0	-0.198012	0.795003	-0.306839	0.0184996	1.21741	-0.259885	-0.185869	0.483321	-0.177721	0	-0.0152852	1.34787	0.364053	0.132095	0.70436	-0.174233	0.100158	0.808537	0.609326
sp|Q53H12|AGK_HUMAN	Acylglycerol kinase, mitochondrial OS=Homo sapiens OX=9606 GN=AGK PE=1 SV=2	0	0.27547	1.65239	0.440408	0.0242695	0.777408	-0.275689	0.064101	0.462012	0.2613	0	0.182876	0.480902	0.100869	-0.18573	0.20492	-0.130701	-0.232527	0.288979	-0.240739
sp|Q9Y6N5|SQOR_HUMAN	Sulfide:quinone oxidoreductase, mitochondrial OS=Homo sapiens OX=9606 GN=SQOR PE=1 SV=1	0	0.459002	0.802262	0.663405	-0.329308	0.0295726	0.302613	0.0902168	0.519034	0.241462	0	0.415297	1.54924	-0.00488207	-0.0902396	0.317447	0.217077	-0.512159	-0.266357	0.0568627
sp|Q9ULZ3|ASC_HUMAN	Apoptosis-associated speck-like protein containing a CARD OS=Homo sapiens OX=9606 GN=PYCARD PE=1 SV=2	None	None	None	None	None	None	None	None	None	None	0	-0.262892	0.0604367	0.929216	1.02876	0.608429	0.675266	-0.12493	-0.154467	1.00147
sp|Q9H4A4|AMPB_HUMAN	Aminopeptidase B OS=Homo sapiens OX=9606 GN=RNPEP PE=1 SV=2	0	0.618103	-0.482805	0.135319	-0.325345	-0.492354	0.139623	0.0798777	0.055427	-0.0201139	0	0.0585181	-0.401058	-0.19889	-0.0571577	0.0172735	-0.0744469	0.0319868	-0.169064	-0.129356
sp|Q16787|LAMA3_HUMAN	Laminin subunit alpha-3 OS=Homo sapiens OX=9606 GN=LAMA3 PE=1 SV=2	0	0.298937	0.527646	1.32819	0.0469549	0.463495	2.83834	-0.0887165	-0.144087	3.08699	0	0.451855	1.02105	4.43318	-0.0235668	0.100582	4.27183	-0.0478014	0.398763	2.94683
sp|P62277|RS13_HUMAN	40S ribosomal protein S13 OS=Homo sapiens OX=9606 GN=RPS13 PE=1 SV=2	0	0.575941	-0.71892	-0.663822	0.0486081	-0.661752	-0.757662	0.0232605	-0.0118652	-0.945112	0	-0.364167	0.110663	-0.43197	0.108875	-0.0191116	-0.341196	-0.090085	-0.308761	-0.552646
sp|Q14126|DSG2_HUMAN	Desmoglein-2 OS=Homo sapiens OX=9606 GN=DSG2 PE=1 SV=2	0	-0.650977	-0.811943	0.315652	0.175956	-0.636594	0.881583	-0.809992	-1.48823	0.316688	0	0.0544007	0.72144	1.09094	-0.0747362	0.152983	1.34636	0.118543	0.175794	1.31591
sp|P62136|PP1A_HUMAN	Serine/threonine-protein phosphatase PP1-alpha catalytic subunit OS=Homo sapiens OX=9606 GN=PPP1CA PE=1 SV=1	0	0.358884	-0.506391	0.176726	0.118153	-0.153751	0.118632	0.143036	-0.0060158	0.140236	0	0.22571	-0.176023	-0.449577	-0.41404	0.0246724	0.00840561	0.261955	-0.0803495	0.161937
sp|P12955|PEPD_HUMAN	Xaa-Pro dipeptidase OS=Homo sapiens OX=9606 GN=PEPD PE=1 SV=3	0	-0.00139449	-0.0896105	0.267827	-0.0535892	-0.165137	-0.604538	0.0317794	-0.102207	0.330717	0	0.0167875	-0.348541	-0.198017	0.575805	-0.00142162	-0.369212	-0.507651	-0.0765239	-0.266672
sp|Q96JB5|CK5P3_HUMAN	CDK5 regulatory subunit-associated protein 3 OS=Homo sapiens OX=9606 GN=CDK5RAP3 PE=1 SV=2	0	-2.49813	0.472582	-1.25858	-0.119142	1.34888	-0.390765	-0.79634	-0.562089	-0.812055	0	0.0808517	0.667557	-0.896802	0.404302	1.28096	-0.715632	0.802424	0.939146	-0.89895
sp|Q02543|RL18A_HUMAN	60S ribosomal protein L18a OS=Homo sapiens OX=9606 GN=RPL18A PE=1 SV=2	0	0.834425	0.636141	0.650795	-0.222358	-0.181396	-0.0549535	-0.0472426	-0.193282	0.248449	0	0.133584	0.377502	0.377706	-0.760605	0.153239	0.600082	-0.126887	0.170334	0.27058
sp|A6NDG6|PGP_HUMAN	Glycerol-3-phosphate phosphatase OS=Homo sapiens OX=9606 GN=PGP PE=1 SV=1	0	1.04713	0.397136	1.51476	-0.345378	-0.0672274	0.627396	-0.319481	-0.0732505	1.0488	0	0.0344599	1.21285	2.38063	0.756862	1.0219	2.0371	-0.196548	0.77918	2.20895
sp|P50395|GDIB_HUMAN	Rab GDP dissociation inhibitor beta OS=Homo sapiens OX=9606 GN=GDI2 PE=1 SV=2	0	0.0860987	-1.06663	-0.957162	0.135725	-0.161197	0.0650989	0.576651	0.551412	-0.459312	0	-0.19025	-0.636395	-0.754805	-0.0460784	-0.419413	-0.979695	-0.58182	-0.493602	-0.476468
sp|P51114|FXR1_HUMAN	Fragile X mental retardation syndrome-related protein 1 OS=Homo sapiens OX=9606 GN=FXR1 PE=1 SV=3	0	1.31984	1.37614	1.189	0.593766	0.442722	0.612611	0.12124	0.0982753	1.0489	0	-0.202422	-0.0774355	0.108326	-0.406767	-0.0873125	-0.239699	0.0928389	-0.156236	-0.068406
sp|P15153|RAC2_HUMAN	Ras-related C3 botulinum toxin substrate 2 OS=Homo sapiens OX=9606 GN=RAC2 PE=1 SV=1	None	None	None	None	None	None	None	None	None	None	0	-0.852937	0.0553691	1.19669	-0.450229	-0.0509735	1.96274	0.609403	1.20102	2.04534
sp|P52292|IMA1_HUMAN	Importin subunit alpha-1 OS=Homo sapiens OX=9606 GN=KPNA2 PE=1 SV=1	0	1.26937	-0.0233752	-1.89705	-0.701855	0.00236499	-0.609475	-0.0325747	0.594761	-1.07414	0	-0.425618	-0.0734811	-0.231369	-0.651953	0.344165	-0.0390641	0.0957114	0.857159	-0.257307
sp|P05413|FABPH_HUMAN	Fatty acid-binding protein, heart OS=Homo sapiens OX=9606 GN=FABP3 PE=1 SV=4	0	1.86768	0.391259	0.366001	-1.01277	-0.579387	-0.41709	-0.710667	-0.332543	-0.179701	None	None	None	None	None	None	None	None	None	None
sp|P10515|ODP2_HUMAN	Dihydrolipoyllysine-residue acetyltransferase component of pyruvate dehydrogenase complex, mitochondrial OS=Homo sapiens OX=9606 GN=DLAT PE=1 SV=3	0	-0.259261	1.39689	1.72425	0.217031	0.479538	0.875325	0.250595	0.754109	0.689697	0	0.134115	0.482072	-0.481739	0.218631	0.0603241	-0.713916	0.0806418	0.010963	-0.824452
sp|O14817|TSN4_HUMAN	Tetraspanin-4 OS=Homo sapiens OX=9606 GN=TSPAN4 PE=1 SV=1	0	-0.627681	1.14181	1.93527	-0.00467386	0.0349391	2.37048	0.156027	0.549778	1.17921	0	0.0928284	1.02685	3.21794	-0.0676198	0.06187	3.40925	0.0608656	0.814607	2.73703
sp|Q14764|MVP_HUMAN	Major vault protein OS=Homo sapiens OX=9606 GN=MVP PE=1 SV=4	0	-0.0195775	0.181401	1.97175	-0.0592263	0.346327	2.3398	-0.0183718	-0.0249265	1.19057	0	0.251849	-0.105162	2.02351	0.258296	-0.100589	0.854681	-0.697388	-0.0853071	1.29015
sp|P21796|VDAC1_HUMAN	Voltage-dependent anion-selective channel protein 1 OS=Homo sapiens OX=9606 GN=VDAC1 PE=1 SV=2	0	-0.275247	1.21208	0.0815271	-0.0390267	0.770233	-0.554673	0.198412	0.881348	-0.135465	0	0.283631	1.14737	-1.24178	0.311801	0.938242	-0.810371	-0.386095	0.566726	-0.957382
sp|Q96CT7|CC124_HUMAN	Coiled-coil domain-containing protein 124 OS=Homo sapiens OX=9606 GN=CCDC124 PE=1 SV=1	0	-0.104611	0.560861	0.593757	0.15363	0.77639	0.218077	-0.306836	-0.43169	0.974967	0	0.336481	0.885822	0.624125	0.186006	0.954957	1.24109	-0.142817	-0.0358015	1.02273
sp|Q6YHK3|CD109_HUMAN	CD109 antigen OS=Homo sapiens OX=9606 GN=CD109 PE=1 SV=2	0	-0.163291	-0.146711	0.957025	-0.237673	-0.327153	1.0442	0.207084	0.0576982	1.68164	0	-0.299549	-0.245525	0.892759	0.0973412	0.388379	1.56339	-0.00959799	0.0197204	0.952587
sp|P13645|K1C10_HUMAN	Keratin, type I cytoskeletal 10 OS=Homo sapiens OX=9606 GN=KRT10 PE=1 SV=6	0	0.413984	0.560472	2.04161	-0.258046	1.27048	2.21823	0.611028	0.899459	1.14194	0	-0.122882	3.06724	1.75874	-0.270854	0.366602	1.38971	-0.0395725	0.281792	2.45344
sp|Q16698|DECR_HUMAN	2,4-dienoyl-CoA reductase, mitochondrial OS=Homo sapiens OX=9606 GN=DECR1 PE=1 SV=1	0	-0.757231	-0.672129	-0.493196	0.156688	-0.0579819	-0.540436	-0.305581	-0.283797	-0.55802	0	0.925038	0.967403	-0.629444	-0.123346	0.174693	-0.551766	-0.571219	-0.793913	-0.432855
sp|P62304|RUXE_HUMAN	Small nuclear ribonucleoprotein E OS=Homo sapiens OX=9606 GN=SNRPE PE=1 SV=1	0	0.318645	-0.566321	-0.0392208	0.0211587	-0.741846	-0.474193	0.0906372	-0.171452	-0.383281	0	-0.180723	-0.462432	-0.261952	0.147999	-0.662653	-0.639418	0.0111858	-0.657109	-0.727296
sp|Q9Y2Q3|GSTK1_HUMAN	Glutathione S-transferase kappa 1 OS=Homo sapiens OX=9606 GN=GSTK1 PE=1 SV=3	0	-0.4899	0.658216	-0.355763	-0.0659564	-0.580939	-0.591215	0.218158	0.217056	-0.0179931	0	0.403885	-0.170019	-0.268099	-0.358555	-0.245672	-0.296917	0.207567	-0.342143	-0.774412
sp|P11142|HSP7C_HUMAN	Heat shock cognate 71 kDa protein OS=Homo sapiens OX=9606 GN=HSPA8 PE=1 SV=1	0	-0.149041	-0.783466	-1.09865	0.080747	-0.217798	-0.276842	0.272341	-0.161934	-1.06556	0	-0.0309955	-0.990847	-0.817023	0.0805557	-0.833744	-0.507134	-0.234827	-0.639632	0.433529
sp|P62834|RAP1A_HUMAN	Ras-related protein Rap-1A OS=Homo sapiens OX=9606 GN=RAP1A PE=1 SV=1	0	0.618429	0.477665	0.861421	-0.504021	-0.520146	1.62907	-0.310285	0.0835702	0.291858	0	-0.669744	-0.235975	0.264254	0.47926	0.119906	0.93583	-0.357133	-0.18687	1.45942
sp|P06703|S10A6_HUMAN	Protein S100-A6 OS=Homo sapiens OX=9606 GN=S100A6 PE=1 SV=1	0	-0.689043	-0.171686	-3.24177	-0.338985	0.101293	-1.80918	0.266358	-0.0555069	-2.13569	0	-0.456739	0.0180888	-1.92798	0.437507	0.645106	-1.22322	0.211156	1.29369	0.0302882
sp|P09497|CLCB_HUMAN	Clathrin light chain B OS=Homo sapiens OX=9606 GN=CLTB PE=1 SV=1	0	-0.50678	-0.0858716	-0.0517474	0.366321	0.935844	-0.0343759	0.280705	0.520232	0.17704	0	0.093174	0.122363	0.486375	-0.55812	0.13143	0.561531	-6.37435e-05	-0.164016	0.653273
sp|P53634|CATC_HUMAN	Dipeptidyl peptidase 1 OS=Homo sapiens OX=9606 GN=CTSC PE=1 SV=2	0	0.322819	0.853487	-0.29752	-0.404982	-0.230322	-0.79291	0.576061	0.939789	-0.0153016	0	0.590641	0.763156	-0.33522	0.0148648	-0.0854182	0.577368	-1.37681	-1.63683	-0.602627
sp|P67936|TPM4_HUMAN	Tropomyosin alpha-4 chain OS=Homo sapiens OX=9606 GN=TPM4 PE=1 SV=3	0	-0.47188	-0.414063	-0.381505	0.810028	1.86896	-0.694056	-0.568052	-0.149943	-0.702854	0	-0.31997	0.184332	-0.966259	0.0733533	0.117339	-0.485473	-0.231908	0.341201	-0.219054
sp|P31939|PUR9_HUMAN	Bifunctional purine biosynthesis protein PURH OS=Homo sapiens OX=9606 GN=ATIC PE=1 SV=3	0	0.241723	0.0178942	0.442049	-0.141833	-0.0739604	0.582455	0.0497539	0.0738874	0.478948	0	-0.00929383	0.222467	0.469448	0.298625	0.287275	0.591814	-0.104588	0.036305	0.295379
sp|Q9Y4K0|LOXL2_HUMAN	Lysyl oxidase homolog 2 OS=Homo sapiens OX=9606 GN=LOXL2 PE=1 SV=1	0	0.311615	0.344922	1.60338	-0.0136682	0.221021	3.85135	-0.220329	-0.130966	3.46267	0	-0.359471	0.695471	3.43324	-0.404552	0.0152192	3.10381	0.363514	0.396725	3.61466
sp|P53618|COPB_HUMAN	Coatomer subunit beta OS=Homo sapiens OX=9606 GN=COPB1 PE=1 SV=3	0	0.633916	0.640747	0.465712	-0.0268659	0.305717	0.836322	0.168339	0.364674	0.700978	0	0.0596205	0.174963	0.147314	-0.621175	0.213447	-0.00760129	0.060744	0.382586	0.11663
sp|Q15050|RRS1_HUMAN	Ribosome biogenesis regulatory protein homolog OS=Homo sapiens OX=9606 GN=RRS1 PE=1 SV=2	0	-0.24291	-0.289283	0.757445	-0.14898	-0.578813	0.110933	0.134737	-0.162724	0.188155	0	0.585619	-0.337209	-0.413534	-0.0939552	-0.92212	0.192288	-0.604835	-1.08933	-0.37791
sp|Q8TCT8|SPP2A_HUMAN	Signal peptide peptidase-like 2A OS=Homo sapiens OX=9606 GN=SPPL2A PE=1 SV=2	None	None	None	None	None	None	None	None	None	None	0	0.201773	2.45971	1.45628	0.284955	1.22271	2.04612	0.0382621	0.858368	5.18539
sp|O75083|WDR1_HUMAN	WD repeat-containing protein 1 OS=Homo sapiens OX=9606 GN=WDR1 PE=1 SV=4	0	-0.0794471	-0.258926	0.370569	0.241514	0.529842	1.13355	-0.125236	0.214889	0.491875	0	0.228824	0.0286595	0.580327	-0.577603	-0.217381	-0.00676795	0.354389	0.665044	0.0701536
sp|P05106|ITB3_HUMAN	Integrin beta-3 OS=Homo sapiens OX=9606 GN=ITGB3 PE=1 SV=2	0	-1.06071	-0.350622	0.171767	-0.266876	0.683291	1.67259	-0.575108	-0.658214	0.906184	0	-0.667967	-0.109748	0.834895	0.787128	0.861912	2.34041	0.481209	1.24585	3.35458
sp|P32970|CD70_HUMAN	CD70 antigen OS=Homo sapiens OX=9606 GN=CD70 PE=1 SV=2	0	-0.593795	-0.160089	0.694488	1.0379	1.33115	2.75288	-0.0758624	0.0622019	1.15124	0	-0.357311	0.311716	0.895832	-0.138261	0.276226	1.30745	-0.112352	1.18738	1.53288
sp|P49189|AL9A1_HUMAN	4-trimethylaminobutyraldehyde dehydrogenase OS=Homo sapiens OX=9606 GN=ALDH9A1 PE=1 SV=3	0	0.649404	0.321528	0.658264	-0.42588	-0.0949993	0.817142	-0.251606	-0.0571957	0.263963	0	0.0696286	0.271071	0.396531	0.201708	0.530052	0.706071	-0.181656	-0.0644027	0.179718
sp|Q8WUM4|PDC6I_HUMAN	Programmed cell death 6-interacting protein OS=Homo sapiens OX=9606 GN=PDCD6IP PE=1 SV=1	0	0.442714	0.196149	0.967058	0.105546	0.212179	1.5552	-0.108158	-0.0780005	1.16335	0	-0.17248	0.0538208	2.3698	-0.100942	0.00872804	2.45512	0.0795791	-0.200358	2.56332
sp|Q01650|LAT1_HUMAN	Large neutral amino acids transporter small subunit 1 OS=Homo sapiens OX=9606 GN=SLC7A5 PE=1 SV=2	0	0.444271	0.805906	1.92712	0.240171	1.44809	2.45128	-0.276982	0.510282	1.36535	0	-0.434899	1.36119	1.71911	-0.363966	2.16703	3.13938	-0.329214	0.797998	2.98163
sp|P32456|GBP2_HUMAN	Guanylate-binding protein 2 OS=Homo sapiens OX=9606 GN=GBP2 PE=1 SV=3	0	0.425011	0.41992	0.826095	0.169546	0.08925	0.379987	0.200213	0.330665	0.755591	None	None	None	None	None	None	None	None	None	None
sp|P08572|CO4A2_HUMAN	Collagen alpha-2(IV) chain OS=Homo sapiens OX=9606 GN=COL4A2 PE=1 SV=4	0	0.588721	0.400463	2.29728	0.119269	0.236661	2.11539	-0.225306	-0.0478524	3.35003	0	-0.485697	-0.0839383	2.76856	-0.39327	0.26424	0.640016	0.369587	0.0983965	2.18604
sp|O15355|PPM1G_HUMAN	Protein phosphatase 1G OS=Homo sapiens OX=9606 GN=PPM1G PE=1 SV=1	0	-0.349789	-0.835434	-0.800917	-0.0966669	-0.0632845	-1.34172	0.254729	-0.423997	-1.16543	0	-0.143937	-0.743217	-1.0298	0.32815	-0.579569	-0.946435	0.184661	-0.478707	-0.982208
sp|Q9Y490|TLN1_HUMAN	Talin-1 OS=Homo sapiens OX=9606 GN=TLN1 PE=1 SV=3	0	-0.159681	-0.142993	0.492833	0.18661	0.0272627	0.624203	0.0989189	-0.158801	0.545665	0	0.21867	0.0448872	0.361698	-0.21377	-0.44839	0.17346	-0.0772138	-0.405469	0.0581039
sp|P55145|MANF_HUMAN	Mesencephalic astrocyte-derived neurotrophic factor OS=Homo sapiens OX=9606 GN=MANF PE=1 SV=3	0	-0.0589739	0.965775	-0.714248	0.341794	0.978586	-0.840617	0.12698	0.0418344	-0.566542	0	-0.696798	-0.642638	-1.4221	0.162321	-0.479756	-1.26667	-0.0395983	0.437341	-1.20687
sp|Q13404|UB2V1_HUMAN	Ubiquitin-conjugating enzyme E2 variant 1 OS=Homo sapiens OX=9606 GN=UBE2V1 PE=1 SV=2	0	-0.104361	-1.63867	-1.70341	0.0270632	-0.661111	-1.24645	0.321229	-0.15538	-1.22532	0	-0.128197	-1.09494	-0.510454	0.0991606	-0.946602	-1.26998	-0.360129	-0.563624	-0.503027
sp|P07814|SYEP_HUMAN	Bifunctional glutamate/proline--tRNA ligase OS=Homo sapiens OX=9606 GN=EPRS PE=1 SV=5	0	0.711579	0.156025	0.194814	-0.225087	-0.179882	0.471984	0.158059	-0.00699809	0.252708	0	-0.20425	0.0859766	0.263379	-0.185484	0.171298	0.0281687	-0.0733341	-0.0696434	-0.192553
sp|P34932|HSP74_HUMAN	Heat shock 70 kDa protein 4 OS=Homo sapiens OX=9606 GN=HSPA4 PE=1 SV=4	0	-0.481488	-0.872986	-1.24029	0.0796797	-0.019986	-0.762214	0.433122	0.0415588	-0.650129	0	0.0101039	-0.497791	-0.739274	0.073211	-0.300826	-0.774291	-0.178699	-0.389012	-0.603175
sp|P56385|ATP5I_HUMAN	ATP synthase subunit e, mitochondrial OS=Homo sapiens OX=9606 GN=ATP5I PE=1 SV=2	0	0.0777787	0.726841	-0.288261	-0.0276921	0.515194	-1.00342	-0.114011	0.240757	-0.716398	0	0.759337	1.27622	-2.19892	-0.852817	-0.519602	-2.49466	-0.684659	-0.608757	-2.8975
sp|O43143|DHX15_HUMAN	Pre-mRNA-splicing factor ATP-dependent RNA helicase DHX15 OS=Homo sapiens OX=9606 GN=DHX15 PE=1 SV=2	0	0.649516	-0.0200112	0.365063	-0.364651	-0.554637	0.426543	-0.063714	0.154833	0.408742	0	-0.141684	-0.318873	-0.140969	-0.329979	-0.378494	-0.247412	-0.0565924	-0.40817	-0.261004
sp|P30084|ECHM_HUMAN	Enoyl-CoA hydratase, mitochondrial OS=Homo sapiens OX=9606 GN=ECHS1 PE=1 SV=4	0	-0.801428	-0.127125	-0.125397	-0.18065	-0.114819	-0.835434	0.439443	1.02898	-0.782776	0	0.317032	0.5917	-0.304073	-0.82774	0.0968669	-0.345603	0.633679	0.561954	-0.60283
sp|Q9Y5J7|TIM9_HUMAN	Mitochondrial import inner membrane translocase subunit Tim9 OS=Homo sapiens OX=9606 GN=TIMM9 PE=1 SV=1	0	0.209659	0.767933	0.880074	0.193871	0.136777	0.39093	0.424571	0.404677	0.516937	0	0.29041	0.862934	0.296524	-0.165456	1.10978	0.551569	0.0299056	1.03006	0.371055
sp|P02452|CO1A1_HUMAN	Collagen alpha-1(I) chain OS=Homo sapiens OX=9606 GN=COL1A1 PE=1 SV=5	0	0.396468	1.27907	2.87627	0.206513	0.909785	2.52667	-0.140581	0.227065	2.13715	0	-0.557234	1.85336	5.1415	0.342644	-0.103832	3.50497	-0.367531	0.81017	4.43912
sp|P11233|RALA_HUMAN	Ras-related protein Ral-A OS=Homo sapiens OX=9606 GN=RALA PE=1 SV=1	0	0.552205	0.205071	0.252856	-0.125393	0.265156	2.12824	-0.426589	-0.116741	0.314645	0	-0.342161	0.571578	1.06049	0.249338	0.646412	2.02124	0.137972	0.66327	3.68133
sp|Q6IBS0|TWF2_HUMAN	Twinfilin-2 OS=Homo sapiens OX=9606 GN=TWF2 PE=1 SV=2	0	-0.341345	-0.981262	-0.185973	-0.017268	-0.553445	-0.756044	0.616309	-0.191388	-1.02403	0	-0.505036	-0.804032	-0.992601	0.142734	-0.126357	-1.28589	-0.0754707	-0.613993	-1.28774
sp|Q15388|TOM20_HUMAN	Mitochondrial import receptor subunit TOM20 homolog OS=Homo sapiens OX=9606 GN=TOMM20 PE=1 SV=1	None	None	None	None	None	None	None	None	None	None	0	0.323287	0.449358	1.70313	0.578738	0.423653	1.00318	-0.0593686	0.0727407	1.23435
sp|O43570|CAH12_HUMAN	Carbonic anhydrase 12 OS=Homo sapiens OX=9606 GN=CA12 PE=1 SV=1	None	None	None	None	None	None	None	None	None	None	0	-0.0360196	0.0559705	0.775983	0.798174	0.908182	2.37234	-0.184852	-0.269176	0.165963
sp|Q92616|GCN1_HUMAN	eIF-2-alpha kinase activator GCN1 OS=Homo sapiens OX=9606 GN=GCN1 PE=1 SV=6	0	0.816001	1.30311	0.328109	-0.364719	-0.0178013	0.410208	-0.123117	-0.154407	0.3699	0	0.00178357	0.609212	1.35531	-0.0848915	0.488526	1.12735	0.0666629	0.496439	1.25315
sp|Q9BQ04|RBM4B_HUMAN;sp|Q9BWF3|RBM4_HUMAN	RNA-binding protein 4B OS=Homo sapiens OX=9606 GN=RBM4B PE=1 SV=1;RNA-binding protein 4 OS=Homo sapiens OX=9606 GN=RBM4 PE=1 SV=1	0	0.554307	-0.0288534	1.30577	-0.00992971	-0.539146	1.8545	-0.0935487	-0.277993	2.9159	0	-0.197325	0.407696	0.817476	-0.31921	0.00663403	1.98731	-0.0908244	-0.20905	1.76439
sp|P30536|TSPO_HUMAN	Translocator protein OS=Homo sapiens OX=9606 GN=TSPO PE=1 SV=3	0	0.319047	2.39184	-0.437761	-0.267855	1.5346	-0.835069	-0.275551	0.777212	-0.608984	0	0.149476	1.48225	0.486951	-0.0136712	1.48092	-0.0877396	-0.137895	1.56004	0.229548
sp|P84157|MXRA7_HUMAN	Matrix-remodeling-associated protein 7 OS=Homo sapiens OX=9606 GN=MXRA7 PE=1 SV=1	0	-0.21418	-0.11738	-0.607135	0.25632	1.06635	-0.327258	0.223737	-0.13937	-0.214316	0	-0.535783	0.488846	0.638738	-0.0467999	0.539719	0.494295	0.122626	0.778035	1.07649
sp|Q13610|PWP1_HUMAN	Periodic tryptophan protein 1 homolog OS=Homo sapiens OX=9606 GN=PWP1 PE=1 SV=1	0	-0.149391	-0.314875	0.348608	-0.070718	-0.479005	-0.252759	0.247008	0.0583426	0.0481486	None	None	None	None	None	None	None	None	None	None
sp|P81605|DCD_HUMAN	Dermcidin OS=Homo sapiens OX=9606 GN=DCD PE=1 SV=2	0	-0.154994	2.44007	4.07537	0.388531	1.92977	2.19744	-0.0547639	1.62195	4.01498	0	-0.122288	3.84894	1.72559	-0.536501	0.361952	1.54694	-0.00771689	0.263782	1.18179
sp|Q9HC38|GLOD4_HUMAN	Glyoxalase domain-containing protein 4 OS=Homo sapiens OX=9606 GN=GLOD4 PE=1 SV=1	0	0.613582	-0.53665	-0.404221	-0.302465	-0.738129	-0.68122	-0.137725	-0.573016	-0.858666	0	0.209694	-0.689623	-0.618018	0.348681	-0.738629	-0.698704	-0.221707	-0.632457	0.0282299
sp|P61160|ARP2_HUMAN	Actin-related protein 2 OS=Homo sapiens OX=9606 GN=ACTR2 PE=1 SV=1	0	0.612706	0.19614	0.18432	0.168091	0.412769	0.963815	-0.0904379	0.15851	0.63154	0	-0.17781	0.148736	-0.178697	-0.272978	0.32533	0.150799	0.0775639	0.302982	0.0774666
sp|P08754|GNAI3_HUMAN	Guanine nucleotide-binding protein G(k) subunit alpha OS=Homo sapiens OX=9606 GN=GNAI3 PE=1 SV=3	0	-0.961333	0.200433	0.442668	-0.217956	0.0470643	1.8498	-0.065695	0.486433	1.12778	0	0.411216	0.486406	-0.282398	0.0132497	-0.0336003	0.0363776	0.237012	0.4582	1.10746
sp|Q96HE7|ERO1A_HUMAN	ERO1-like protein alpha OS=Homo sapiens OX=9606 GN=ERO1A PE=1 SV=2	0	-0.357297	0.961691	-0.429246	-0.484255	0.313552	-0.832082	-0.136028	0.323117	-0.525408	0	-0.747163	-0.430198	-0.752209	0.751615	0.620467	-0.62284	0.608746	1.78327	-0.825728
sp|O75915|PRAF3_HUMAN	PRA1 family protein 3 OS=Homo sapiens OX=9606 GN=ARL6IP5 PE=1 SV=1	0	0.532609	0.964417	-0.335793	0.116037	0.9167	0.208567	0.076574	0.545418	-0.389631	0	0.0362286	0.984211	-0.92728	-0.0545626	0.880847	-0.59071	0.120399	0.725368	-0.545652
sp|Q08380|LG3BP_HUMAN	Galectin-3-binding protein OS=Homo sapiens OX=9606 GN=LGALS3BP PE=1 SV=1	0	0.105563	0.58963	5.36381	-0.0725053	-0.242395	3.99263	0.0122902	-0.473099	4.05816	0	0.0294707	0.685612	4.19167	-0.0143543	0.069593	4.73231	-0.341463	-0.271254	4.07737
sp|Q13509|TBB3_HUMAN	Tubulin beta-3 chain OS=Homo sapiens OX=9606 GN=TUBB3 PE=1 SV=2	0	-0.328032	0.255037	-0.081151	0.000291279	-0.172093	0.45515	-0.0632809	0.161863	-0.069466	0	0.450835	0.0352233	-0.259308	-0.655594	0.252073	-0.342924	0.32845	0.244008	-0.310382
sp|P23434|GCSH_HUMAN	Glycine cleavage system H protein, mitochondrial OS=Homo sapiens OX=9606 GN=GCSH PE=1 SV=2	0	-0.222664	-1.21989	-1.56278	-0.255837	-0.568078	-1.78852	-0.171982	-0.33729	-2.3169	0	0.131637	-0.957443	-2.15512	0.498233	-0.885844	-2.24038	0.0122475	-0.699478	-2.38817
sp|P12236|ADT3_HUMAN	ADP/ATP translocase 3 OS=Homo sapiens OX=9606 GN=SLC25A6 PE=1 SV=4	0	0.163429	1.7258	0.113945	-0.200877	1.80329	-0.645233	-0.515937	1.26093	-0.215677	0	0.27276	2.00038	-0.295942	-1.00662	1.36559	-0.637475	0.422138	1.73663	-0.812688
sp|Q56VL3|OCAD2_HUMAN	OCIA domain-containing protein 2 OS=Homo sapiens OX=9606 GN=OCIAD2 PE=1 SV=1	0	0.0603242	1.99869	-0.12687	-0.397503	0.217605	-0.243358	0.104083	1.26776	-0.124902	0	0.518085	1.69849	-0.566618	-0.547954	0.286017	-0.899512	-0.111401	0.516937	-0.669579
sp|Q13151|ROA0_HUMAN	Heterogeneous nuclear ribonucleoprotein A0 OS=Homo sapiens OX=9606 GN=HNRNPA0 PE=1 SV=1	0	-0.398768	-0.209462	-0.582115	-0.0718064	-0.960457	-0.808724	-0.171735	-0.816142	-0.286176	0	-0.171704	-0.144222	-0.0916369	-0.116347	-0.504481	-0.666873	0.926329	0.552108	-0.362839
sp|P61326|MGN_HUMAN;sp|Q96A72|MGN2_HUMAN	Protein mago nashi homolog OS=Homo sapiens OX=9606 GN=MAGOH PE=1 SV=1;Protein mago nashi homolog 2 OS=Homo sapiens OX=9606 GN=MAGOHB PE=1 SV=1	0	-0.216455	-0.150532	-0.385384	-0.453241	-0.398238	-0.917854	0.30179	0.0929693	-0.700407	0	-0.0738604	-0.346337	-0.946306	0.245217	-0.608788	-1.08599	-0.151474	-0.665473	-1.25061
sp|Q15843|NEDD8_HUMAN	NEDD8 OS=Homo sapiens OX=9606 GN=NEDD8 PE=1 SV=1	0	-0.378402	-0.833671	-1.03921	0.0113543	-0.189708	-0.835118	-0.0480275	-0.268721	-1.29455	0	-0.183235	0.0770445	0.377026	0.399902	0.210177	0.505201	0.157021	0.326093	0.781457
sp|O43760|SNG2_HUMAN	Synaptogyrin-2 OS=Homo sapiens OX=9606 GN=SYNGR2 PE=1 SV=1	0	-0.143616	1.4892	1.04545	-0.895299	1.45256	1.35189	-0.830195	1.46802	1.18451	0	-0.0048139	0.918719	0.506332	0.50175	0.914939	0.638215	-0.441616	0.232503	1.6672
sp|P52565|GDIR1_HUMAN	Rho GDP-dissociation inhibitor 1 OS=Homo sapiens OX=9606 GN=ARHGDIA PE=1 SV=3	0	-0.388086	-1.15756	-0.856474	0.331249	-0.202844	-0.464684	0.322384	0.131465	-0.698	0	0.471505	-0.869614	-1.48423	-0.0416716	-0.582509	-1.14755	-0.695158	-0.58159	-0.828805
sp|P62244|RS15A_HUMAN	40S ribosomal protein S15a OS=Homo sapiens OX=9606 GN=RPS15A PE=1 SV=2	0	0.780591	0.175662	-0.254559	-0.214632	-0.0282666	0.22615	-0.0750473	0.308505	-0.314706	0	0.0595757	0.131775	-0.933401	-1.0114	0.319467	-0.872839	-0.213612	0.158462	-1.03132
sp|Q9H4B7|TBB1_HUMAN	Tubulin beta-1 chain OS=Homo sapiens OX=9606 GN=TUBB1 PE=1 SV=1	0	-0.125151	0.235975	2.85827	-0.0151177	-0.390602	1.82211	0.0931983	0.0460344	1.34774	None	None	None	None	None	None	None	None	None	None
sp|Q16881|TRXR1_HUMAN	Thioredoxin reductase 1, cytoplasmic OS=Homo sapiens OX=9606 GN=TXNRD1 PE=1 SV=3	0	-0.645889	-1.19998	-1.42093	-0.747394	-0.638674	-1.73425	0.105837	-0.204748	-1.8426	0	-0.74344	-0.859385	-1.342	1.35585	0.398928	-0.537889	-1.17915	-1.04868	-0.982021
sp|P62140|PP1B_HUMAN	Serine/threonine-protein phosphatase PP1-beta catalytic subunit OS=Homo sapiens OX=9606 GN=PPP1CB PE=1 SV=3	0	0.350986	-0.104398	-0.212998	-0.0655107	-0.325754	-0.101812	-0.157488	-0.209404	-0.231339	0	-0.195587	-0.466501	-0.358225	-0.396717	-0.0862856	0.101091	0.131739	-0.226651	0.115418
sp|Q10567|AP1B1_HUMAN	AP-1 complex subunit beta-1 OS=Homo sapiens OX=9606 GN=AP1B1 PE=1 SV=2	None	None	None	None	None	None	None	None	None	None	0	-0.00980413	-0.220955	0.379144	0.320911	0.0362107	0.474261	0.121429	-0.211641	0.293626
sp|P30048|PRDX3_HUMAN	Thioredoxin-dependent peroxide reductase, mitochondrial OS=Homo sapiens OX=9606 GN=PRDX3 PE=1 SV=3	0	-0.436757	-0.138246	-1.92591	-0.104652	-0.00639708	-1.29291	-0.20467	-0.150529	-1.87821	0	0.0816552	0.261867	-1.28865	-0.193774	-0.222389	-0.457779	0.372948	0.389654	-0.836738
sp|P02458|CO2A1_HUMAN	Collagen alpha-1(II) chain OS=Homo sapiens OX=9606 GN=COL2A1 PE=1 SV=3	0	0.490434	0.379637	4.79613	0.277964	1.23684	4.85715	0.0625629	-1.44287	4.06228	0	0.410163	2.27603	5.51826	-0.635646	1.37869	5.7568	-0.963496	1.38948	6.91932
sp|Q01844|EWS_HUMAN	RNA-binding protein EWS OS=Homo sapiens OX=9606 GN=EWSR1 PE=1 SV=1	0	-0.979355	-1.45287	-2.10376	0.424735	-0.863418	-2.09864	-0.662323	-1.41229	-1.18072	0	0.154848	-0.0808421	-0.918906	-0.201044	-0.691285	-0.907323	-0.0401713	-0.738741	-0.637989
sp|P62714|PP2AB_HUMAN	Serine/threonine-protein phosphatase 2A catalytic subunit beta isoform OS=Homo sapiens OX=9606 GN=PPP2CB PE=1 SV=1	0	0.483738	0.611752	-0.595503	-0.52677	0.771391	-0.179259	-0.863147	-0.449134	0.670848	0	0.400339	1.5884	1.00396	0.36989	1.46741	1.34038	-0.464091	1.41136	1.09913
sp|P06493|CDK1_HUMAN	Cyclin-dependent kinase 1 OS=Homo sapiens OX=9606 GN=CDK1 PE=1 SV=3	None	None	None	None	None	None	None	None	None	None	0	0.216397	0.921777	0.683138	-0.25879	0.630087	0.412693	0.358204	0.973126	1.01061
sp|P22626|ROA2_HUMAN	Heterogeneous nuclear ribonucleoproteins A2/B1 OS=Homo sapiens OX=9606 GN=HNRNPA2B1 PE=1 SV=2	0	-1.00354	-1.52203	-1.39794	0.0607239	-0.943574	-2.34068	0.152547	-0.703465	-1.71148	0	0.129076	-1.27681	-1.61809	0.122724	-1.50727	-1.60116	0.206669	-1.30906	-1.55984
sp|P62701|RS4X_HUMAN	40S ribosomal protein S4, X isoform OS=Homo sapiens OX=9606 GN=RPS4X PE=1 SV=2	0	0.453273	0.408354	0.265154	-0.108586	0.0332233	0.252049	-0.265879	0.151839	0.63553	0	0.233642	-0.0551443	-0.607481	-0.708772	0.0308056	-0.450475	-0.0514988	0.123586	0.257752
sp|P84090|ERH_HUMAN	Enhancer of rudimentary homolog OS=Homo sapiens OX=9606 GN=ERH PE=1 SV=1	0	-0.321552	-0.439287	-1.6477	0.143295	0.128827	-1.86105	-0.320569	-0.386319	-1.79052	0	0.00834334	-0.252339	-0.746066	0.282011	-0.118925	-0.758194	0.0820426	-0.39916	-0.545595
sp|Q15063|POSTN_HUMAN	Periostin OS=Homo sapiens OX=9606 GN=POSTN PE=1 SV=2	0	-0.124842	0.813432	1.23314	0.0102825	0.279649	0.652588	-0.0380472	-0.0441893	0.554899	None	None	None	None	None	None	None	None	None	None
sp|Q01105|SET_HUMAN	Protein SET OS=Homo sapiens OX=9606 GN=SET PE=1 SV=3	0	-0.255543	-2.03584	-2.37803	0.25303	-0.772201	-3.03475	-0.395826	-0.955208	-2.49884	0	0.0781782	-1.27866	-1.59245	0.278172	-1.13509	-1.64948	0.188494	-1.2108	-1.27491
sp|P12268|IMDH2_HUMAN	Inosine-5'-monophosphate dehydrogenase 2 OS=Homo sapiens OX=9606 GN=IMPDH2 PE=1 SV=2	0	-0.0876902	0.504979	0.451443	0.145541	0.228856	0.545469	0.182427	0.525098	0.296474	0	-0.189905	-0.163226	0.143488	0.214381	-0.0380291	-0.00428974	-0.0268174	0.203248	-0.197612
sp|Q8TCT9|HM13_HUMAN	Minor histocompatibility antigen H13 OS=Homo sapiens OX=9606 GN=HM13 PE=1 SV=1	0	-0.31391	0.906453	-0.955436	0.0182384	1.06522	-0.623491	-0.375514	0.460632	-0.909838	0	-0.30446	0.674652	-0.54731	-0.442172	1.08836	-1.27952	0.579894	1.94158	-0.769623
sp|P62854|RS26_HUMAN	40S ribosomal protein S26 OS=Homo sapiens OX=9606 GN=RPS26 PE=1 SV=3	0	-1.14787	0.137139	-0.537301	0.284919	0.399473	-0.180633	0.034313	0.288243	-0.0038225	0	0.352406	-0.240634	-0.243797	-0.395913	0.156309	-0.00987815	0.463196	0.526653	-0.384448
sp|Q01469|FABP5_HUMAN	Fatty acid-binding protein, epidermal OS=Homo sapiens OX=9606 GN=FABP5 PE=1 SV=3	0	-1.04278	-2.02223	-2.22532	0.136605	-0.573858	-1.61783	0.431613	-0.162769	-2.56201	0	-0.844838	-1.78756	-0.610114	1.13764	-0.234	-1.31885	-1.90509	-1.86353	-0.873215
sp|P07093|GDN_HUMAN	Glia-derived nexin OS=Homo sapiens OX=9606 GN=SERPINE2 PE=1 SV=1	0	-0.313426	0.252074	0.549531	0.0104035	0.259643	3.1714	-0.00347506	-0.0162309	1.97576	0	-0.041203	1.78117	3.48478	0.204524	0.576716	1.99866	0.195017	0.608163	1.46724
sp|P29279|CTGF_HUMAN	Connective tissue growth factor OS=Homo sapiens OX=9606 GN=CTGF PE=1 SV=2	0	0.396814	0.44308	3.20258	-0.282886	-0.118807	2.05951	-0.0773467	0.107075	2.14568	0	-0.270018	2.09588	1.85297	0.0562504	1.27597	2.36286	0.350771	1.07827	2.76209
sp|Q15785|TOM34_HUMAN	Mitochondrial import receptor subunit TOM34 OS=Homo sapiens OX=9606 GN=TOMM34 PE=1 SV=2	None	None	None	None	None	None	None	None	None	None	0	0.211521	-0.808879	0.27624	-0.218454	-0.877345	-0.0849272	-0.288443	-0.713684	-0.384763
sp|Q08431|MFGM_HUMAN	Lactadherin OS=Homo sapiens OX=9606 GN=MFGE8 PE=1 SV=2	0	0.36589	0.192652	2.21658	-0.20545	-0.153622	2.46459	-0.0702441	0.250045	2.9839	0	-0.0288891	0.0925948	1.51474	0.0978922	0.668239	4.35376	-0.0332529	0.140432	2.8175
sp|P13797|PLST_HUMAN	Plastin-3 OS=Homo sapiens OX=9606 GN=PLS3 PE=1 SV=4	0	-0.502863	-0.846915	-0.492133	0.296954	0.127888	-0.318457	0.369799	0.158472	-0.360067	0	-0.527619	-0.662103	-0.552955	-0.0389708	-0.279078	-0.99712	0.427452	0.286118	-0.339613
sp|P07099|HYEP_HUMAN	Epoxide hydrolase 1 OS=Homo sapiens OX=9606 GN=EPHX1 PE=1 SV=1	0	-0.834247	-0.258119	-0.680182	-0.297016	0.2032	-0.375436	-0.0144208	0.156273	-0.787378	0	-0.456595	0.514704	-0.0563298	0.871205	1.83616	0.412386	-0.466638	0.684372	-0.0674432
sp|P61204|ARF3_HUMAN;sp|P84077|ARF1_HUMAN	ADP-ribosylation factor 3 OS=Homo sapiens OX=9606 GN=ARF3 PE=1 SV=2;ADP-ribosylation factor 1 OS=Homo sapiens OX=9606 GN=ARF1 PE=1 SV=2	0	-1.2171	0.458279	0.481221	-0.06878	-0.408351	0.998791	0.423331	0.664641	0.0784472	0	0.392716	0.761018	-0.365438	0.0915731	0.377259	0.189788	0.0265873	0.214862	0.520443
sp|P07910|HNRPC_HUMAN	Heterogeneous nuclear ribonucleoproteins C1/C2 OS=Homo sapiens OX=9606 GN=HNRNPC PE=1 SV=4	0	-0.177155	-1.14795	-1.96363	-0.0187957	-0.927193	-1.81037	-0.190602	-0.856152	-1.85795	0	0.107728	-0.748085	-1.30133	0.0871086	-1.19609	-1.29558	0.0573461	-1.00575	-1.61133
sp|A1L0T0|ILVBL_HUMAN	Acetolactate synthase-like protein OS=Homo sapiens OX=9606 GN=ILVBL PE=1 SV=2	0	0.24294	2.12944	0.319748	-0.0829503	1.34728	0.192702	-0.157216	0.805707	0.488515	0	0.34235	2.96905	0.368186	-0.736711	2.5676	1.05014	-0.287862	1.12174	1.45216
sp|Q16658|FSCN1_HUMAN	Fascin OS=Homo sapiens OX=9606 GN=FSCN1 PE=1 SV=3	0	0.392635	0.203973	-0.0376279	-0.0185464	0.229437	0.315739	-0.575437	-0.32378	-0.0366601	0	-0.0857739	0.115904	0.0731237	0.336947	0.693279	0.337962	-0.133165	0.35795	0.376659
sp|Q9P289|STK26_HUMAN	Serine/threonine-protein kinase 26 OS=Homo sapiens OX=9606 GN=STK26 PE=1 SV=2	0	-0.230804	-0.167368	0.100796	0.0250679	-0.171932	0.530854	0.346243	0.218912	-0.0362231	0	0.14766	-0.872455	-0.830431	-0.494749	-0.622866	-0.158159	-0.232875	-0.501199	-0.836596
sp|P61289|PSME3_HUMAN	Proteasome activator complex subunit 3 OS=Homo sapiens OX=9606 GN=PSME3 PE=1 SV=1	0	0.06597	-0.768013	-1.14619	-0.298481	-0.895665	-0.731773	0.300816	-0.298068	-0.477133	0	-0.013039	-0.628112	0.463641	0.225414	-0.658076	-0.37223	0.105549	-0.658759	-0.781232
sp|O95373|IPO7_HUMAN	Importin-7 OS=Homo sapiens OX=9606 GN=IPO7 PE=1 SV=1	0	-0.0422075	0.308588	0.466861	0.172272	0.108583	0.285384	0.282832	0.736466	0.711283	0	0.101164	0.1548	-0.0687577	-0.230631	0.128982	-0.426948	-0.0700732	0.111019	0.17269
sp|P08708|RS17_HUMAN	40S ribosomal protein S17 OS=Homo sapiens OX=9606 GN=RPS17 PE=1 SV=2	0	-1.83014	-0.409495	-1.44179	0.369038	0.196799	-0.947168	-0.0220456	-0.0412288	-0.967443	0	0.174097	-0.0826904	-0.4535	0.268248	-0.348625	-0.106831	0.0325972	-0.397279	-0.181658
sp|Q15165|PON2_HUMAN	Serum paraoxonase/arylesterase 2 OS=Homo sapiens OX=9606 GN=PON2 PE=1 SV=4	0	-0.661422	0.966311	0.549182	0.163155	0.242606	0.087601	0.131585	0.766137	0.202319	0	-0.0412096	-0.555999	-0.0452774	-0.100111	-0.79417	0.205355	0.106982	-0.523468	-0.229544
sp|P61353|RL27_HUMAN	60S ribosomal protein L27 OS=Homo sapiens OX=9606 GN=RPL27 PE=1 SV=2	0	-0.236284	-0.760712	-0.787068	0.223192	-0.0263607	-0.859683	0.0806613	-0.405196	-0.795847	0	-0.0175164	-0.638906	-0.773102	-0.479234	-0.837369	-1.17951	0.30973	-0.308785	-0.823897
sp|Q01813|PFKAP_HUMAN	ATP-dependent 6-phosphofructokinase, platelet type OS=Homo sapiens OX=9606 GN=PFKP PE=1 SV=2	0	0.316135	0.32325	0.108502	0.0947335	0.0845945	0.777825	0.400058	0.711645	0.576524	0	0.0360539	0.0294386	-0.152001	-0.107521	1.07254	0.229442	-0.745437	-0.398511	-0.463341
sp|P22234|PUR6_HUMAN	Multifunctional protein ADE2 OS=Homo sapiens OX=9606 GN=PAICS PE=1 SV=3	0	0.263493	-0.307301	-0.947906	0.0941229	0.200922	-0.670759	0.344374	0.702482	-0.432758	0	0.116904	0.101568	-0.811503	-0.210813	-0.120903	-0.58107	-0.343258	-0.0680076	-0.415526
sp|Q9BYN8|RT26_HUMAN	28S ribosomal protein S26, mitochondrial OS=Homo sapiens OX=9606 GN=MRPS26 PE=1 SV=1	0	-0.167537	0.602698	1.0427	0.24593	0.396777	0.618756	0.395214	0.489884	0.700639	0	0.0898578	0.357891	-0.0712881	-0.19048	-0.0815077	0.78632	-0.00887411	-0.0122364	0.930294
sp|Q06481|APLP2_HUMAN	Amyloid-like protein 2 OS=Homo sapiens OX=9606 GN=APLP2 PE=1 SV=2	0	0.204502	0.525601	1.65317	-0.0316775	0.191418	1.84511	0.074159	0.140975	0.52793	0	-0.249236	0.120884	1.46537	-0.0494613	0.226614	1.69916	0.439647	1.25067	3.95816
sp|P30825|CTR1_HUMAN	High affinity cationic amino acid transporter 1 OS=Homo sapiens OX=9606 GN=SLC7A1 PE=1 SV=1	None	None	None	None	None	None	None	None	None	None	0	-0.044816	1.20107	0.796113	-0.446072	0.103954	1.06806	-0.411699	0.307237	4.02907
sp|P49915|GUAA_HUMAN	GMP synthase [glutamine-hydrolyzing] OS=Homo sapiens OX=9606 GN=GMPS PE=1 SV=1	0	-0.0230654	-0.0210277	0.464156	-0.0351458	0.0676213	0.106763	0.28974	0.161421	0.017447	0	0.20942	-0.317777	-0.250361	0.175303	0.155113	-0.306909	0.102089	-0.0128596	0.0516956
sp|Q9NUQ9|FA49B_HUMAN	Protein FAM49B OS=Homo sapiens OX=9606 GN=FAM49B PE=1 SV=1	0	0.0117073	-0.328174	1.7515	0.013483	0.0881265	0.657094	-0.0230831	-0.13607	0.757465	0	0.458198	0.191835	1.01382	0.142718	0.274161	0.29961	-0.104444	-0.0143965	0.818502
sp|Q13641|TPBG_HUMAN	Trophoblast glycoprotein OS=Homo sapiens OX=9606 GN=TPBG PE=1 SV=1	None	None	None	None	None	None	None	None	None	None	0	-0.167944	-0.187101	0.415753	0.149081	0.158293	0.782514	0.086684	0.410858	1.53725
sp|P54577|SYYC_HUMAN	Tyrosine--tRNA ligase, cytoplasmic OS=Homo sapiens OX=9606 GN=YARS PE=1 SV=4	0	0.291972	0.112381	-0.142826	0.133729	-0.0132372	0.114695	0.0960359	0.0288383	-0.0554917	0	0.00683444	-0.174234	-0.522655	-0.31199	-0.1228	-0.536148	-0.1591	-0.0544536	-0.588627
sp|Q99613|EIF3C_HUMAN	Eukaryotic translation initiation factor 3 subunit C OS=Homo sapiens OX=9606 GN=EIF3C PE=1 SV=1	0	0.253456	-0.425203	-0.344771	0.0365489	0.347671	0.28474	-0.0186216	0.0253976	-0.103626	0	-0.260692	-0.239027	-0.230099	-0.0693212	-0.284396	-0.219993	0.0280675	0.0466631	-0.593658
sp|P42330|AK1C3_HUMAN	Aldo-keto reductase family 1 member C3 OS=Homo sapiens OX=9606 GN=AKR1C3 PE=1 SV=4	0	-2.70377	-2.84002	-1.98719	-3.10411	-3.39788	-1.98852	-1.22255	-1.94712	-2.19884	0	-0.631692	-1.42525	-1.27315	1.98888	0.723247	-0.385732	-2.05933	-2.17356	-1.37494
sp|P12259|FA5_HUMAN	Coagulation factor V OS=Homo sapiens OX=9606 GN=F5 PE=1 SV=4	0	0.283081	1.21376	2.42614	-0.259693	0.460118	2.90043	-0.377695	-0.0623613	2.06122	0	0.243619	1.68106	2.2177	0.234768	1.36382	2.4347	-0.181493	1.30089	1.86716
sp|P47756|CAPZB_HUMAN	F-actin-capping protein subunit beta OS=Homo sapiens OX=9606 GN=CAPZB PE=1 SV=4	0	-0.19994	-0.495176	-1.17827	0.0751039	0.845279	-0.134841	0.254474	0.398218	-0.507912	0	-0.168384	-0.558235	-0.654381	-0.199189	0.0233513	-0.387665	0.23681	0.040884	0.36395
sp|Q8NE71|ABCF1_HUMAN	ATP-binding cassette sub-family F member 1 OS=Homo sapiens OX=9606 GN=ABCF1 PE=1 SV=2	None	None	None	None	None	None	None	None	None	None	0	-0.016303	-0.0427906	1.90289	0.505136	0.42283	1.78514	0.135714	-0.0179598	2.13889
sp|Q13428|TCOF_HUMAN	Treacle protein OS=Homo sapiens OX=9606 GN=TCOF1 PE=1 SV=3	0	-0.952683	-0.577572	0.148592	0.315277	-0.00924687	-0.642003	0.237782	-0.263394	-0.060156	0	0.104924	-0.163462	-0.320129	-0.0988733	-0.690966	-0.247594	0.1465	-0.442393	-0.338859
sp|P61106|RAB14_HUMAN	Ras-related protein Rab-14 OS=Homo sapiens OX=9606 GN=RAB14 PE=1 SV=4	0	0.151174	0.00434141	-0.165983	0.480333	-0.103588	0.462043	-0.357122	-0.62495	-0.398113	0	-0.155654	0.0811663	0.134718	-0.164966	-0.399582	0.0443253	0.14689	0.0361522	1.69344
sp|P63220|RS21_HUMAN	40S ribosomal protein S21 OS=Homo sapiens OX=9606 GN=RPS21 PE=1 SV=1	0	-0.656564	-0.24002	-0.938562	0.291779	0.513883	-0.671667	-0.315074	-0.312844	0.0605559	0	-0.0336936	-0.127217	-1.79179	0.135865	-0.379356	-2.08106	-0.135924	0.157553	-1.41692
[truncated: 496 more rows]

## Sheet: Table S2
Table S2. Proteins annotated as EV-associated using selected filtering criteria. Reported ratios are derived from comparison of the log2 values of the extracellular vesicle (EV) pellet, cell lysate (CL), and 2K pellet (2K)
[truncated: 1,968 more rows]

[truncated: 12 more sheets: Table S3, Table S4, Table S5, Table S6, Table S7, Table S8, Table S9, Table S10, Table S11, Table S12, Table S13, Table S14]
